# Supplementary material for: High-resolution mapping of quantitative trait loci controlling main floral stalk length in Chinese cabbage (Brassica rapa L. ssp. pekinensis)
Source: BMC Genomics. 2019 May 30;20:437. doi: 10.1186/s12864-019-5810-2 (PMC6543646; doi:10.1186/s12864-019-5810-2)
Supplement: Supplementary file 1 — Table S1. Phenotypic analysis of MFSL in two parents and RIL population of Chinese cabbage. (XLSX 95 kb) [file 12864_2019_5810_MOESM1_ESM.xlsx]

## Sheet: Sheet1 
Supplementary Table S1 Phenotypic analysis of MFSL in two parents and RIL population of Chinese cabbage
Lines	mean of MFSL 2016	SD	mean of MFSL 2017	SD
06-247	7.89	1.36	8.68	1.27
He102	47.52	3.54	49.82	3.78
7108_2	8	1.76777	10.1	1.11803
7003_2	8.24	1.9308	9.9	1.93649
7006_1	3	0.790569	4.9	1.5
7008_1	17	3.10242	18	0.790569
7010_2	32	4.75657	35.2	2
7011_2	10	1.87083	12	1.22474
7012_2	6	1.32288	7.3	1.11803
7013_2	20.6	2.69258	19.4	0.790569
7015_2	37.7	3.16228	35.1	1.5411
7016_2	3.3	0.570088	4.1	1.03682
7017_2	31.1	2.40832	33.2	0.790569
7019_2	20	2.17945	21.8	1.65831
7020_1	26.5	2.09165	28	1.65831
7021_1	10	1.27475	9	0.935414
7025_1	37	3.27872	36.2	1.76777
7026_1	8.1	1.36931	8	0.83666
7027_2	15.1	2.42384	17.1	0.790569
7028_1	6	1.11803	7.5	1.27475
7029_2	6.5	2.34521	7.4	1.36931
7032_1	13.5	1.93649	12.3	1.36931
7035_1	20	1.76777	23.2	2.62202
7036_2	17.5	1.27475	20.6	2.17945
7037_1	14.5	1.62019	16.9	1.22474
7038_1	17.6	2.06155	19.3	2.09165
7039_2	11.3	1.03682	13	1.06066
7040_2	23.4	3.29773	22.3	1.27475
7042_2	39.7	3.08221	38.1	1.45774
7043_1	37.4	1.83712	35.2	1.27475
7045_2	19.4	1.43178	21.3	1.06066
7046_2	19.4	2.30217	22.5	1.76777
7047_2	16	2.62202	15.8	0.790569
7048_1	25.4	1.43178	23.5	1.1726
7049_2	15.5	2.3184	16.9	1.83712
7051_1	37.2	2.61247	39.3	2.5
7052_2	13.5	1.90394	15.2	1.5248
7054_1	15.6	2.10357	13.7	0.935414
7055_2	16.9	2.43413	18.9	2.42384
7056_1	3.7	1.09545	5.4	0.790569
7059_2_3	39.4	3.66401	42.8	3.9211
7060_2	7	1.76777	6.5	0.790569
7062_1	37.4	3.32415	35.4	1.5248
7065_1	12.6	2.01246	13.3	1.55724
7066_2	31.2	2.58844	29.7	1.92354
7067_2	40.5	3.18198	42.5	2.66927
7068_0	9	1.58114	10.5	1.1726
7070_1	21.5	1.36931	19.5	1.5411
7147_2	33.6	2.04328	30.3	2.4135
7149_1	9.6	1.08397	8.5	1.36931
7150_2	18.2	1.92354	20.5	1.45774
7151_2_2	11.4	1.67332	12.6	1.68077
7152_2	29.1	2.72489	27.3	2.19089
7155_2	22.6	1.88414	25.3	2.19659
7156_1	23	1.76777	25.4	2.32916
7157_1	16.6	1.38744	15.8	1.71756
7159_1	55.3	4.35316	60.3	6.70448
7160_1	26.5	1.76777	28.8	2.32916
7162_2	6.2	1.30384	8.2	1.20416
7163_0	9	1.58114	8.8	1.34164
7164_2	16.4	2.10357	17.5	0.961769
7168_2	16.8	1.82346	19.5	2.59808
7169_1	12.1	2.10357	13.7	2.32916
7171_2	3.5	1.11803	4.2	0.758288
7172_1	16.4	1.63554	18.6	1.90394
7173_1	27	1.87083	29.6	3.69121
7177_1	35.1	1.94936	38.3	5.09902
7180_2	11.6	1.14018	13.4	1.93649
7182_2	11.3	1.44049	12.7	1.03682
7183_3	3.1	0.894427	4.2	1.03682
7184_1	16.2	1.75357	18.4	1.92354
7186_1	7.9	1.67332	7.6	1.1726
7187_2	17.2	2.36114	15.6	1.78185
7190_2	33.1	2.53476	31.3	1.5248
7191_2	4.6	1.29422	5.1	1.27475
7192_1	16.4	1.71026	18.7	2.54951
7193_2	7	0.707107	7.6	1.29422
7195_1	9.5	1.62019	11.3	1.60468
7196_2	10.1	1.94936	12.5	2.25278
7197_1	4.2	1.5248	5.6	0.74162
7198_1	37.1	2.38223	36.3	2.90259
7201_2	3.1	1.59687	5.2	1.20416
7205_2	8.4	1.38744	10.2	1.39642
7208_2	26.4	2.40832	28.4	3.03315
7209_1	23.2	2.72947	24.4	2.51496
7210_1	5.9	1.85068	7.5	1.27475
7211_2	6	1.06066	8	1.11803
7213_1	49	6.01041	51.3	2.88531
7216_2	19.6	3.38009	21.2	1.48324
7073_1	25.3	3.91472	23.2	1.64317
7074_1	11.4	1.59687	10.2	0.974679
7075_2	22.4	3.57771	22.3	2.07966
7076_1	14.2	3.59861	15.3	0.758288
7079_1	9.7	2.4135	11.1	1.03682
7082_1	4	1.58114	5.3	1.03682
7085_2	12.4	2.27486	13.7	2.65518
7088_2	15	3.20156	17.7	1.75357
7089_1	7	1.5	8.1	0.974679
7090_2	23.5	2.97909	25.4	1.60468
7092_1	10.2	1.98746	12.4	0.790569
7093_1	5.6	0.961769	6	0.935414
7099_1	39.1	5.3549	42.5	2.13892
7100_1	6.1	1.34164	7.5	1
7101_0	5.5	1.27475	6.2	0.758288
7102_1	17.1	1.78185	18.2	1.09545
7175_1	6.9	1.78185	8.6	1.32288
7104_1	45.1	4.54698	47.2	1.35093
7107_1	7.5	1.58114	9.5	0.790569
7109_2	15	3.16228	16.5	3.11448
7111_1	8.5	1.58114	8.3	0.908295
7118_1	13	2.12132	15.1	1.5248
7120_1	19.3	2.46475	18.3	1.44049
7124_2	21	2.26385	22.3	2.43926
7125_1	35.2	3.05369	37.5	1.87083
7126_1	3.5	0.866025	4.1	0.894427
7127_1	31.4	3.66401	33.2	1.60468
7128_1	9.5	1.69558	10.5	1.03682
7132_1	26.8	3.09435	28.4	2.20794
7133_2	29.2	4.49444	30.1	1.74642
7135_1	25	3.53553	26.4	1.69558
7137_2	25.1	1.38744	23.4	1.93649
7138_1	19.5	1.76777	18.7	2.33452
7140_2	9.6	1.19373	10.5	1.11803
7141_1	31	2.73861	32.4	0.790569
7143_1	9.7	0.83666	10.4	0.83666
7144_2	11.3	1.30384	10.1	1.59687
7146_1	10.2	1.15109	12.5	1.5
7219_1	36.3	2.86356	34.4	2.23607
7220_2	32.5	1.45774	30.2	2.61247
7221_2	27	2	28.5	1
7225_2	13	2	15.5	0.821584
7227_2	5.9	1.19373	8.6	1
7231_1	22	3.24037	20.1	1.82346
7236_1	9.5	1.69558	11.5	1.11803
7238_1	22.5	2.82843	23.4	2
7241_1	28.8	5.43829	27.5	1.87083
7243_1	13.5	2.3184	14.8	1.36931
6113	3.1	0.894427	4.2	1.0247
