# Supplementary material for: High-resolution mapping of quantitative trait loci controlling main floral stalk length in Chinese cabbage (Brassica rapa L. ssp. pekinensis)
Source: BMC Genomics. 2019 May 30;20:437. doi: 10.1186/s12864-019-5810-2 (PMC6543646; doi:10.1186/s12864-019-5810-2)
Supplement: Supplementary file 2 — Table S2. SNP markers and mutant genes between the confidence intervals identified in Chinese cabbage. (XLSX 736 kb) [file 12864_2019_5810_MOESM2_ESM.xlsx]

## Sheet: A04 SNP
Supplementary Table S2 SNP markers and mutant genes between the confidence intervals identified in Chinese cabbage
#Chr	Pos	Ref	Alt	R01	Depth	AlleDp	R02	Depth	AlleDp	Effect	Codon_change	Gene_id
A04	5394079	G	C	C	41	0,41	G	37	37,0	UPSTREAM	-	Gene_Bra032741
A04	5394135	T	C	C	39	0,39	T	36	36,0	UPSTREAM	-	Gene_Bra032741
A04	5394147	T	A	A	43	0,43	T	34	34,0	UPSTREAM	-	Gene_Bra032741
A04	5394157	G	A	A	44	0,44	G	40	40,0	UPSTREAM	-	Gene_Bra032741
A04	5394182	A	G	G	43	0,43	A	40	40,0	UPSTREAM	-	Gene_Bra032741
A04	5394202	A	G	G	44	0,44	A	46	46,0	UPSTREAM	-	Gene_Bra032741
A04	5394210	C	T	T	42	0,42	C	44	44,0	UPSTREAM	-	Gene_Bra032741
A04	5394254	T	C	C	47	0,47	T	38	38,0	UPSTREAM	-	Gene_Bra032741
A04	5394274	A	T	T	48	0,48	A	35	35,0	UPSTREAM	-	Gene_Bra032741
A04	5394296	C	T	T	45	0,45	C	36	36,0	UPSTREAM	-	Gene_Bra032741
A04	5394336	C	T	T	42	0,42	C	29	29,0	UPSTREAM	-	Gene_Bra032741
A04	5394343	G	A	A	43	0,43	G	28	28,0	UPSTREAM	-	Gene_Bra032741
A04	5394349	G	A	A	43	0,43	G	26	26,0	UPSTREAM	-	Gene_Bra032741
A04	5394358	C	G	G	44	0,44	C	25	25,0	UPSTREAM	-	Gene_Bra032741
A04	5394441	A	T	T	42	0,42	A	27	27,0	UPSTREAM	-	Gene_Bra032741
A04	5394525	A	C	C	41	0,41	A	35	35,0	UPSTREAM	-	Gene_Bra032741
A04	5394548	T	C	C	36	0,36	T	38	38,0	UPSTREAM	-	Gene_Bra032741
A04	5394568	C	T	T	41	0,41	C	44	44,0	UPSTREAM	-	Gene_Bra032741
A04	5394610	G	A	A	41	0,41	G	52	52,0	UPSTREAM	-	Gene_Bra032741
A04	5394626	G	T	T	42	0,42	G	49	49,0	UPSTREAM	-	Gene_Bra032741
A04	5394641	T	G	G	41	0,41	T	51	51,0	UPSTREAM	-	Gene_Bra032741
A04	5394670	G	A	A	43	0,43	G	42	42,0	UPSTREAM	-	Gene_Bra032741
A04	5394884	C	G	G	37	0,37	C	32	32,0	UPSTREAM	-	Gene_Bra032741
A04	5395230	A	G	G	34	0,34	A	38	38,0	UPSTREAM	-	Gene_Bra032741
A04	5395240	A	G	G	34	0,34	A	40	40,0	UPSTREAM	-	Gene_Bra032741
A04	5395267	A	G	G	31	0,31	A	39	39,0	UPSTREAM	-	Gene_Bra032741
A04	5395309	T	G	G	33	0,33	T	42	42,0	UPSTREAM	-	Gene_Bra032741
A04	5395322	T	G	G	33	0,33	T	38	38,0	UPSTREAM	-	Gene_Bra032741
A04	5395341	G	A	A	24	0,24	G	35	35,0	UPSTREAM	-	Gene_Bra032741
A04	5395566	G	C	C	2	0,2	G	31	29,2	UPSTREAM	-	Gene_Bra032741
A04	5395575	A	G	G	2	0,2	R	27	25,2	UPSTREAM	-	Gene_Bra032741
A04	5395586	A	G	G	2	0,2	R	27	25,2	UPSTREAM	-	Gene_Bra032741
A04	5395892	A	G	G	8	0,8	A	33	33,0	UPSTREAM	-	Gene_Bra032741
A04	5396090	T	G	G	32	0,32	T	30	30,0	UPSTREAM	-	Gene_Bra032741
A04	5396097	A	T	T	30	0,30	A	26	26,0	UPSTREAM	-	Gene_Bra032741
A04	5396116	T	C	C	23	0,23	T	24	24,0	UPSTREAM	-	Gene_Bra032741
A04	5396138	G	A	A	22	0,22	G	22	22,0	UPSTREAM	-	Gene_Bra032741
A04	5396181	C	T	T	22	0,22	C	16	16,0	UPSTREAM	-	Gene_Bra032741
A04	5396214	A	T	T	21	0,21	A	22	22,0	UPSTREAM	-	Gene_Bra032741
A04	5396244	C	T	T	22	0,22	C	26	26,0	UPSTREAM	-	Gene_Bra032741
A04	5396277	A	G	G	24	0,24	A	31	31,0	UPSTREAM	-	Gene_Bra032741
A04	5407431	A	G	A	45	45,0	R	69	47,22	DOWNSTREAM	-	Gene_Bra032740
A04	5407439	T	G	T	44	44,0	K	70	47,23	DOWNSTREAM	-	Gene_Bra032740
A04	5407800	T	A	A	28	0,28	A	11	0,11	DOWNSTREAM	-	Gene_Bra032740
A04	5409358	A	G	A	45	43,2	R	38	32,6	DOWNSTREAM	-	Gene_Bra032740
A04	5409456	G	A	G	45	44,1	R	35	31,4	DOWNSTREAM	-	Gene_Bra032740
A04	5409464	C	T	C	43	42,1	Y	35	30,5	DOWNSTREAM	-	Gene_Bra032740
A04	5409475	C	T	C	39	38,1	Y	36	31,5	DOWNSTREAM	-	Gene_Bra032740
A04	5409512	C	A	C	36	35,1	M	39	31,8	DOWNSTREAM	-	Gene_Bra032740
A04	5409540	G	A	G	33	32,1	R	35	28,7	DOWNSTREAM	-	Gene_Bra032740
A04	5409603	A	T	W	31	27,4	W	39	34,5	DOWNSTREAM	-	Gene_Bra032740
A04	5409664	C	T	Y	34	30,4	Y	44	37,7	DOWNSTREAM	-	Gene_Bra032740
A04	5409686	G	A	R	34	28,6	R	47	39,8	DOWNSTREAM	-	Gene_Bra032740
A04	5409772	G	A	R	39	34,5	R	44	34,10	DOWNSTREAM	-	Gene_Bra032740
A04	5410023	G	A	A	26	0,26	A	26	0,26	DOWNSTREAM	-	Gene_Bra032740
A04	5410149	T	C	C	25	0,25	C	9	0,9	DOWNSTREAM	-	Gene_Bra032740
A04	5410561	A	G	R	45	40,5	A	41	41,0	DOWNSTREAM	-	Gene_Bra032740
A04	5410711	T	A	W	32	27,5	T	36	36,0	DOWNSTREAM	-	Gene_Bra032740
A04	5410893	T	C	Y	48	34,14	T	26	26,0	DOWNSTREAM	-	Gene_Bra032740
A04	5410906	T	G	G	44	0,44	G	24	0,24	DOWNSTREAM	-	Gene_Bra032740
A04	5410917	T	C	Y	46	34,12	T	26	26,0	DOWNSTREAM	-	Gene_Bra032740
A04	5410963	G	A	R	37	29,8	G	28	28,0	DOWNSTREAM	-	Gene_Bra032740
A04	5411214	G	A	R	38	32,6	G	29	29,0	DOWNSTREAM	-	Gene_Bra032740
A04	5411225	C	T	Y	37	31,6	C	28	28,0	DOWNSTREAM	-	Gene_Bra032740
A04	5411252	G	A	R	40	34,6	G	31	31,0	DOWNSTREAM	-	Gene_Bra032740
A04	5411259	T	C	Y	38	33,5	T	31	31,0	DOWNSTREAM	-	Gene_Bra032740
A04	5411320	T	C	Y	45	4,41	C	40	0,40	DOWNSTREAM	-	Gene_Bra032740
A04	5411349	A	T	T	43	0,43	T	35	0,35	DOWNSTREAM	-	Gene_Bra032740
A04	5411369	T	C	C	45	0,45	C	37	0,37	DOWNSTREAM	-	Gene_Bra032740
A04	5412094	G	T	T	37	0,37	G	26	26,0	INTERGENIC
A04	5412502	T	C	C	39	0,39	C	37	0,37	INTERGENIC
A04	5412696	A	C	C	36	1,35	C	38	0,38	INTERGENIC
A04	5413038	C	T	C	24	24,0	Y	30	26,4	INTERGENIC
A04	5413061	C	T	C	28	28,0	Y	34	29,5	INTERGENIC
A04	5413081	C	T	T	31	0,31	Y	38	6,32	INTERGENIC
A04	5413118	C	A,T	A	36	1,35,0	W	30	0,25,5	INTERGENIC
A04	5413149	C	T	T	39	1,38	Y	34	4,30	INTERGENIC
A04	5413188	G	A	G	46	44,2	R	45	38,7	INTERGENIC
A04	5413413	C	T	C	66	66,0	Y	49	37,12	INTERGENIC
A04	5413501	G	A	R	71	59,12	G	45	45,0	INTERGENIC
A04	5413537	T	G	K	66	50,16	T	37	37,0	INTERGENIC
A04	5413591	T	C	Y	51	35,16	Y	37	33,4	INTERGENIC
A04	5413601	T	C	Y	54	43,11	T	36	34,2	INTERGENIC
A04	5413632	G	A	R	51	42,9	G	42	42,0	INTERGENIC
A04	5413691	G	A	R	44	38,6	G	42	42,0	INTERGENIC
A04	5413729	T	G	K	40	34,6	T	37	37,0	INTERGENIC
A04	5413936	G	A	R	28	8,20	R	24	6,18	INTERGENIC
A04	5413954	A	G	R	26	5,21	G	22	0,22	INTERGENIC
A04	5413979	A	T	W	25	11,14	W	22	10,12	INTERGENIC
A04	5413998	C	T	Y	20	11,9	Y	19	10,9	INTERGENIC
A04	5414035	T	G	K	17	7,10	K	17	8,9	INTERGENIC
A04	5414055	A	C	M	13	4,9	M	12	5,7	INTERGENIC
A04	5414063	G	A	R	13	4,9	R	10	2,8	INTERGENIC
A04	5414629	C	T	Y	36	30,6	C	42	42,0	INTERGENIC
A04	5414652	T	C	Y	33	27,6	T	39	39,0	INTERGENIC
A04	5414702	C	T	Y	34	29,5	C	40	40,0	INTERGENIC
A04	5415038	C	T	Y	31	3,28	T	28	0,28	INTERGENIC
A04	5415106	T	A	A	16	0,16	A	24	0,24	INTERGENIC
A04	5415128	T	C	C	25	0,25	C	19	0,19	INTERGENIC
A04	5415151	C	T	T	26	0,26	T	18	0,18	INTERGENIC
A04	5416109	G	A	A	13	0,13	A	30	3,27	INTERGENIC
A04	5416141	A	T	T	13	0,13	W	22	4,18	INTERGENIC
A04	5416188	A	G	G	9	0,9	R	14	4,10	INTERGENIC
A04	5416950	T	C	C	27	0,27	C	20	0,20	INTERGENIC
A04	5416966	G	A	A	32	0,32	A	24	0,24	INTERGENIC
A04	5418349	T	C	C	27	0,27	C	40	0,40	INTERGENIC
A04	5419708	C	A	M	54	45,9	M	37	27,10	UPSTREAM	-	Gene_Bra032738
A04	5419747	T	C	Y	61	43,18	Y	42	28,14	UPSTREAM	-	Gene_Bra032738
A04	5419771	C	A	M	58	43,15	M	41	30,11	UPSTREAM	-	Gene_Bra032738
A04	5419822	A	C	M	47	38,9	M	35	31,4	UPSTREAM	-	Gene_Bra032738
A04	5420194	C	T	Y	34	4,30	T	35	0,35	UPSTREAM	-	Gene_Bra032738
A04	5422198	A	C	C	36	0,36	C	41	0,41	UPSTREAM	-	Gene_Bra032738
A04	5422838	G	T	T	36	0,36	T	28	0,28	UPSTREAM	-	Gene_Bra032738
A04	5423133	T	C	Y	83	53,30	Y	85	67,18	UPSTREAM	-	Gene_Bra032738
A04	5423166	G	A	R	93	65,28	R	98	60,38	UPSTREAM	-	Gene_Bra032738
A04	5423304	T	A	T	115	115,0	W	100	65,35	UPSTREAM	-	Gene_Bra032738
A04	5423362	G	A	R	109	58,51	R	95	68,27	UPSTREAM	-	Gene_Bra032738
A04	5429663	A	T	W	46	32,14	A	29	29,0	UPSTREAM	-	Gene_Bra032737
A04	5429669	T	C	Y	47	32,15	Y	33	29,4	UPSTREAM	-	Gene_Bra032737
A04	5429868	T	A	W	80	36,44	W	64	40,24	UPSTREAM	-	Gene_Bra032737
A04	5430061	T	A	W	27	21,6	T	31	31,0	UPSTREAM	-	Gene_Bra032737
A04	5430069	A	T	W	29	21,8	A	30	30,0	UPSTREAM	-	Gene_Bra032737
A04	5430086	C	T	Y	33	26,7	C	27	27,0	UPSTREAM	-	Gene_Bra032737
A04	5430260	T	G	G	21	0,21	G	15	0,15	UPSTREAM	-	Gene_Bra032737
A04	5430726	A	C	C	42	0,42	C	41	0,41	UPSTREAM	-	Gene_Bra032737
A04	5433697	C	G	G	27	0,27	G	38	0,38	INTRON	-	Gene_Bra032737
A04	5435283	A	C	C	39	0,39	A	36	36,0	DOWNSTREAM	-	Gene_Bra032737
A04	5435309	G	A	A	32	0,32	G	34	34,0	DOWNSTREAM	-	Gene_Bra032737
A04	5435509	C	A	M	6	1,5	M	9	2,7	DOWNSTREAM	-	Gene_Bra032737
A04	5435526	A	C	M	4	1,3	M	6	1,5	DOWNSTREAM	-	Gene_Bra032737
A04	5435948	C	A	A	44	0,44	A	40	0,40	DOWNSTREAM	-	Gene_Bra032737
A04	5438595	G	T	T	34	0,34	G	34	34,0	UPSTREAM	-	Gene_Bra032736
A04	5439814	T	G	G	8	0,8	G	9	0,9	UPSTREAM	-	Gene_Bra032736
A04	5439929	G	C	S	20	13,7	S	32	29,3	UPSTREAM	-	Gene_Bra032736
A04	5439950	T	A	W	28	16,12	W	46	31,15	UPSTREAM	-	Gene_Bra032736
A04	5439960	T	C	Y	27	15,12	Y	45	27,18	UPSTREAM	-	Gene_Bra032736
A04	5439982	T	C	Y	41	31,10	Y	65	54,11	UPSTREAM	-	Gene_Bra032736
A04	5440065	G	T	K	95	35,60	K	116	34,82	UPSTREAM	-	Gene_Bra032736
A04	5440084	C	G	S	97	36,61	S	114	31,83	UPSTREAM	-	Gene_Bra032736
A04	5440197	C	T	Y	101	82,19	C	103	103,0	UPSTREAM	-	Gene_Bra032736
A04	5440218	A	G	R	86	41,45	R	90	44,46	UPSTREAM	-	Gene_Bra032736
A04	5440227	T	C	Y	85	41,44	Y	89	43,46	UPSTREAM	-	Gene_Bra032736
A04	5440233	C	G	S	83	68,15	S	87	63,24	UPSTREAM	-	Gene_Bra032736
A04	5440248	A	C	M	79	55,24	M	87	69,18	UPSTREAM	-	Gene_Bra032736
A04	5440266	A	T	W	80	39,41	W	97	48,49	UPSTREAM	-	Gene_Bra032736
A04	5440274	T	G	K	76	61,15	K	98	78,20	UPSTREAM	-	Gene_Bra032736
A04	5440421	G	C	S	69	45,24	S	85	49,36	UPSTREAM	-	Gene_Bra032736
A04	5440972	C	T	C	21	21,0	Y	35	26,9	UPSTREAM	-	Gene_Bra032736
A04	5441844	T	A	A	2	0,2	N	.	.	UPSTREAM	-	Gene_Bra032736
A04	5441951	G	A	A	3	0,3	G	1	1,0	UPSTREAM	-	Gene_Bra032736
A04	5444022	C	T	T	46	0,46	T	34	0,34	DOWNSTREAM	-	Gene_Bra032736
A04	5444220	A	T	W	55	39,16	A	43	43,0	DOWNSTREAM	-	Gene_Bra032736
A04	5444240	G	A	R	48	32,16	G	45	45,0	DOWNSTREAM	-	Gene_Bra032736
A04	5444253	G	A	R	49	16,33	A	40	0,40	DOWNSTREAM	-	Gene_Bra032736
A04	5444261	C	A	M	48	32,16	C	40	40,0	DOWNSTREAM	-	Gene_Bra032736
A04	5444280	A	T	W	48	33,15	A	41	41,0	DOWNSTREAM	-	Gene_Bra032736
A04	5444291	T	G	K	44	33,11	T	38	38,0	DOWNSTREAM	-	Gene_Bra032736
A04	5444299	C	T	Y	38	30,8	C	38	38,0	DOWNSTREAM	-	Gene_Bra032736
A04	5444323	G	A	R	35	30,5	G	39	39,0	DOWNSTREAM	-	Gene_Bra032736
A04	5445564	T	G	K	40	28,12	T	43	43,0	DOWNSTREAM	-	Gene_Bra032736
A04	5445570	C	T	Y	41	34,7	C	43	43,0	DOWNSTREAM	-	Gene_Bra032736
A04	5445602	G	A	R	61	43,18	G	40	40,0	DOWNSTREAM	-	Gene_Bra032736
A04	5445641	A	T	W	53	27,26	A	44	44,0	DOWNSTREAM	-	Gene_Bra032736
A04	5445647	A	C	M	75	52,23	A	45	45,0	DOWNSTREAM	-	Gene_Bra032736
A04	5445668	C	T	Y	91	58,33	C	44	44,0	DOWNSTREAM	-	Gene_Bra032736
A04	5446406	C	A	A	37	0,37	C	28	28,0	DOWNSTREAM	-	Gene_Bra032736
A04	5450090	T	C	C	24	0,24	C	30	0,30	UPSTREAM	-	Gene_Bra032735
A04	5450755	G	T	T	15	0,15	T	19	0,19	UPSTREAM	-	Gene_Bra032735
A04	5452198	G	A	A	4	0,4	A	5	0,5	UPSTREAM	-	Gene_Bra032735
A04	5452514	G	A	A	3	0,3	A	4	0,4	UPSTREAM	-	Gene_Bra032735
A04	5453222	A	G	G	1	0,1	G	1	0,1	UPSTREAM	-	Gene_Bra032735
A04	5459471	T	A	W	85	53,32	T	45	45,0	DOWNSTREAM	-	Gene_Bra032735
A04	5459482	A	G	R	90	72,18	A	44	44,0	DOWNSTREAM	-	Gene_Bra032735
A04	5459500	T	C	Y	96	56,40	T	46	46,0	DOWNSTREAM	-	Gene_Bra032735
A04	5459586	A	T	W	65	39,26	A	47	47,0	DOWNSTREAM	-	Gene_Bra032735
A04	5459597	G	A	R	62	36,26	G	47	47,0	DOWNSTREAM	-	Gene_Bra032735
A04	5459623	T	G	K	55	37,18	T	52	52,0	DOWNSTREAM	-	Gene_Bra032735
A04	5459629	G	T	K	50	43,7	G	52	52,0	DOWNSTREAM	-	Gene_Bra032735
A04	5459640	T	C	Y	46	33,13	T	55	55,0	DOWNSTREAM	-	Gene_Bra032735
A04	5459685	C	T	Y	45	39,6	C	44	44,0	UPSTREAM	-	Gene_Bra032734
A04	5459743	A	T	W	59	46,13	A	41	41,0	UPSTREAM	-	Gene_Bra032734
A04	5459749	T	A	W	61	45,16	T	41	41,0	UPSTREAM	-	Gene_Bra032734
A04	5459777	C	T	Y	59	41,18	C	35	35,0	UPSTREAM	-	Gene_Bra032734
A04	5459787	G	A	R	59	40,19	G	35	35,0	UPSTREAM	-	Gene_Bra032734
A04	5462919	T	G	G	35	0,35	G	29	0,29	DOWNSTREAM	-	Gene_Bra032734
A04	5465753	T	G	K	25	2,23	G	19	0,19	DOWNSTREAM	-	Gene_Bra032734
A04	5467239	G	A	A	31	0,31	A	31	0,31	INTERGENIC
A04	5467289	G	T	T	32	0,32	T	34	0,34	INTERGENIC
A04	5469254	T	C	C	33	0,33	C	37	0,37	DOWNSTREAM	-	Gene_Bra032733
A04	5469669	A	G	A	75	75,0	R	81	57,24	DOWNSTREAM	-	Gene_Bra032733
A04	5469797	T	A	W	96	65,31	T	109	109,0	DOWNSTREAM	-	Gene_Bra032733
A04	5469833	T	A	W	105	71,34	W	108	82,26	DOWNSTREAM	-	Gene_Bra032733
A04	5469850	G	A	G	105	105,0	R	98	74,24	DOWNSTREAM	-	Gene_Bra032733
A04	5470178	A	C	M	108	98,10	M	133	107,26	DOWNSTREAM	-	Gene_Bra032733
A04	5470196	A	C	A	107	99,8	M	123	105,18	DOWNSTREAM	-	Gene_Bra032733
A04	5470248	G	T	G	109	109,0	K	121	86,35	DOWNSTREAM	-	Gene_Bra032733
A04	5470263	G	A	R	108	68,40	R	118	92,26	DOWNSTREAM	-	Gene_Bra032733
A04	5470377	C	T	Y	81	28,53	Y	80	18,62	DOWNSTREAM	-	Gene_Bra032733
A04	5470470	G	A	R	62	48,14	R	48	30,18	DOWNSTREAM	-	Gene_Bra032733
A04	5470570	A	T	W	30	9,21	W	19	8,11	DOWNSTREAM	-	Gene_Bra032733
A04	5474836	A	G	G	30	0,30	A	34	34,0	SYNONYMOUS_CODING	cgT/cgC	Gene_Bra032733
A04	5474859	G	A	A	31	0,31	G	34	34,0	SYNONYMOUS_CODING	Ctg/Ttg	Gene_Bra032733
A04	5475278	A	C	C	26	0,26	C	22	0,22	NON_SYNONYMOUS_CODING	Ttc/Gtc	Gene_Bra032733
A04	5475564	T	A	A	27	0,27	T	31	31,0	UPSTREAM	-	Gene_Bra032733
A04	5475634	C	T	T	26	0,26	C	26	26,0	UPSTREAM	-	Gene_Bra032733
A04	5475933	C	T	T	34	0,34	C	45	45,0	UPSTREAM	-	Gene_Bra032733
A04	5476000	C	T	T	32	0,32	C	45	45,0	UPSTREAM	-	Gene_Bra032733
A04	5476012	C	T	T	32	0,32	C	40	40,0	UPSTREAM	-	Gene_Bra032733
A04	5476971	A	T	W	53	29,24	A	39	39,0	UPSTREAM	-	Gene_Bra032732
A04	5477067	C	G	S	80	41,39	C	43	43,0	UPSTREAM	-	Gene_Bra032732
A04	5477078	C	T	Y	73	36,37	C	40	40,0	UPSTREAM	-	Gene_Bra032732
A04	5477189	A	G	R	39	32,7	A	31	31,0	UPSTREAM	-	Gene_Bra032732
A04	5477196	T	G	K	39	31,8	T	31	31,0	UPSTREAM	-	Gene_Bra032732
A04	5477329	C	A	M	36	21,15	C	29	29,0	UPSTREAM	-	Gene_Bra032732
A04	5477388	T	C	Y	35	24,11	T	31	31,0	UPSTREAM	-	Gene_Bra032732
A04	5479532	T	C	C	31	0,31	C	37	0,37	UPSTREAM	-	Gene_Bra032731
A04	5479757	T	A	W	55	43,12	T	31	28,3	UPSTREAM	-	Gene_Bra032731
A04	5479764	A	G	R	50	41,9	A	25	25,0	UPSTREAM	-	Gene_Bra032731
A04	5479820	T	G	K	14	10,4	T	8	8,0	UPSTREAM	-	Gene_Bra032731
A04	5487052	C	T	T	32	0,32	T	25	0,25	UPSTREAM	-	Gene_Bra032730
A04	5489535	A	C	C	43	0,43	A	35	35,0	INTRON	-	Gene_Bra032729
A04	5492941	C	A	A	8	0,8	A	3	0,3	DOWNSTREAM	-	Gene_Bra032729
A04	5494597	T	C	C	29	0,29	T	34	34,0	DOWNSTREAM	-	Gene_Bra032729
A04	5495207	T	G	G	30	0,30	G	33	0,33	INTERGENIC
A04	5495331	C	A	A	27	0,27	A	38	0,38	INTERGENIC
A04	5495477	T	G	G	28	0,28	G	33	0,33	INTERGENIC
A04	5495483	G	T	T	27	0,27	T	33	0,33	INTERGENIC
A04	5495763	G	T	T	29	0,29	T	39	0,39	INTERGENIC
A04	5495865	A	C	C	24	0,24	C	23	0,23	INTERGENIC
A04	5496699	C	T	T	29	0,29	C	39	39,0	INTERGENIC
A04	5497667	C	A	M	58	40,18	M	51	32,19	INTERGENIC
A04	5497673	T	A	W	56	40,16	W	51	32,19	INTERGENIC
A04	5497718	A	G	R	42	37,5	R	43	34,9	INTERGENIC
A04	5497726	G	A	R	38	34,4	R	36	30,6	INTERGENIC
A04	5498849	A	T	W	43	33,10	A	40	40,0	INTERGENIC
A04	5498906	C	G	S	52	38,14	C	33	33,0	INTERGENIC
A04	5498994	C	G	S	31	24,7	C	28	28,0	INTERGENIC
A04	5499597	T	G	N	.	.	G	12	0,12	INTERGENIC
A04	5499696	T	A	N	.	.	A	3	0,3	INTERGENIC
A04	5500305	C	T	Y	29	23,6	C	26	26,0	INTERGENIC
A04	5500316	C	A	A	31	0,31	A	29	0,29	INTERGENIC
A04	5500510	T	C	Y	61	39,22	T	37	37,0	INTERGENIC
A04	5500632	T	C	Y	41	31,10	T	32	32,0	INTERGENIC
A04	5500651	C	A	M	39	31,8	C	32	32,0	INTERGENIC
A04	5502847	C	G	G	47	0,47	G	33	0,33	UPSTREAM	-	Gene_Bra032728
A04	5505524	G	T	T	36	0,36	T	40	0,40	UPSTREAM	-	Gene_Bra032728
A04	5506305	G	T	T	39	0,39	G	29	29,0	INTRON	-	Gene_Bra032728
A04	5506476	T	G	G	39	0,39	T	30	30,0	NON_SYNONYMOUS_CODING	Tgg/Ggg	Gene_Bra032728
A04	5506896	T	A	A	30	0,30	T	39	39,0	NON_SYNONYMOUS_CODING	cTg/cAg	Gene_Bra032728
A04	5507351	T	A	A	33	0,33	T	41	41,0	DOWNSTREAM	-	Gene_Bra032728
A04	5507677	T	A	A	38	0,38	T	39	39,0	DOWNSTREAM	-	Gene_Bra032728
A04	5507713	A	G	G	32	0,32	A	40	40,0	DOWNSTREAM	-	Gene_Bra032728
A04	5507772	C	A	A	26	0,26	C	34	34,0	DOWNSTREAM	-	Gene_Bra032728
A04	5507789	T	A	A	27	0,27	T	34	34,0	DOWNSTREAM	-	Gene_Bra032728
A04	5507797	A	T	T	25	0,25	A	34	34,0	DOWNSTREAM	-	Gene_Bra032728
A04	5507844	T	C	C	35	0,35	T	31	31,0	DOWNSTREAM	-	Gene_Bra032728
A04	5507963	G	C	C	39	0,39	G	29	29,0	DOWNSTREAM	-	Gene_Bra032728
A04	5507976	T	G	G	35	0,35	T	27	27,0	DOWNSTREAM	-	Gene_Bra032728
A04	5508057	C	T	T	29	0,29	C	31	31,0	DOWNSTREAM	-	Gene_Bra032728
A04	5508446	T	C	C	23	0,23	T	18	18,0	DOWNSTREAM	-	Gene_Bra032728
A04	5508509	C	A	A	28	0,28	C	23	23,0	DOWNSTREAM	-	Gene_Bra032728
A04	5508549	A	C	C	29	3,26	A	28	28,0	DOWNSTREAM	-	Gene_Bra032728
A04	5508659	A	G	G	29	0,29	A	28	28,0	DOWNSTREAM	-	Gene_Bra032728
A04	5508842	C	T	T	37	0,37	C	29	29,0	DOWNSTREAM	-	Gene_Bra032728
A04	5508977	T	C	C	41	0,41	T	28	28,0	DOWNSTREAM	-	Gene_Bra032728
A04	5509001	G	A	A	37	0,37	G	30	30,0	DOWNSTREAM	-	Gene_Bra032728
A04	5509147	G	C	C	36	0,36	G	21	21,0	DOWNSTREAM	-	Gene_Bra032728
A04	5509983	C	T	C	40	38,2	Y	59	51,8	DOWNSTREAM	-	Gene_Bra032728
A04	5510024	C	G	S	38	34,4	S	50	40,10	DOWNSTREAM	-	Gene_Bra032728
A04	5510087	C	A	M	38	3,35	C	40	40,0	DOWNSTREAM	-	Gene_Bra032728
A04	5510198	C	T	T	36	2,34	C	32	32,0	DOWNSTREAM	-	Gene_Bra032728
A04	5510275	C	T	Y	39	6,33	Y	42	11,31	DOWNSTREAM	-	Gene_Bra032728
A04	5510308	T	G	K	41	31,10	K	53	36,17	DOWNSTREAM	-	Gene_Bra032728
A04	5510432	G	A	R	50	38,12	R	59	42,17	DOWNSTREAM	-	Gene_Bra032728
A04	5510495	C	T	Y	36	32,4	Y	46	35,11	DOWNSTREAM	-	Gene_Bra032728
A04	5510525	C	T	T	30	0,30	C	32	32,0	DOWNSTREAM	-	Gene_Bra032728
A04	5510693	G	A	R	45	37,8	R	22	16,6	DOWNSTREAM	-	Gene_Bra032728
A04	5510792	G	A	A	37	2,35	G	22	22,0	DOWNSTREAM	-	Gene_Bra032728
A04	5510824	T	C	C	35	0,35	T	25	25,0	DOWNSTREAM	-	Gene_Bra032728
A04	5510927	A	G	G	14	0,14	G	10	0,10	DOWNSTREAM	-	Gene_Bra032728
A04	5510937	A	T	T	11	0,11	T	10	0,10	DOWNSTREAM	-	Gene_Bra032728
A04	5510953	G	A	A	4	0,4	A	8	0,8	DOWNSTREAM	-	Gene_Bra032728
A04	5510962	T	G	N	.	.	G	7	0,7	DOWNSTREAM	-	Gene_Bra032728
A04	5511464	C	G	G	30	0,30	C	36	34,2	DOWNSTREAM	-	Gene_Bra032728
A04	5511503	T	C	C	37	0,37	T	38	36,2	DOWNSTREAM	-	Gene_Bra032728
A04	5511547	G	A	A	29	0,29	G	42	41,1	DOWNSTREAM	-	Gene_Bra032728
A04	5511598	T	C	Y	40	34,6	T	38	38,0	DOWNSTREAM	-	Gene_Bra032728
A04	5511654	G	A	R	39	31,8	G	40	40,0	DOWNSTREAM	-	Gene_Bra032728
A04	5511740	C	T	T	29	0,29	T	34	0,34	DOWNSTREAM	-	Gene_Bra032728
A04	5511838	A	G	G	28	0,28	A	35	35,0	DOWNSTREAM	-	Gene_Bra032728
A04	5511899	G	A	A	39	0,39	G	35	35,0	DOWNSTREAM	-	Gene_Bra032728
A04	5512039	A	G	G	36	0,36	A	29	29,0	DOWNSTREAM	-	Gene_Bra032728
A04	5512058	G	A	A	38	0,38	G	29	29,0	DOWNSTREAM	-	Gene_Bra032728
A04	5512102	T	C	C	35	0,35	T	28	28,0	DOWNSTREAM	-	Gene_Bra032728
A04	5512247	C	T	T	38	0,38	C	41	41,0	INTERGENIC
A04	5512671	G	A	A	57	0,57	G	27	27,0	INTERGENIC
A04	5512779	T	G	G	50	0,50	T	30	30,0	INTERGENIC
A04	5512796	A	G	G	50	0,50	A	35	35,0	INTERGENIC
A04	5512863	G	A	A	42	0,42	G	28	28,0	INTERGENIC
A04	5512919	A	C	C	44	0,44	A	31	31,0	INTERGENIC
A04	5513019	C	A	A	37	0,37	C	31	31,0	INTERGENIC
A04	5513073	C	A	A	29	0,29	C	33	33,0	INTERGENIC
A04	5513393	A	G	G	41	0,41	A	18	18,0	INTERGENIC
A04	5513415	G	A	A	39	0,39	G	20	20,0	INTERGENIC
A04	5513466	G	A	A	25	0,25	G	17	17,0	INTERGENIC
A04	5513833	C	T	T	38	0,38	C	44	44,0	INTERGENIC
A04	5513951	C	T	T	41	0,41	C	46	46,0	INTERGENIC
A04	5514047	G	A	A	31	0,31	G	43	43,0	INTERGENIC
A04	5514091	G	A	A	22	0,22	G	42	42,0	INTERGENIC
A04	5514204	C	A	A	16	0,16	C	46	46,0	INTERGENIC
A04	5514241	A	C	C	10	0,10	C	38	2,36	INTERGENIC
A04	5514404	T	C	T	1	1,0	C	7	0,7	INTERGENIC
A04	5514427	C	T	T	1	0,1	T	3	0,3	INTERGENIC
A04	5515091	G	A	R	60	35,25	R	96	64,32	INTERGENIC
A04	5515117	T	A	W	57	46,11	W	80	72,8	INTERGENIC
A04	5515132	T	A	W	52	43,9	W	68	61,7	INTERGENIC
A04	5515152	A	G	G	48	1,47	R	60	30,30	INTERGENIC
A04	5515260	A	G	G	39	0,39	A	29	29,0	INTERGENIC
A04	5515386	T	C	C	38	0,38	T	32	32,0	INTERGENIC
A04	5515589	C	A	A	38	0,38	C	46	46,0	INTERGENIC
A04	5515817	C	A	A	27	0,27	C	31	31,0	INTERGENIC
A04	5515835	C	T	T	31	0,31	C	29	29,0	INTERGENIC
A04	5515898	A	T	T	28	0,28	A	30	30,0	INTERGENIC
A04	5515905	T	G	G	28	0,28	T	29	29,0	INTERGENIC
A04	5516236	C	T	T	38	0,38	C	39	39,0	INTERGENIC
A04	5516280	A	G	G	41	0,41	A	41	41,0	INTERGENIC
A04	5516413	C	T	T	46	0,46	C	52	52,0	INTERGENIC
A04	5516485	C	T	T	52	0,52	C	42	42,0	INTERGENIC
A04	5516679	T	C	C	34	0,34	T	32	32,0	INTERGENIC
A04	5517342	T	A	A	13	0,13	T	31	31,0	INTERGENIC
A04	5517669	C	T	N	.	.	T	2	0,2	INTERGENIC
A04	5522220	C	T	T	39	0,39	C	37	37,0	UPSTREAM	-	Gene_Bra032726
A04	5523199	A	T	T	26	0,26	A	45	45,0	UPSTREAM	-	Gene_Bra032726
A04	5523372	A	G	G	33	0,33	A	36	36,0	UPSTREAM	-	Gene_Bra032726
A04	5523496	A	T	T	27	0,27	A	39	39,0	UPSTREAM	-	Gene_Bra032726
A04	5523596	C	A	A	38	0,38	C	32	32,0	UPSTREAM	-	Gene_Bra032726
A04	5523687	C	T	T	31	0,31	C	23	23,0	UPSTREAM	-	Gene_Bra032726
A04	5523810	C	T	T	36	0,36	C	36	36,0	UPSTREAM	-	Gene_Bra032726
A04	5523976	C	T	T	33	0,33	C	29	29,0	UPSTREAM	-	Gene_Bra032726
A04	5524119	A	G	G	37	0,37	A	19	19,0	UPSTREAM	-	Gene_Bra032726
A04	5524171	A	G	G	49	0,49	A	19	19,0	UPSTREAM	-	Gene_Bra032726
A04	5524190	C	T	T	48	0,48	C	19	19,0	UPSTREAM	-	Gene_Bra032726
A04	5524210	A	G	G	46	0,46	A	21	21,0	UPSTREAM	-	Gene_Bra032726
A04	5524518	T	C	C	26	0,26	T	35	35,0	UPSTREAM	-	Gene_Bra032726
A04	5524620	T	C	C	27	0,27	T	26	26,0	INTRON	-	Gene_Bra032726
A04	5524793	G	A	A	27	0,27	G	24	24,0	NON_SYNONYMOUS_CODING	Gaa/Aaa	Gene_Bra032726
A04	5524993	T	A	A	27	0,27	T	17	17,0	NON_SYNONYMOUS_CODING	ttT/ttA	Gene_Bra032726
A04	5525014	C	T	T	29	0,29	C	19	19,0	SYNONYMOUS_CODING	ttC/ttT	Gene_Bra032726
A04	5525073	C	T	T	28	0,28	C	35	35,0	NON_SYNONYMOUS_CODING	tCt/tTt	Gene_Bra032726
A04	5525095	A	G	G	34	0,34	A	35	35,0	SYNONYMOUS_CODING	gcA/gcG	Gene_Bra032726
A04	5525184	A	T	T	31	0,31	A	35	35,0	NON_SYNONYMOUS_CODING	aAt/aTt	Gene_Bra032726
A04	5525543	T	G	G	30	0,30	T	24	24,0	NON_SYNONYMOUS_CODING	Tcc/Gcc	Gene_Bra032726
A04	5525696	G	C	C	37	0,37	G	21	21,0	NON_SYNONYMOUS_CODING	Gag/Cag	Gene_Bra032726
A04	5525758	C	T	T	43	0,43	C	27	27,0	SYNONYMOUS_CODING	acC/acT	Gene_Bra032726
A04	5525984	C	T	T	32	0,32	C	39	39,0	SYNONYMOUS_CODING	Ctg/Ttg	Gene_Bra032726
A04	5526103	C	T	T	32	0,32	C	30	30,0	SYNONYMOUS_CODING	ctC/ctT	Gene_Bra032726
A04	5526160	T	C	C	39	0,39	T	27	27,0	SYNONYMOUS_CODING	gcT/gcC	Gene_Bra032726
A04	5526259	T	C	C	45	0,45	T	25	25,0	SYNONYMOUS_CODING	tcT/tcC	Gene_Bra032726
A04	5526295	C	T	T	44	0,44	C	29	29,0	SYNONYMOUS_CODING	aaC/aaT	Gene_Bra032726
A04	5526314	A	G	G	44	0,44	A	26	26,0	NON_SYNONYMOUS_CODING	Aca/Gca	Gene_Bra032726
A04	5526338	A	C	C	40	0,40	A	30	30,0	NON_SYNONYMOUS_CODING	Att/Ctt	Gene_Bra032726
A04	5526448	A	T	T	34	0,34	A	33	33,0	SYNONYMOUS_CODING	ggA/ggT	Gene_Bra032726
A04	5526613	T	G	G	40	0,40	T	35	35,0	SYNONYMOUS_CODING	gcT/gcG	Gene_Bra032726
A04	5526737	G	A	A	33	0,33	G	35	35,0	NON_SYNONYMOUS_CODING	Gtc/Atc	Gene_Bra032726
A04	5526851	A	G	G	28	0,28	A	36	36,0	NON_SYNONYMOUS_CODING	Acg/Gcg	Gene_Bra032726
A04	5528337	A	G	G	37	0,37	A	32	32,0	DOWNSTREAM	-	Gene_Bra032726
A04	5528424	C	G	G	39	0,39	C	36	36,0	DOWNSTREAM	-	Gene_Bra032726
A04	5528450	C	T	T	37	0,37	C	34	34,0	DOWNSTREAM	-	Gene_Bra032726
A04	5528479	G	A	A	35	0,35	G	35	34,1	DOWNSTREAM	-	Gene_Bra032726
A04	5528635	C	T	T	34	0,34	C	37	37,0	DOWNSTREAM	-	Gene_Bra032726
A04	5528646	A	G	G	36	0,36	A	35	35,0	DOWNSTREAM	-	Gene_Bra032726
A04	5528891	A	G	G	44	0,44	A	38	38,0	DOWNSTREAM	-	Gene_Bra032726
A04	5529089	A	G	G	27	0,27	A	41	41,0	DOWNSTREAM	-	Gene_Bra032726
A04	5529252	G	A	A	23	0,23	G	36	36,0	DOWNSTREAM	-	Gene_Bra032726
A04	5529287	G	A	A	22	0,22	G	33	33,0	DOWNSTREAM	-	Gene_Bra032726
A04	5529658	G	A	A	13	0,13	A	13	0,13	DOWNSTREAM	-	Gene_Bra032726
A04	5529770	T	A	A	34	0,34	T	29	29,0	UPSTREAM	-	Gene_Bra032725
A04	5529941	T	A	A	41	2,39	T	43	43,0	UPSTREAM	-	Gene_Bra032725
A04	5530243	A	G	G	40	0,40	A	43	43,0	UPSTREAM	-	Gene_Bra032725
A04	5530298	G	A	A	45	0,45	G	47	47,0	UPSTREAM	-	Gene_Bra032725
A04	5530432	G	T	T	32	0,32	G	40	40,0	UPSTREAM	-	Gene_Bra032725
A04	5530502	C	A	A	36	0,36	C	23	23,0	UPSTREAM	-	Gene_Bra032725
A04	5530525	A	G	G	32	0,32	A	22	22,0	UPSTREAM	-	Gene_Bra032725
A04	5530879	C	T	T	19	0,19	C	25	25,0	UPSTREAM	-	Gene_Bra032725
A04	5531069	T	G	G	29	0,29	T	28	28,0	UPSTREAM	-	Gene_Bra032725
A04	5531421	G	T	T	36	0,36	G	31	31,0	UPSTREAM	-	Gene_Bra032725
A04	5531540	T	A	A	37	0,37	T	26	26,0	UPSTREAM	-	Gene_Bra032725
A04	5531676	C	A	A	44	0,44	C	24	24,0	SYNONYMOUS_CODING	ctC/ctA	Gene_Bra032725
A04	5531808	T	G	G	38	0,38	T	27	27,0	SYNONYMOUS_CODING	gtT/gtG	Gene_Bra032725
A04	5531832	C	A	A	34	0,34	C	33	33,0	NON_SYNONYMOUS_CODING	agC/agA	Gene_Bra032725
A04	5531889	A	T	T	35	0,35	A	32	32,0	SYNONYMOUS_CODING	ggA/ggT	Gene_Bra032725
A04	5532192	G	A	A	26	0,26	G	22	22,0	INTRON	-	Gene_Bra032725
A04	5532207	T	G	G	23	0,23	T	20	20,0	NON_SYNONYMOUS_CODING	Tgt/Ggt	Gene_Bra032725
A04	5532311	A	T	T	18	0,18	A	21	21,0	SYNONYMOUS_CODING	gtA/gtT	Gene_Bra032725
A04	5532320	C	G	G	18	0,18	C	20	20,0	SYNONYMOUS_CODING	gcC/gcG	Gene_Bra032725
A04	5532652	G	C	C	33	0,33	G	43	43,0	NON_SYNONYMOUS_CODING	cGt/cCt	Gene_Bra032725
A04	5532758	G	A	A	27	0,27	G	42	42,0	SYNONYMOUS_CODING	gaG/gaA	Gene_Bra032725
A04	5532837	A	G	G	36	0,36	A	36	36,0	NON_SYNONYMOUS_CODING	Aaa/Gaa	Gene_Bra032725
A04	5532846	G	C	C	33	0,33	G	33	33,0	NON_SYNONYMOUS_CODING	Gct/Cct	Gene_Bra032725
A04	5532876	G	C	C	41	0,41	G	36	36,0	NON_SYNONYMOUS_CODING	Gac/Cac	Gene_Bra032725
A04	5532890	C	T	T	44	0,44	C	34	34,0	SYNONYMOUS_CODING	tgC/tgT	Gene_Bra032725
A04	5533307	T	C	C	36	0,36	T	26	26,0	INTRON	-	Gene_Bra032725
A04	5533380	T	G	G	46	0,46	T	25	25,0	INTRON	-	Gene_Bra032725
A04	5533419	A	G	G	41	0,41	A	35	35,0	INTRON	-	Gene_Bra032725
A04	5533508	T	C	C	36	0,36	T	26	26,0	DOWNSTREAM	-	Gene_Bra032725
A04	5533703	T	G	G	29	0,29	T	32	32,0	DOWNSTREAM	-	Gene_Bra032725
A04	5533765	G	T	T	20	0,20	G	31	31,0	DOWNSTREAM	-	Gene_Bra032725
A04	5533776	A	G	G	19	0,19	A	32	32,0	DOWNSTREAM	-	Gene_Bra032725
A04	5533907	G	A	A	19	0,19	G	42	42,0	DOWNSTREAM	-	Gene_Bra032725
A04	5533929	C	T	T	21	0,21	C	41	41,0	DOWNSTREAM	-	Gene_Bra032725
A04	5533995	T	C	C	23	0,23	T	36	36,0	DOWNSTREAM	-	Gene_Bra032725
A04	5534068	A	T	T	29	0,29	A	35	34,1	DOWNSTREAM	-	Gene_Bra032724
A04	5534082	A	G	G	29	0,29	A	34	34,0	DOWNSTREAM	-	Gene_Bra032724
A04	5534094	T	C	C	30	0,30	T	35	35,0	DOWNSTREAM	-	Gene_Bra032724
A04	5534100	C	A	A	28	0,28	C	37	37,0	DOWNSTREAM	-	Gene_Bra032724
A04	5534111	C	T	T	31	0,31	C	39	39,0	DOWNSTREAM	-	Gene_Bra032724
A04	5535226	T	C	C	34	0,34	T	34	34,0	NON_SYNONYMOUS_CODING	aAt/aGt	Gene_Bra032724
A04	5535378	A	C	C	21	0,21	A	20	20,0	SYNONYMOUS_CODING	tcT/tcG	Gene_Bra032724
A04	5535421	G	T	T	25	0,25	G	24	24,0	NON_SYNONYMOUS_CODING	tCt/tAt	Gene_Bra032724
A04	5535884	G	A	A	39	0,39	G	25	25,0	UPSTREAM	-	Gene_Bra032724
A04	5536327	G	A	A	39	0,39	G	37	37,0	UPSTREAM	-	Gene_Bra032724
A04	5536342	C	T	T	42	0,42	C	39	39,0	UPSTREAM	-	Gene_Bra032724
A04	5536361	C	T	T	40	0,40	C	45	45,0	UPSTREAM	-	Gene_Bra032724
A04	5536381	T	C	C	43	0,43	T	47	47,0	UPSTREAM	-	Gene_Bra032724
A04	5536439	G	C	C	39	0,39	G	46	46,0	UPSTREAM	-	Gene_Bra032724
A04	5536495	A	G	G	38	0,38	A	35	35,0	UPSTREAM	-	Gene_Bra032724
A04	5536520	G	T	T	36	0,36	G	30	30,0	UPSTREAM	-	Gene_Bra032724
A04	5536544	C	T	T	38	0,38	C	30	30,0	UPSTREAM	-	Gene_Bra032724
A04	5537060	A	T	T	38	0,38	A	39	39,0	UPSTREAM	-	Gene_Bra032724
A04	5537714	C	G	G	34	0,34	C	28	28,0	UPSTREAM	-	Gene_Bra032724
A04	5537754	A	T	T	29	0,29	A	30	30,0	UPSTREAM	-	Gene_Bra032724
A04	5537910	A	C	C	43	0,43	A	19	19,0	UPSTREAM	-	Gene_Bra032724
A04	5537942	T	C	C	33	0,33	T	27	27,0	UPSTREAM	-	Gene_Bra032724
A04	5538266	C	T	T	37	0,37	C	29	29,0	UPSTREAM	-	Gene_Bra032723
A04	5538571	C	T	T	37	0,37	C	38	38,0	UPSTREAM	-	Gene_Bra032723
A04	5538616	T	A	A	34	0,34	T	31	31,0	UPSTREAM	-	Gene_Bra032723
A04	5538634	T	C	C	33	0,33	T	25	25,0	UPSTREAM	-	Gene_Bra032723
A04	5538673	A	T	T	30	0,30	T	23	0,23	UPSTREAM	-	Gene_Bra032723
A04	5538686	G	A	A	26	0,26	A	25	0,25	UPSTREAM	-	Gene_Bra032723
A04	5538699	G	T	T	23	0,23	T	22	0,22	UPSTREAM	-	Gene_Bra032723
A04	5538740	G	A	A	26	1,25	A	18	0,18	UPSTREAM	-	Gene_Bra032723
A04	5538832	C	T	Y	10	1,9	C	12	12,0	UPSTREAM	-	Gene_Bra032723
A04	5538917	G	A	A	18	0,18	R	24	22,2	UPSTREAM	-	Gene_Bra032723
A04	5539011	C	A	A	27	1,26	C	36	36,0	UPSTREAM	-	Gene_Bra032723
A04	5539036	G	A	G	26	26,0	R	38	29,9	UPSTREAM	-	Gene_Bra032723
A04	5539066	A	G	A	29	28,1	R	35	30,5	UPSTREAM	-	Gene_Bra032723
A04	5539114	G	A	A	39	1,38	G	30	30,0	UPSTREAM	-	Gene_Bra032723
A04	5539213	T	G	G	47	0,47	T	36	36,0	UPSTREAM	-	Gene_Bra032723
A04	5539240	G	C	C	40	0,40	G	42	42,0	UPSTREAM	-	Gene_Bra032723
A04	5539355	A	G	G	34	0,34	A	39	39,0	UPSTREAM	-	Gene_Bra032723
A04	5539380	G	T	T	31	0,31	G	37	37,0	UPSTREAM	-	Gene_Bra032723
A04	5539670	A	G	G	36	0,36	A	39	39,0	UPSTREAM	-	Gene_Bra032723
A04	5539781	T	C	C	42	0,42	T	48	48,0	UPSTREAM	-	Gene_Bra032723
A04	5539803	A	C	C	43	0,43	A	47	47,0	UPSTREAM	-	Gene_Bra032723
A04	5539914	A	G	G	39	0,39	A	59	59,0	UPSTREAM	-	Gene_Bra032723
A04	5540324	T	A	A	41	0,41	T	32	32,0	UPSTREAM	-	Gene_Bra032723
A04	5540486	G	A	A	37	0,37	G	29	29,0	UPSTREAM	-	Gene_Bra032723
A04	5540492	C	A	A	38	0,38	C	26	26,0	UPSTREAM	-	Gene_Bra032723
A04	5540534	A	T	T	41	0,41	A	24	24,0	UPSTREAM	-	Gene_Bra032723
A04	5540559	C	T	T	37	0,37	C	28	28,0	UPSTREAM	-	Gene_Bra032723
A04	5540588	T	G	G	41	0,41	T	27	27,0	UPSTREAM	-	Gene_Bra032723
A04	5540751	T	G	G	43	0,43	T	30	30,0	UPSTREAM	-	Gene_Bra032723
A04	5540853	G	A	A	42	0,42	G	48	48,0	SYNONYMOUS_CODING	ttG/ttA	Gene_Bra032723
A04	5541155	T	C	C	28	0,28	T	27	27,0	NON_SYNONYMOUS_CODING	gTc/gCc	Gene_Bra032723
A04	5541518	T	C	C	41	0,41	T	31	31,0	SYNONYMOUS_CODING	gaT/gaC	Gene_Bra032723
A04	5541773	C	T	T	42	0,42	C	39	39,0	DOWNSTREAM	-	Gene_Bra032723
A04	5542011	A	C	C	41	1,40	A	43	43,0	DOWNSTREAM	-	Gene_Bra032723
A04	5542246	G	A	A	40	0,40	G	30	30,0	DOWNSTREAM	-	Gene_Bra032723
A04	5542265	G	A	A	44	0,44	G	31	31,0	DOWNSTREAM	-	Gene_Bra032723
A04	5542593	C	T	T	30	0,30	C	30	30,0	DOWNSTREAM	-	Gene_Bra032723
A04	5543025	G	A	A	40	0,40	G	32	32,0	DOWNSTREAM	-	Gene_Bra032723
A04	5543297	C	T	T	37	0,37	C	38	38,0	DOWNSTREAM	-	Gene_Bra032723
A04	5543314	G	A	A	35	0,35	G	37	37,0	DOWNSTREAM	-	Gene_Bra032723
A04	5544007	T	A	A	35	0,35	T	29	29,0	DOWNSTREAM	-	Gene_Bra032723
A04	5544057	C	T	T	32	0,32	C	31	31,0	DOWNSTREAM	-	Gene_Bra032723
A04	5544191	G	A	A	23	0,23	G	16	16,0	DOWNSTREAM	-	Gene_Bra032723
A04	5544268	C	T	T	19	0,19	C	30	30,0	DOWNSTREAM	-	Gene_Bra032723
A04	5545635	G	A	A	38	0,38	G	31	31,0	DOWNSTREAM	-	Gene_Bra032723
A04	5545747	T	A	A	37	0,37	T	33	33,0	DOWNSTREAM	-	Gene_Bra032723
A04	5545958	G	T	T	36	0,36	G	38	38,0	DOWNSTREAM	-	Gene_Bra032723
A04	5546580	T	G	G	32	0,32	T	21	21,0	DOWNSTREAM	-	Gene_Bra032723
A04	5546641	T	G	G	26	0,26	T	16	16,0	DOWNSTREAM	-	Gene_Bra032723
A04	5548715	G	A	R	23	19,4	R	63	54,9	INTERGENIC
A04	5548731	A	G	R	32	18,14	A	77	77,0	INTERGENIC
A04	5548852	G	A	G	73	73,0	R	96	66,30	INTERGENIC
A04	5548886	A	G	A	72	68,4	R	93	81,12	INTERGENIC
A04	5549032	T	C	C	48	0,48	Y	58	40,18	INTERGENIC
A04	5549085	A	G	G	41	0,41	A	46	46,0	INTERGENIC
A04	5549800	T	C	Y	118	99,19	Y	136	101,35	INTERGENIC
A04	5549824	T	C	Y	117	95,22	T	167	167,0	INTERGENIC
A04	5549857	C	T	Y	105	82,23	Y	161	125,36	INTERGENIC
A04	5549883	T	C	T	88	87,1	Y	128	97,31	INTERGENIC
A04	5549908	G	A	R	275	83192	R	172	94,78	INTERGENIC
A04	5549968	G	A	R	196	138,58	G	99	97,2	INTERGENIC
A04	5549983	C	T	Y	173	124,49	C	82	80,2	INTERGENIC
A04	5550008	A	C	M	109	65,44	M	69	59,10	INTERGENIC
A04	5550150	C	T	Y	11	3,8	Y	24	15,9	INTERGENIC
A04	5550184	A	G	R	5	2,3	R	17	13,4	INTERGENIC
A04	5550301	T	C	C	1	0,1	C	14	0,14	INTERGENIC
A04	5550714	T	C	C	22	0,22	T	18	17,1	INTERGENIC
A04	5550741	C	T	Y	41	19,22	Y	26	20,6	INTERGENIC
A04	5550769	T	C	Y	49	22,27	Y	29	21,8	INTERGENIC
A04	5550946	C	T	Y	133	69,64	Y	101	83,18	INTERGENIC
A04	5550964	G	A	R	129	76,53	R	110	95,15	INTERGENIC
A04	5550972	C	A	M	134	85,49	M	113	99,14	INTERGENIC
A04	5550991	G	A	R	132	49,83	R	101	87,14	INTERGENIC
A04	5551037	G	A	R	126	105,21	G	129	125,4	INTERGENIC
A04	5551210	G	A	R	110	45,65	R	143	30113	INTERGENIC
A04	5551249	G	A	R	95	70,25	R	109	57,52	INTERGENIC
A04	5551316	C	T	Y	50	40,10	Y	47	22,25	INTERGENIC
A04	5551575	T	C	C	10	0,10	T	9	9,0	INTERGENIC
A04	5551701	C	A	M	57	28,29	C	92	92,0	INTERGENIC
A04	5551731	G	A	R	69	37,32	R	114	90,24	INTERGENIC
A04	5551862	C	T	Y	97	78,19	C	136	128,8	INTERGENIC
A04	5551949	C	T	Y	163	115,48	Y	174	157,17	INTERGENIC
A04	5551992	G	A	R	215	177,38	G	189	189,0	INTERGENIC
A04	5552013	T	C	Y	207	147,60	T	174	167,7	INTERGENIC
A04	5552019	C	T	C	202	202,0	Y	176	143,33	INTERGENIC
A04	5552081	A	G	R	157	125,32	A	177	177,0	INTERGENIC
A04	5552141	T	C	Y	130	109,21	Y	171	151,20	INTERGENIC
A04	5552170	G	A	R	122	103,19	G	165	163,2	INTERGENIC
A04	5552225	C	T	C	111	111,0	Y	128	107,21	INTERGENIC
A04	5552232	T	C	Y	115	82,33	T	131	129,2	INTERGENIC
A04	5552333	A	G	R	87	69,18	R	54	47,7	INTERGENIC
A04	5552358	T	C	Y	88	47,41	T	45	45,0	INTERGENIC
A04	5552379	C	T	Y	86	63,23	C	36	35,1	INTERGENIC
A04	5552385	C	T	Y	81	57,24	C	29	29,0	INTERGENIC
A04	5552391	A	G	R	58	34,24	A	27	27,0	INTERGENIC
A04	5552412	G	A	R	72	56,16	G	25	24,1	INTERGENIC
A04	5552448	G	A	R	92	59,33	G	42	41,1	INTERGENIC
A04	5552484	G	A	R	117	71,46	G	75	70,5	INTERGENIC
A04	5552490	A	G	R	120	21,99	R	81	40,41	INTERGENIC
A04	5552553	G	A	R	167	86,81	R	140	129,11	INTERGENIC
A04	5552560	A	C	M	174	107,67	A	144	144,0	INTERGENIC
A04	5552598	T	C	Y	211	110101	Y	172	119,53	INTERGENIC
A04	5552612	A	G	R	133	94,39	R	146	135,11	INTERGENIC
A04	5552640	T	C	Y	130	105,25	T	152	146,6	INTERGENIC
A04	5552706	G	A	R	125	76,49	R	152	66,86	INTERGENIC
A04	5552802	C	T	Y	185	161,24	C	180	180,0	INTERGENIC
A04	5552816	G	T	K	196	167,29	G	191	191,0	INTERGENIC
A04	5552859	A	G	R	222	133,89	A	220	219,1	INTERGENIC
A04	5552880	T	C	Y	243	189,54	T	226	226,0	INTERGENIC
A04	5552984	C	T	Y	205	176,29	C	224	224,0	INTERGENIC
A04	5552991	T	G	K	210	179,31	K	218	184,34	INTERGENIC
A04	5553045	C	T	Y	161	83,78	C	180	180,0	INTERGENIC
A04	5553062	C	G	S	155	67,88	C	181	170,11	INTERGENIC
A04	5553099	A	G	R	148	65,83	A	154	152,2	INTERGENIC
A04	5553114	C	T	Y	159	67,92	C	163	158,5	INTERGENIC
A04	5553162	C	T	Y	153	106,47	C	162	162,0	INTERGENIC
A04	5553231	T	C	T	40	40,0	Y	101	79,22	INTERGENIC
A04	5553308	T	C	Y	22	13,9	T	54	54,0	INTERGENIC
A04	5555059	C	T	Y	128	73,55	Y	92	56,36	INTERGENIC
A04	5555158	A	G	R	346	102244	R	323	130193	INTERGENIC
A04	5555164	C	T	Y	330	107223	Y	304	119185	INTERGENIC
A04	5555174	T	C	T	326	326,0	Y	301	232,69	INTERGENIC
A04	5555194	T	G	K	318	82236	K	281	83198	INTERGENIC
A04	5555209	G	A	G	309	309,0	R	268	228,40	INTERGENIC
A04	5555245	G	A	R	278	209,69	G	242	242,0	INTERGENIC
A04	5555281	T	C	Y	250	122128	Y	226	174,52	INTERGENIC
A04	5555296	T	C	Y	252	117135	Y	219	160,59	INTERGENIC
A04	5555305	G	C	G	252	252,0	S	215	180,35	INTERGENIC
A04	5555344	A	G	R	258	173,85	A	206	206,0	INTERGENIC
A04	5555350	A	G	R	255	128127	R	209	176,33	INTERGENIC
A04	5555593	C	T	T	100	1,99	Y	34	3,31	INTERGENIC
A04	5555605	A	G	R	91	62,29	A	31	31,0	INTERGENIC
A04	5557354	G	A	R	177	150,27	R	160	136,24	DOWNSTREAM	-	Gene_Bra032722
A04	5557369	G	A	R	182	126,56	R	157	135,22	DOWNSTREAM	-	Gene_Bra032722
A04	5557938	T	C	Y	159	57102	Y	89	44,45	DOWNSTREAM	-	Gene_Bra032722
A04	5557973	C	T	C	157	157,0	Y	117	90,27	DOWNSTREAM	-	Gene_Bra032722
A04	5560981	C	A	A	23	0,23	C	23	23,0	DOWNSTREAM	-	Gene_Bra032722
A04	5561095	T	C	C	21	0,21	T	28	28,0	DOWNSTREAM	-	Gene_Bra032722
A04	5561890	A	C	C	30	0,30	A	27	27,0	NON_SYNONYMOUS_CODING	Tct/Gct	Gene_Bra032722
A04	5562080	T	G	G	34	0,34	T	34	34,0	SYNONYMOUS_CODING	ccA/ccC	Gene_Bra032722
A04	5562226	G	A	A	32	0,32	G	38	38,0	NON_SYNONYMOUS_CODING	Cct/Tct	Gene_Bra032722
A04	5562334	A	G	G	44	0,44	A	32	32,0	SYNONYMOUS_CODING	Ttg/Ctg	Gene_Bra032722
A04	5562377	C	T	T	43	0,43	C	35	35,0	INTRON	-	Gene_Bra032722
A04	5562395	T	C	C	41	0,41	T	33	33,0	INTRON	-	Gene_Bra032722
A04	5562423	G	A	A	35	0,35	G	31	31,0	INTRON	-	Gene_Bra032722
A04	5562432	A	G	G	34	0,34	A	32	32,0	INTRON	-	Gene_Bra032722
A04	5563428	G	A	A	37	0,37	G	41	41,0	SYNONYMOUS_CODING	caC/caT	Gene_Bra032722
A04	5563623	A	G	G	35	0,35	A	30	30,0	SYNONYMOUS_CODING	atT/atC	Gene_Bra032722
A04	5565098	C	T	Y	27	4,23	T	23	0,23	UPSTREAM	-	Gene_Bra032722
A04	5571362	C	T	T	36	0,36	T	27	0,27	NON_SYNONYMOUS_CODING	cCt/cTt	Gene_Bra032720
A04	5571737	T	G	G	3	0,3	G	7	0,7	NON_SYNONYMOUS_CODING	gTa/gGa	Gene_Bra032720
A04	5572615	G	A	A	26	0,26	A	36	0,36	DOWNSTREAM	-	Gene_Bra032720
A04	5573017	A	C	C	38	0,38	A	25	25,0	DOWNSTREAM	-	Gene_Bra032720
A04	5578129	A	C	C	39	0,39	C	29	0,29	UPSTREAM	-	Gene_Bra032719
A04	5578167	G	A	A	36	0,36	A	24	0,24	UPSTREAM	-	Gene_Bra032719
A04	5584183	C	A	C	32	32,0	A	33	0,33	UPSTREAM	-	Gene_Bra032718
A04	5584400	T	A	W	59	41,18	T	33	33,0	UPSTREAM	-	Gene_Bra032718
A04	5584421	A	G	R	68	46,22	A	33	33,0	UPSTREAM	-	Gene_Bra032718
A04	5584506	C	T	Y	47	27,20	C	27	27,0	UPSTREAM	-	Gene_Bra032718
A04	5584556	A	C	M	60	35,25	A	35	35,0	UPSTREAM	-	Gene_Bra032718
A04	5585213	T	C	C	27	0,27	T	35	35,0	DOWNSTREAM	-	Gene_Bra032717
A04	5585222	G	A	A	27	0,27	G	34	34,0	DOWNSTREAM	-	Gene_Bra032717
A04	5585753	T	C	C	28	0,28	T	45	45,0	DOWNSTREAM	-	Gene_Bra032717
A04	5585880	G	A	A	21	0,21	G	43	43,0	DOWNSTREAM	-	Gene_Bra032717
A04	5585886	G	C	C	19	0,19	G	41	41,0	DOWNSTREAM	-	Gene_Bra032717
A04	5586014	A	G	G	7	0,7	A	25	25,0	DOWNSTREAM	-	Gene_Bra032717
A04	5586275	C	G	G	16	0,16	C	34	34,0	SYNONYMOUS_CODING	gtG/gtC	Gene_Bra032717
A04	5586440	T	C	C	28	0,28	T	22	22,0	SYNONYMOUS_CODING	ggA/ggG	Gene_Bra032717
A04	5586458	C	T	T	28	0,28	C	20	20,0	SYNONYMOUS_CODING	gaG/gaA	Gene_Bra032717
A04	5586470	A	G	G	34	0,34	A	21	21,0	SYNONYMOUS_CODING	gaT/gaC	Gene_Bra032717
A04	5586489	C	G	G	35	0,35	C	23	23,0	NON_SYNONYMOUS_CODING	tGt/tCt	Gene_Bra032717
A04	5586587	C	G	G	31	0,31	C	24	24,0	SYNONYMOUS_CODING	gtG/gtC	Gene_Bra032717
A04	5586707	G	C	C	39	0,39	G	15	15,0	SYNONYMOUS_CODING	acC/acG	Gene_Bra032717
A04	5587016	A	G	G	37	0,37	A	32	32,0	SYNONYMOUS_CODING	gtT/gtC	Gene_Bra032717
A04	5587060	C	T	T	32	0,32	C	31	31,0	NON_SYNONYMOUS_CODING	Gaa/Aaa	Gene_Bra032717
A04	5587088	T	G	G	32	0,32	G	33	0,33	SYNONYMOUS_CODING	tcA/tcC	Gene_Bra032717
A04	5587122	G	A	A	22	0,22	G	32	32,0	NON_SYNONYMOUS_CODING	aCg/aTg	Gene_Bra032717
A04	5587257	T	C	C	20	0,20	T	16	16,0	UPSTREAM	-	Gene_Bra032717
A04	5587328	A	C	C	16	0,16	A	18	18,0	UPSTREAM	-	Gene_Bra032717
A04	5587630	T	C	C	3	0,3	T	16	16,0	UPSTREAM	-	Gene_Bra032717
A04	5587636	A	G	G	3	0,3	A	21	21,0	UPSTREAM	-	Gene_Bra032717
A04	5587651	A	C	C	3	0,3	A	23	23,0	UPSTREAM	-	Gene_Bra032717
A04	5587712	T	G	G	12	1,11	T	37	37,0	UPSTREAM	-	Gene_Bra032717
A04	5587743	A	G	G	11	0,11	A	39	39,0	UPSTREAM	-	Gene_Bra032717
A04	5587752	T	C	C	11	0,11	T	41	41,0	UPSTREAM	-	Gene_Bra032717
A04	5588272	A	C	C	12	0,12	A	20	20,0	UPSTREAM	-	Gene_Bra032717
A04	5588513	T	G	G	29	0,29	T	25	24,1	UPSTREAM	-	Gene_Bra032717
A04	5588961	G	A	A	34	0,34	G	28	28,0	UPSTREAM	-	Gene_Bra032717
A04	5589024	A	G	G	38	0,38	A	22	22,0	UPSTREAM	-	Gene_Bra032717
A04	5589074	A	G	G	42	0,42	A	19	19,0	UPSTREAM	-	Gene_Bra032717
A04	5589111	G	A	A	42	0,42	G	29	29,0	UPSTREAM	-	Gene_Bra032717
A04	5589383	A	G	G	39	0,39	A	37	37,0	UPSTREAM	-	Gene_Bra032717
A04	5589400	A	C	C	40	0,40	A	41	41,0	UPSTREAM	-	Gene_Bra032717
A04	5589458	T	A	A	38	0,38	T	49	49,0	UPSTREAM	-	Gene_Bra032717
A04	5590380	G	A	A	28	0,28	G	31	31,0	UPSTREAM	-	Gene_Bra032717
A04	5590410	T	C	C	27	0,27	T	33	33,0	UPSTREAM	-	Gene_Bra032717
A04	5590506	C	T	T	32	0,32	C	36	36,0	UPSTREAM	-	Gene_Bra032717
A04	5590578	T	A	A	31	0,31	T	38	38,0	UPSTREAM	-	Gene_Bra032717
A04	5590588	T	C	C	31	0,31	T	34	34,0	UPSTREAM	-	Gene_Bra032717
A04	5590722	G	T	T	34	0,34	G	32	32,0	UPSTREAM	-	Gene_Bra032717
A04	5590876	C	T	T	27	0,27	C	23	23,0	UPSTREAM	-	Gene_Bra032716
A04	5591316	T	A	A	35	0,35	T	28	28,0	UPSTREAM	-	Gene_Bra032716
A04	5591411	T	C	C	36	0,36	T	18	18,0	UPSTREAM	-	Gene_Bra032716
A04	5591456	T	C	C	40	0,40	T	22	22,0	UPSTREAM	-	Gene_Bra032716
A04	5591534	C	T	T	34	0,34	C	27	27,0	UPSTREAM	-	Gene_Bra032716
A04	5591554	A	G	G	39	0,39	A	30	30,0	UPSTREAM	-	Gene_Bra032716
A04	5591661	A	G	G	32	0,32	A	35	35,0	UPSTREAM	-	Gene_Bra032716
A04	5591798	A	G	G	38	0,38	A	36	36,0	UPSTREAM	-	Gene_Bra032716
A04	5591847	G	A	A	39	0,39	G	36	36,0	UPSTREAM	-	Gene_Bra032716
A04	5591856	T	C	C	41	0,41	T	36	36,0	UPSTREAM	-	Gene_Bra032716
A04	5591929	T	G	G	42	0,42	T	41	41,0	UPSTREAM	-	Gene_Bra032716
A04	5592016	C	A	A	40	0,40	C	38	38,0	UPSTREAM	-	Gene_Bra032716
A04	5592201	T	A	A	35	0,35	T	32	32,0	UPSTREAM	-	Gene_Bra032716
A04	5592410	A	C	C	39	0,39	A	29	29,0	UPSTREAM	-	Gene_Bra032716
A04	5592436	T	C	C	40	0,40	T	30	30,0	UPSTREAM	-	Gene_Bra032716
A04	5592530	C	A	A	38	0,38	C	35	35,0	UPSTREAM	-	Gene_Bra032716
A04	5592581	C	T	T	40	0,40	C	38	38,0	UPSTREAM	-	Gene_Bra032716
A04	5592852	T	C	C	36	0,36	T	35	35,0	UPSTREAM	-	Gene_Bra032716
A04	5593227	T	A	A	50	0,50	T	25	25,0	UPSTREAM	-	Gene_Bra032716
A04	5593559	T	C	C	43	0,43	T	39	39,0	UPSTREAM	-	Gene_Bra032716
A04	5593736	G	A	A	37	0,37	G	32	32,0	UPSTREAM	-	Gene_Bra032716
A04	5593903	C	T	T	41	0,41	C	31	31,0	UPSTREAM	-	Gene_Bra032716
A04	5594078	C	T	T	36	0,36	C	25	25,0	UPSTREAM	-	Gene_Bra032716
A04	5594154	A	G	G	37	0,37	A	31	31,0	UPSTREAM	-	Gene_Bra032716
A04	5595012	A	G	G	32	0,32	A	31	31,0	DOWNSTREAM	-	Gene_Bra032716
A04	5595208	A	C	C	44	0,44	A	40	40,0	DOWNSTREAM	-	Gene_Bra032716
A04	5595236	T	C	C	40	0,40	T	45	45,0	DOWNSTREAM	-	Gene_Bra032716
A04	5595439	C	T	T	38	0,38	C	53	53,0	DOWNSTREAM	-	Gene_Bra032716
A04	5595454	A	G	G	39	0,39	A	55	55,0	DOWNSTREAM	-	Gene_Bra032716
A04	5595842	C	T	T	40	0,40	C	32	32,0	DOWNSTREAM	-	Gene_Bra032716
A04	5595920	A	C	C	42	0,42	A	29	29,0	DOWNSTREAM	-	Gene_Bra032716
A04	5596237	T	C	C	40	0,40	T	32	32,0	DOWNSTREAM	-	Gene_Bra032716
A04	5596301	C	T	T	47	0,47	C	30	30,0	DOWNSTREAM	-	Gene_Bra032716
A04	5596466	A	G	G	34	0,34	A	29	29,0	DOWNSTREAM	-	Gene_Bra032716
A04	5596503	C	T	T	34	0,34	C	33	33,0	DOWNSTREAM	-	Gene_Bra032716
A04	5596596	G	A	A	20	0,20	G	41	41,0	DOWNSTREAM	-	Gene_Bra032716
A04	5598135	T	A	A	36	0,36	A	24	0,24	DOWNSTREAM	-	Gene_Bra032716
A04	5598154	C	A	A	35	0,35	A	20	0,20	DOWNSTREAM	-	Gene_Bra032716
A04	5598296	A	C	C	4	0,4	A	3	3,0	DOWNSTREAM	-	Gene_Bra032716
A04	5598413	T	G	G	20	0,20	T	14	14,0	DOWNSTREAM	-	Gene_Bra032716
A04	5598775	A	G	G	26	0,26	A	32	32,0	UPSTREAM	-	Gene_Bra032715
A04	5598887	T	A	A	35	0,35	T	30	30,0	UPSTREAM	-	Gene_Bra032715
A04	5598925	T	C	C	43	1,42	T	26	26,0	UPSTREAM	-	Gene_Bra032715
A04	5599130	A	G	G	38	0,38	A	14	14,0	UPSTREAM	-	Gene_Bra032715
A04	5599141	C	T	T	42	0,42	T	14	0,14	UPSTREAM	-	Gene_Bra032715
A04	5599243	A	G	G	53	0,53	A	17	17,0	UPSTREAM	-	Gene_Bra032715
A04	5599262	G	A	A	55	1,54	G	20	20,0	UPSTREAM	-	Gene_Bra032715
A04	5599295	G	T	T	49	1,48	G	23	23,0	UPSTREAM	-	Gene_Bra032715
A04	5599380	C	A	A	41	1,40	C	28	28,0	UPSTREAM	-	Gene_Bra032715
A04	5599502	A	T	T	46	1,45	A	37	36,1	UPSTREAM	-	Gene_Bra032715
A04	5599754	T	C	C	38	0,38	T	40	40,0	UPSTREAM	-	Gene_Bra032715
A04	5599813	T	C	C	43	0,43	T	43	43,0	UPSTREAM	-	Gene_Bra032715
A04	5600304	C	T	T	34	0,34	C	46	46,0	UPSTREAM	-	Gene_Bra032715
A04	5600342	A	T	T	32	0,32	A	43	43,0	UPSTREAM	-	Gene_Bra032715
A04	5600396	A	G	G	33	0,33	A	40	39,1	UPSTREAM	-	Gene_Bra032715
A04	5600584	A	C	C	27	0,27	A	37	37,0	UPSTREAM	-	Gene_Bra032715
A04	5600825	T	C	C	17	0,17	T	29	29,0	UPSTREAM	-	Gene_Bra032715
A04	5601058	A	G	G	44	0,44	A	28	28,0	UPSTREAM	-	Gene_Bra032715
A04	5601086	G	A	A	41	0,41	G	29	29,0	UPSTREAM	-	Gene_Bra032715
A04	5601138	G	A	A	34	0,34	G	33	33,0	UPSTREAM	-	Gene_Bra032715
A04	5601152	A	G	G	33	0,33	A	36	36,0	UPSTREAM	-	Gene_Bra032715
A04	5601194	A	G	G	31	0,31	A	39	39,0	UPSTREAM	-	Gene_Bra032715
A04	5601523	T	C	C	40	0,40	T	45	45,0	UPSTREAM	-	Gene_Bra032715
A04	5601751	G	C	C	33	0,33	G	49	49,0	UPSTREAM	-	Gene_Bra032715
A04	5601840	C	A	A	30	0,30	C	44	44,0	UPSTREAM	-	Gene_Bra032715
A04	5601977	C	A	M	44	37,7	M	42	32,10	UPSTREAM	-	Gene_Bra032715
A04	5601983	G	T	K	44	37,7	K	43	33,10	UPSTREAM	-	Gene_Bra032715
A04	5601994	T	C	Y	44	39,5	Y	41	31,10	UPSTREAM	-	Gene_Bra032715
A04	5602075	A	G	G	32	0,32	A	31	31,0	UPSTREAM	-	Gene_Bra032715
A04	5602093	C	T	T	35	0,35	C	35	35,0	UPSTREAM	-	Gene_Bra032715
A04	5602193	G	A	A	41	0,41	G	25	25,0	UPSTREAM	-	Gene_Bra032715
A04	5602291	A	G	G	41	0,41	A	24	24,0	NON_SYNONYMOUS_CODING	Aca/Gca	Gene_Bra032715
A04	5602696	A	G	G	46	0,46	A	34	34,0	INTRON	-	Gene_Bra032715
A04	5602840	T	C	C	39	0,39	T	39	39,0	INTRON	-	Gene_Bra032715
A04	5603173	C	T	T	53	0,53	C	36	36,0	INTRON	-	Gene_Bra032715
A04	5603212	A	G	G	54	0,54	A	43	43,0	INTRON	-	Gene_Bra032715
A04	5603294	T	C	C	48	0,48	T	41	41,0	INTRON	-	Gene_Bra032715
A04	5603389	T	C	C	47	0,47	T	40	40,0	SYNONYMOUS_CODING	gaT/gaC	Gene_Bra032715
A04	5603433	A	T	T	35	0,35	A	38	38,0	DOWNSTREAM	-	Gene_Bra032715
A04	5603442	C	T	T	33	0,33	C	36	36,0	DOWNSTREAM	-	Gene_Bra032715
A04	5603785	T	A	W	44	38,6	T	36	36,0	DOWNSTREAM	-	Gene_Bra032715
A04	5603792	G	A	R	45	39,6	G	38	38,0	DOWNSTREAM	-	Gene_Bra032715
A04	5603825	A	G	R	48	39,9	A	39	39,0	DOWNSTREAM	-	Gene_Bra032715
A04	5603833	T	G	K	51	40,11	T	42	42,0	DOWNSTREAM	-	Gene_Bra032715
A04	5603842	C	A	M	46	37,9	C	40	40,0	DOWNSTREAM	-	Gene_Bra032715
A04	5603870	A	G	R	47	41,6	A	40	40,0	DOWNSTREAM	-	Gene_Bra032715
A04	5603876	G	T	K	48	42,6	G	39	39,0	DOWNSTREAM	-	Gene_Bra032715
A04	5604038	T	G	G	36	0,36	T	44	44,0	DOWNSTREAM	-	Gene_Bra032715
A04	5604069	A	G	G	36	0,36	A	40	40,0	DOWNSTREAM	-	Gene_Bra032715
A04	5604129	G	A	A	36	0,36	G	39	39,0	DOWNSTREAM	-	Gene_Bra032715
A04	5604384	T	G	G	41	0,41	T	29	29,0	DOWNSTREAM	-	Gene_Bra032715
A04	5604440	A	C	C	37	0,37	A	27	27,0	DOWNSTREAM	-	Gene_Bra032715
A04	5604805	A	C	C	6	0,6	A	3	3,0	DOWNSTREAM	-	Gene_Bra032715
A04	5605095	A	G	G	44	0,44	A	27	27,0	DOWNSTREAM	-	Gene_Bra032715
A04	5605359	A	G	G	46	0,46	A	27	27,0	DOWNSTREAM	-	Gene_Bra032715
A04	5605471	T	C	C	38	0,38	T	11	11,0	DOWNSTREAM	-	Gene_Bra032715
A04	5605557	C	A	A	26	0,26	C	5	5,0	DOWNSTREAM	-	Gene_Bra032715
A04	5605680	T	G	G	22	0,22	T	10	10,0	DOWNSTREAM	-	Gene_Bra032715
A04	5605718	C	A	A	21	0,21	M	6	5,1	DOWNSTREAM	-	Gene_Bra032715
A04	5605773	C	T	T	22	0,22	C	9	9,0	DOWNSTREAM	-	Gene_Bra032715
A04	5605807	T	G	G	22	0,22	T	12	12,0	DOWNSTREAM	-	Gene_Bra032715
A04	5605883	A	T	T	22	0,22	A	24	24,0	DOWNSTREAM	-	Gene_Bra032715
A04	5605938	C	A	A	33	0,33	C	31	31,0	DOWNSTREAM	-	Gene_Bra032715
A04	5605949	C	G	G	33	0,33	C	32	32,0	DOWNSTREAM	-	Gene_Bra032715
A04	5606022	T	C	C	35	0,35	T	37	37,0	DOWNSTREAM	-	Gene_Bra032715
A04	5606057	T	A	A	36	0,36	T	36	36,0	DOWNSTREAM	-	Gene_Bra032715
A04	5606088	C	A	A	36	0,36	C	39	39,0	DOWNSTREAM	-	Gene_Bra032715
A04	5606131	T	C	C	35	0,35	T	39	39,0	DOWNSTREAM	-	Gene_Bra032715
A04	5606520	G	A	A	34	0,34	G	18	18,0	DOWNSTREAM	-	Gene_Bra032715
A04	5606709	G	A	A	33	0,33	G	35	35,0	DOWNSTREAM	-	Gene_Bra032715
A04	5606870	T	C	C	36	0,36	T	40	40,0	DOWNSTREAM	-	Gene_Bra032715
A04	5606904	C	T	T	42	0,42	C	33	33,0	DOWNSTREAM	-	Gene_Bra032715
A04	5606969	T	A	A	27	0,27	T	39	39,0	UPSTREAM	-	Gene_Bra032714
A04	5607035	G	A	A	47	0,47	A	42	0,42	UPSTREAM	-	Gene_Bra032714
A04	5607222	A	T	W	40	9,31	A	48	48,0	UPSTREAM	-	Gene_Bra032714
A04	5607954	T	C	C	33	0,33	C	44	0,44	UPSTREAM	-	Gene_Bra032714
A04	5607972	T	G	K	44	23,21	K	57	14,43	UPSTREAM	-	Gene_Bra032714
A04	5608048	C	T	Y	66	40,26	Y	78	61,17	UPSTREAM	-	Gene_Bra032714
A04	5608067	A	G	R	60	42,18	R	76	66,10	UPSTREAM	-	Gene_Bra032714
A04	5608076	G	A	R	57	38,19	R	73	58,15	UPSTREAM	-	Gene_Bra032714
A04	5608407	T	C	Y	48	32,16	T	47	47,0	UPSTREAM	-	Gene_Bra032714
A04	5608418	T	A	A	55	2,53	A	55	3,52	UPSTREAM	-	Gene_Bra032714
A04	5608430	T	G	G	62	2,60	G	62	3,59	UPSTREAM	-	Gene_Bra032714
A04	5608479	T	C	Y	80	63,17	Y	63	41,22	UPSTREAM	-	Gene_Bra032714
A04	5608568	T	C	Y	40	34,6	Y	36	30,6	UPSTREAM	-	Gene_Bra032714
A04	5608579	A	C	M	33	14,19	A	33	33,0	UPSTREAM	-	Gene_Bra032714
A04	5608591	G	A	R	35	12,23	G	32	32,0	UPSTREAM	-	Gene_Bra032714
A04	5608599	A	G	G	33	0,33	R	31	22,9	UPSTREAM	-	Gene_Bra032714
A04	5608637	T	C	C	23	0,23	T	25	25,0	UPSTREAM	-	Gene_Bra032714
A04	5608741	A	G	G	19	0,19	A	37	37,0	UPSTREAM	-	Gene_Bra032714
A04	5608778	A	C	C	14	0,14	A	42	42,0	UPSTREAM	-	Gene_Bra032714
A04	5608841	A	C	C	4	0,4	A	29	29,0	UPSTREAM	-	Gene_Bra032714
A04	5609580	G	A	A	23	0,23	A	12	0,12	UPSTREAM	-	Gene_Bra032714
A04	5609612	A	G	R	12	10,2	G	2	0,2	UPSTREAM	-	Gene_Bra032714
A04	5610001	T	A	A	38	2,36	W	17	3,14	UPSTREAM	-	Gene_Bra032714
A04	5610097	C	T	Y	46	6,40	C	34	34,0	UPSTREAM	-	Gene_Bra032714
A04	5610103	T	C	C	45	0,45	C	35	0,35	UPSTREAM	-	Gene_Bra032714
A04	5610119	G	A	R	39	6,33	G	33	33,0	UPSTREAM	-	Gene_Bra032714
A04	5610154	A	G	R	38	6,32	A	41	41,0	UPSTREAM	-	Gene_Bra032714
A04	5610245	T	A	A	41	0,41	T	38	37,1	UPSTREAM	-	Gene_Bra032714
A04	5610298	C	T	T	46	4,42	C	42	42,0	UPSTREAM	-	Gene_Bra032714
A04	5610332	T	A	A	40	2,38	T	42	42,0	UPSTREAM	-	Gene_Bra032714
A04	5610354	G	T	T	42	2,40	G	40	40,0	UPSTREAM	-	Gene_Bra032714
A04	5610450	A	G	G	32	0,32	R	34	31,3	NON_SYNONYMOUS_CODING	Agc/Ggc	Gene_Bra032714
A04	5610646	T	C	C	40	0,40	T	53	53,0	INTRON	-	Gene_Bra032714
A04	5610678	G	A	A	43	0,43	G	55	55,0	INTRON	-	Gene_Bra032714
A04	5610691	A	T	T	39	0,39	A	49	49,0	INTRON	-	Gene_Bra032714
A04	5610765	A	T	T	40	0,40	A	45	45,0	INTRON	-	Gene_Bra032714
A04	5610882	T	G	G	33	1,32	T	38	38,0	INTRON	-	Gene_Bra032714
A04	5610964	G	C	C	40	0,40	G	42	42,0	INTRON	-	Gene_Bra032714
A04	5611024	A	G	R	39	3,36	A	51	51,0	INTRON	-	Gene_Bra032714
A04	5612796	A	T	T	8	0,8	A	4	4,0	INTRON	-	Gene_Bra032714
A04	5612864	T	A	A	17	0,17	T	14	14,0	INTRON	-	Gene_Bra032714
A04	5612916	C	T	T	23	0,23	C	28	28,0	INTRON	-	Gene_Bra032714
A04	5612972	C	G	G	25	0,25	C	24	24,0	INTRON	-	Gene_Bra032714
A04	5613298	C	T	Y	40	27,13	C	29	29,0	INTRON	-	Gene_Bra032714
A04	5613363	G	A	R	34	25,9	G	21	21,0	STOP_GAINED	tgG/tgA	Gene_Bra032714
A04	5613610	G	T	T	28	0,28	G	35	35,0	NON_SYNONYMOUS_CODING	aaG/aaT	Gene_Bra032714
A04	5613622	G	A	A	27	0,27	G	37	37,0	SYNONYMOUS_CODING	gtG/gtA	Gene_Bra032714
A04	5613707	T	C	C	33	0,33	T	38	38,0	STOP_LOST	Tga/Cga	Gene_Bra032714
A04	5613811	T	A	A	36	0,36	T	40	40,0	DOWNSTREAM	-	Gene_Bra032714
A04	5613849	T	G	G	38	0,38	T	33	33,0	DOWNSTREAM	-	Gene_Bra032714
A04	5613987	C	T	T	36	0,36	C	31	31,0	DOWNSTREAM	-	Gene_Bra032714
A04	5613993	A	C	C	32	0,32	A	33	33,0	DOWNSTREAM	-	Gene_Bra032714
A04	5614175	C	G	G	37	0,37	C	42	42,0	DOWNSTREAM	-	Gene_Bra032714
A04	5614187	T	C	C	36	0,36	T	40	40,0	DOWNSTREAM	-	Gene_Bra032714
A04	5614327	A	T	T	32	0,32	A	32	32,0	DOWNSTREAM	-	Gene_Bra032714
A04	5614433	T	A	A	25	0,25	T	20	20,0	DOWNSTREAM	-	Gene_Bra032714
A04	5614492	T	A	A	20	0,20	T	13	13,0	DOWNSTREAM	-	Gene_Bra032714
A04	5614548	T	C	C	22	0,22	T	14	14,0	DOWNSTREAM	-	Gene_Bra032714
A04	5614639	A	G	R	20	1,19	A	19	19,0	DOWNSTREAM	-	Gene_Bra032714
A04	5614654	A	T	W	20	1,19	A	18	18,0	DOWNSTREAM	-	Gene_Bra032714
A04	5614678	C	T	T	21	0,21	C	19	19,0	DOWNSTREAM	-	Gene_Bra032714
A04	5614691	C	T	T	24	1,23	C	19	19,0	DOWNSTREAM	-	Gene_Bra032714
A04	5614874	C	T	T	39	0,39	C	35	35,0	DOWNSTREAM	-	Gene_Bra032714
A04	5614996	A	C	C	38	2,36	A	26	26,0	DOWNSTREAM	-	Gene_Bra032714
A04	5615067	G	T	T	34	1,33	G	27	25,2	DOWNSTREAM	-	Gene_Bra032714
A04	5615084	T	A	A	33	1,32	T	24	22,2	DOWNSTREAM	-	Gene_Bra032714
A04	5615148	C	A	A	31	0,31	C	26	26,0	DOWNSTREAM	-	Gene_Bra032714
A04	5615236	A	T	T	29	0,29	A	23	23,0	DOWNSTREAM	-	Gene_Bra032714
A04	5615472	T	C	C	44	0,44	T	51	51,0	DOWNSTREAM	-	Gene_Bra032714
A04	5615593	A	G	G	44	0,44	A	45	45,0	DOWNSTREAM	-	Gene_Bra032714
A04	5615729	G	A	A	35	0,35	G	30	30,0	DOWNSTREAM	-	Gene_Bra032714
A04	5615750	A	G	G	31	0,31	A	33	33,0	DOWNSTREAM	-	Gene_Bra032714
A04	5615816	A	G	G	29	0,29	A	40	40,0	DOWNSTREAM	-	Gene_Bra032714
A04	5615988	T	C	C	9	0,9	T	37	37,0	UPSTREAM	-	Gene_Bra032713
A04	5618110	T	A	A	27	0,27	T	25	25,0	UPSTREAM	-	Gene_Bra032713
A04	5618128	G	A	A	27	0,27	G	28	28,0	NON_SYNONYMOUS_CODING	aGt/aAt	Gene_Bra032713
A04	5618203	C	A	A	28	0,28	C	31	31,0	NON_SYNONYMOUS_CODING	cCc/cAc	Gene_Bra032713
A04	5618238	A	T	T	28	0,28	A	35	35,0	NON_SYNONYMOUS_CODING	Ata/Tta	Gene_Bra032713
A04	5618298	T	C	C	26	0,26	T	28	28,0	NON_SYNONYMOUS_CODING	Tca/Cca	Gene_Bra032713
A04	5618494	G	A	A	38	0,38	G	29	29,0	NON_SYNONYMOUS_CODING	Gtc/Atc	Gene_Bra032713
A04	5618523	C	T	T	34	0,34	C	30	30,0	SYNONYMOUS_CODING	ggC/ggT	Gene_Bra032713
A04	5618655	C	T	T	29	0,29	C	21	21,0	SYNONYMOUS_CODING	taC/taT	Gene_Bra032713
A04	5618661	G	A	A	32	0,32	G	20	20,0	SYNONYMOUS_CODING	ggG/ggA	Gene_Bra032713
A04	5618725	T	C	C	27	0,27	T	29	29,0	INTRON	-	Gene_Bra032713
A04	5618773	C	A	A	20	0,20	C	35	35,0	INTRON	-	Gene_Bra032713
A04	5618980	T	G	G	23	0,23	T	41	41,0	INTRON	-	Gene_Bra032713
A04	5619073	C	A	A	21	0,21	C	29	29,0	INTRON	-	Gene_Bra032713
A04	5619124	T	C	C	31	0,31	T	35	35,0	SYNONYMOUS_CODING	ttT/ttC	Gene_Bra032713
A04	5619280	G	T	T	29	0,29	G	29	29,0	NON_SYNONYMOUS_CODING	cGt/cTt	Gene_Bra032713
A04	5619287	C	T	T	31	0,31	C	34	34,0	SYNONYMOUS_CODING	atC/atT	Gene_Bra032713
A04	5619515	C	A	A	39	0,39	C	52	52,0	INTRON	-	Gene_Bra032713
A04	5619540	G	C	C	37	0,37	G	54	54,0	INTRON	-	Gene_Bra032713
A04	5619695	C	T	T	53	0,53	C	37	37,0	SYNONYMOUS_CODING	ggC/ggT	Gene_Bra032713
A04	5619821	C	T	T	41	0,41	C	35	35,0	INTRON	-	Gene_Bra032713
A04	5620003	C	T	T	28	0,28	C	30	30,0	SYNONYMOUS_CODING	ttC/ttT	Gene_Bra032713
A04	5620066	G	A	A	27	0,27	G	26	26,0	SYNONYMOUS_CODING	gcG/gcA	Gene_Bra032713
A04	5620106	G	C	C	24	0,24	G	34	34,0	NON_SYNONYMOUS_CODING	Gtc/Ctc	Gene_Bra032713
A04	5620152	C	T	T	29	0,29	C	38	38,0	NON_SYNONYMOUS_CODING	aCg/aTg	Gene_Bra032713
A04	5620185	C	T	T	34	0,34	C	38	38,0	NON_SYNONYMOUS_CODING	tCa/tTa	Gene_Bra032713
A04	5620239	A	G	G	37	0,37	A	36	36,0	NON_SYNONYMOUS_CODING	gAt/gGt	Gene_Bra032713
A04	5620250	G	A	A	35	0,35	G	35	35,0	NON_SYNONYMOUS_CODING	Gat/Aat	Gene_Bra032713
A04	5620270	G	A	A	38	0,38	G	33	33,0	SYNONYMOUS_CODING	cgG/cgA	Gene_Bra032713
A04	5620321	C	T	T	39	0,39	C	28	28,0	SYNONYMOUS_CODING	atC/atT	Gene_Bra032713
A04	5620341	G	C	C	37	0,37	G	26	26,0	NON_SYNONYMOUS_CODING	cGa/cCa	Gene_Bra032713
A04	5620474	G	A	A	42	0,42	G	30	30,0	SYNONYMOUS_CODING	gaG/gaA	Gene_Bra032713
A04	5620493	G	T	T	38	0,38	G	29	29,0	NON_SYNONYMOUS_CODING	Gct/Tct	Gene_Bra032713
A04	5620582	G	A	A	35	0,35	G	40	40,0	SYNONYMOUS_CODING	ttG/ttA	Gene_Bra032713
A04	5620597	G	A	A	33	0,33	G	38	38,0	SYNONYMOUS_CODING	gcG/gcA	Gene_Bra032713
A04	5620654	C	T	T	38	0,38	C	38	38,0	SYNONYMOUS_CODING	aaC/aaT	Gene_Bra032713
A04	5620689	A	G	G	32	0,32	A	33	33,0	NON_SYNONYMOUS_CODING	aAt/aGt	Gene_Bra032713
A04	5620837	T	C	C	35	0,35	T	26	26,0	SYNONYMOUS_CODING	tcT/tcC	Gene_Bra032713
A04	5620861	A	T	T	34	0,34	A	25	25,0	SYNONYMOUS_CODING	ctA/ctT	Gene_Bra032713
A04	5620880	T	A	A	38	0,38	T	24	24,0	NON_SYNONYMOUS_CODING	Tct/Act	Gene_Bra032713
A04	5620891	A	G	G	38	0,38	A	25	25,0	SPLICE_SITE_REGION	-	Gene_Bra032713
A04	5620907	G	T	T	36	0,36	G	27	27,0	INTRON	-	Gene_Bra032713
A04	5620932	T	A	A	39	0,39	T	35	35,0	INTRON	-	Gene_Bra032713
A04	5620942	G	A	A	38	0,38	G	36	36,0	INTRON	-	Gene_Bra032713
A04	5620956	C	G	G	36	0,36	C	38	38,0	INTRON	-	Gene_Bra032713
A04	5620999	C	T	T	35	1,34	C	40	40,0	SYNONYMOUS_CODING	gaC/gaT	Gene_Bra032713
A04	5621076	A	T	T	28	0,28	A	37	37,0	INTRON	-	Gene_Bra032713
A04	5621194	C	T	T	39	0,39	C	34	34,0	INTRON	-	Gene_Bra032713
A04	5621210	T	C	C	40	0,40	T	38	38,0	INTRON	-	Gene_Bra032713
A04	5621223	T	A	A	43	0,43	T	32	32,0	INTRON	-	Gene_Bra032713
A04	5621245	G	A	A	39	0,39	G	35	35,0	INTRON	-	Gene_Bra032713
A04	5621261	T	A	A	41	0,41	T	31	31,0	INTRON	-	Gene_Bra032713
A04	5621515	G	C	C	29	0,29	G	25	25,0	INTRON	-	Gene_Bra032713
A04	5621590	T	C	C	34	0,34	T	29	29,0	SYNONYMOUS_CODING	gcT/gcC	Gene_Bra032713
A04	5621708	C	A	A	25	0,25	C	34	34,0	INTRON	-	Gene_Bra032713
A04	5621937	T	A	A	37	0,37	T	28	28,0	INTRON	-	Gene_Bra032713
A04	5622080	C	T	T	45	0,45	C	34	34,0	SYNONYMOUS_CODING	gcC/gcT	Gene_Bra032713
A04	5622126	T	A	A	42	0,42	T	37	37,0	INTRON	-	Gene_Bra032713
A04	5622215	C	A	A	42	0,42	C	39	39,0	INTRON	-	Gene_Bra032713
A04	5622224	T	G	G	39	0,39	T	40	40,0	INTRON	-	Gene_Bra032713
A04	5622234	G	C	C	38	0,38	G	38	38,0	INTRON	-	Gene_Bra032713
A04	5622253	A	C	C	36	0,36	A	37	37,0	INTRON	-	Gene_Bra032713
A04	5622326	C	T	T	44	0,44	C	36	36,0	NON_SYNONYMOUS_CODING	aCg/aTg	Gene_Bra032713
A04	5622414	C	A	A	43	0,43	C	43	43,0	INTRON	-	Gene_Bra032713
A04	5622568	G	A	A	33	0,33	G	34	34,0	INTRON	-	Gene_Bra032713
A04	5622644	G	A	A	26	0,26	G	38	38,0	INTRON	-	Gene_Bra032713
A04	5622733	C	G	G	32	0,32	C	25	25,0	INTRON	-	Gene_Bra032713
A04	5622740	G	A	A	33	0,33	G	24	24,0	INTRON	-	Gene_Bra032713
A04	5622759	A	G	G	33	0,33	A	21	21,0	INTRON	-	Gene_Bra032713
A04	5622888	A	T	T	19	0,19	A	29	29,0	SYNONYMOUS_CODING	ctA/ctT	Gene_Bra032713
A04	5623227	T	G	G	35	0,35	T	23	23,0	DOWNSTREAM	-	Gene_Bra032713
A04	5623278	G	A	A	36	0,36	G	29	29,0	DOWNSTREAM	-	Gene_Bra032713
A04	5623300	T	C	C	33	0,33	T	32	32,0	DOWNSTREAM	-	Gene_Bra032713
A04	5623325	T	G	G	32	0,32	T	33	33,0	DOWNSTREAM	-	Gene_Bra032713
A04	5623468	G	T	T	38	0,38	G	27	27,0	DOWNSTREAM	-	Gene_Bra032713
A04	5623676	G	T	T	40	0,40	G	22	22,0	DOWNSTREAM	-	Gene_Bra032712
A04	5623716	C	G	G	45	0,45	C	24	24,0	DOWNSTREAM	-	Gene_Bra032712
A04	5623724	C	G	G	45	0,45	C	22	22,0	DOWNSTREAM	-	Gene_Bra032712
A04	5623812	T	A	A	46	0,46	T	24	24,0	DOWNSTREAM	-	Gene_Bra032712
A04	5623843	T	G	G	45	0,45	T	28	28,0	DOWNSTREAM	-	Gene_Bra032712
A04	5624041	T	C	C	35	0,35	T	25	25,0	SYNONYMOUS_CODING	agA/agG	Gene_Bra032712
A04	5624060	C	T	T	36	0,36	C	25	25,0	NON_SYNONYMOUS_CODING	aGg/aAg	Gene_Bra032712
A04	5624098	C	G	G	35	0,35	C	24	24,0	SYNONYMOUS_CODING	ccG/ccC	Gene_Bra032712
A04	5624127	C	A	A	37	0,37	C	25	25,0	SPLICE_SITE_ACCEPTOR	-	Gene_Bra032712
A04	5624334	T	G	G	41	0,41	T	34	34,0	NON_SYNONYMOUS_CODING	Aac/Cac	Gene_Bra032712
A04	5624385	T	C	C	40	0,40	T	31	31,0	NON_SYNONYMOUS_CODING	Aag/Gag	Gene_Bra032712
A04	5626588	A	G	G	27	0,27	A	17	17,0	UPSTREAM	-	Gene_Bra032712
A04	5626711	C	T	T	30	0,30	C	21	21,0	UPSTREAM	-	Gene_Bra032712
A04	5626749	T	C	C	32	0,32	T	18	18,0	UPSTREAM	-	Gene_Bra032712
A04	5628130	A	G	G	35	0,35	A	32	32,0	UPSTREAM	-	Gene_Bra032712
A04	5629566	A	G	A	149	138,11	R	91	72,19	INTERGENIC
A04	5629572	G	A	R	149	114,35	R	99	55,44	INTERGENIC
A04	5629578	G	A	R	163	139,24	G	117	117,0	INTERGENIC
A04	5629629	G	T	K	229	174,55	K	165	104,61	INTERGENIC
A04	5629959	T	C	C	52	0,52	C	58	0,58	INTERGENIC
A04	5630031	C	T	C	32	32,0	Y	60	36,24	INTERGENIC
A04	5630039	G	C	G	31	31,0	S	60	38,22	INTERGENIC
A04	5631584	G	A	A	31	0,31	G	31	31,0	UPSTREAM	-	Gene_Bra032711
A04	5638237	A	G	G	42	0,42	A	38	38,0	DOWNSTREAM	-	Gene_Bra032711
A04	5638269	T	C	C	40	0,40	T	36	36,0	DOWNSTREAM	-	Gene_Bra032711
A04	5639653	A	G	G	30	0,30	A	14	14,0	DOWNSTREAM	-	Gene_Bra032711
A04	5643173	C	G	G	35	0,35	G	51	0,51	NON_SYNONYMOUS_CODING	Cca/Gca	Gene_Bra032710
A04	5643211	G	C	C	35	0,35	C	49	0,49	SYNONYMOUS_CODING	ctG/ctC	Gene_Bra032710
A04	5645216	A	C	C	50	0,50	A	36	36,0	DOWNSTREAM	-	Gene_Bra032710
A04	5645308	T	C	C	42	0,42	C	36	0,36	DOWNSTREAM	-	Gene_Bra032710
A04	5645463	A	G	G	30	0,30	A	24	24,0	DOWNSTREAM	-	Gene_Bra032710
A04	5645501	A	G	G	28	0,28	G	32	2,30	DOWNSTREAM	-	Gene_Bra032710
A04	5645529	G	A	A	31	0,31	R	36	5,31	DOWNSTREAM	-	Gene_Bra032710
A04	5645594	G	C	G	27	27,0	S	52	34,18	DOWNSTREAM	-	Gene_Bra032710
A04	5645617	G	A	G	29	29,0	R	62	43,19	DOWNSTREAM	-	Gene_Bra032710
A04	5645639	A	T	W	27	3,24	W	58	27,31	DOWNSTREAM	-	Gene_Bra032710
A04	5645651	C	T	Y	23	3,20	Y	57	28,29	DOWNSTREAM	-	Gene_Bra032710
A04	5645699	C	T	C	21	21,0	Y	50	39,11	DOWNSTREAM	-	Gene_Bra032710
A04	5645750	C	G	G	23	0,23	S	41	3,38	DOWNSTREAM	-	Gene_Bra032710
A04	5645757	T	C	C	23	0,23	Y	39	3,36	DOWNSTREAM	-	Gene_Bra032710
A04	5645778	C	T	T	30	0,30	Y	42	20,22	DOWNSTREAM	-	Gene_Bra032710
A04	5645842	C	T	Y	36	33,3	Y	48	36,12	DOWNSTREAM	-	Gene_Bra032710
A04	5645853	C	T	C	38	38,0	Y	46	38,8	DOWNSTREAM	-	Gene_Bra032710
A04	5647247	C	T	T	36	0,36	T	32	0,32	UPSTREAM	-	Gene_Bra032709
A04	5647805	T	A	A	36	0,36	T	37	37,0	UPSTREAM	-	Gene_Bra032709
A04	5649048	C	T	T	41	0,41	T	38	0,38	UPSTREAM	-	Gene_Bra032709
A04	5649058	C	A	A	38	0,38	A	35	0,35	UPSTREAM	-	Gene_Bra032709
A04	5649313	C	T	Y	43	37,6	Y	60	40,20	UPSTREAM	-	Gene_Bra032709
A04	5649325	A	T	W	43	37,6	W	64	43,21	UPSTREAM	-	Gene_Bra032709
A04	5649350	G	T	K	37	32,5	K	64	37,27	UPSTREAM	-	Gene_Bra032709
A04	5649362	T	G	K	31	26,5	K	69	47,22	UPSTREAM	-	Gene_Bra032709
A04	5649439	C	G	S	37	30,7	C	57	56,1	UPSTREAM	-	Gene_Bra032709
A04	5649466	C	T	Y	38	31,7	Y	59	40,19	UPSTREAM	-	Gene_Bra032709
A04	5649478	G	A	R	38	31,7	G	55	54,1	UPSTREAM	-	Gene_Bra032709
A04	5649487	T	C	Y	42	35,7	Y	54	38,16	UPSTREAM	-	Gene_Bra032709
A04	5649498	C	T	Y	43	36,7	Y	53	38,15	UPSTREAM	-	Gene_Bra032709
A04	5649516	G	A	R	42	36,6	R	51	38,13	UPSTREAM	-	Gene_Bra032709
A04	5649686	T	G	G	32	1,31	T	36	35,1	UPSTREAM	-	Gene_Bra032709
A04	5652984	C	T	T	19	0,19	C	13	13,0	UPSTREAM	-	Gene_Bra032708
A04	5657780	A	G	G	28	0,28	G	45	0,45	SYNONYMOUS_CODING	aaA/aaG	Gene_Bra032707
A04	5658731	G	C	C	34	0,34	G	34	34,0	DOWNSTREAM	-	Gene_Bra032707
A04	5660459	T	G	N	.	.	K	28	19,9	DOWNSTREAM	-	Gene_Bra032707
A04	5660627	A	G	G	12	0,12	A	13	13,0	DOWNSTREAM	-	Gene_Bra032707
A04	5660868	T	C	C	68	0,68	Y	57	32,25	DOWNSTREAM	-	Gene_Bra032707
A04	5660885	C	T	Y	69	40,29	Y	55	31,24	DOWNSTREAM	-	Gene_Bra032707
A04	5660902	T	C	T	67	67,0	Y	60	36,24	DOWNSTREAM	-	Gene_Bra032707
A04	5660916	G	A	R	66	38,28	R	58	34,24	DOWNSTREAM	-	Gene_Bra032707
A04	5660958	A	C	M	61	37,24	M	65	43,22	DOWNSTREAM	-	Gene_Bra032707
A04	5660964	C	A	M	61	38,23	M	64	43,21	DOWNSTREAM	-	Gene_Bra032707
A04	5660995	A	T	W	49	35,14	W	56	45,11	DOWNSTREAM	-	Gene_Bra032707
A04	5661030	T	A	W	60	34,26	W	78	43,35	DOWNSTREAM	-	Gene_Bra032707
A04	5661036	G	A	R	63	33,30	R	76	40,36	DOWNSTREAM	-	Gene_Bra032707
A04	5661435	C	T	T	35	0,35	T	33	0,33	DOWNSTREAM	-	Gene_Bra032707
A04	5661452	C	A	A	35	0,35	A	33	0,33	DOWNSTREAM	-	Gene_Bra032707
A04	5661471	A	T	T	36	0,36	T	32	0,32	DOWNSTREAM	-	Gene_Bra032707
A04	5661479	A	G	G	37	0,37	A	31	31,0	DOWNSTREAM	-	Gene_Bra032707
A04	5661573	G	A	G	36	35,1	R	21	17,4	DOWNSTREAM	-	Gene_Bra032707
A04	5661613	G	T	G	34	33,1	K	26	22,4	DOWNSTREAM	-	Gene_Bra032707
A04	5661743	C	T	T	33	0,33	C	43	43,0	DOWNSTREAM	-	Gene_Bra032707
A04	5661795	T	G	K	33	29,4	T	44	42,2	DOWNSTREAM	-	Gene_Bra032707
A04	5661801	T	C	Y	33	27,6	T	40	38,2	DOWNSTREAM	-	Gene_Bra032707
A04	5661838	A	G	R	41	25,16	R	55	44,11	DOWNSTREAM	-	Gene_Bra032707
A04	5661846	C	T	Y	40	23,17	Y	56	44,12	DOWNSTREAM	-	Gene_Bra032707
A04	5661853	C	A	M	41	24,17	M	59	47,12	DOWNSTREAM	-	Gene_Bra032707
A04	5661899	C	G	S	48	23,25	S	59	38,21	DOWNSTREAM	-	Gene_Bra032707
A04	5661924	A	G	R	44	22,22	R	60	38,22	DOWNSTREAM	-	Gene_Bra032707
A04	5661989	G	A	R	49	37,12	R	56	40,16	DOWNSTREAM	-	Gene_Bra032707
A04	5662017	C	T	Y	54	40,14	Y	52	31,21	DOWNSTREAM	-	Gene_Bra032707
A04	5662032	T	C	Y	53	48,5	Y	51	43,8	DOWNSTREAM	-	Gene_Bra032707
A04	5662038	T	C	Y	51	30,21	Y	52	23,29	DOWNSTREAM	-	Gene_Bra032707
A04	5662067	T	G	K	50	32,18	K	55	30,25	DOWNSTREAM	-	Gene_Bra032707
A04	5662110	A	G	R	56	33,23	R	65	38,27	DOWNSTREAM	-	Gene_Bra032707
A04	5662130	A	G	R	55	29,26	R	62	39,23	DOWNSTREAM	-	Gene_Bra032707
A04	5662193	C	T	Y	57	26,31	Y	71	39,32	DOWNSTREAM	-	Gene_Bra032707
A04	5662227	C	A	A	57	0,57	A	75	0,75	DOWNSTREAM	-	Gene_Bra032707
A04	5662250	A	T	W	62	25,37	W	80	40,40	DOWNSTREAM	-	Gene_Bra032707
A04	5662318	A	G	R	69	37,32	R	82	36,46	DOWNSTREAM	-	Gene_Bra032707
A04	5662329	T	C	Y	67	37,30	Y	82	35,47	DOWNSTREAM	-	Gene_Bra032707
A04	5662353	C	T	Y	72	42,30	Y	83	37,46	DOWNSTREAM	-	Gene_Bra032707
A04	5662450	G	A	R	64	31,33	R	71	34,37	DOWNSTREAM	-	Gene_Bra032707
A04	5662539	T	A	W	66	37,29	W	59	33,26	DOWNSTREAM	-	Gene_Bra032707
A04	5662573	A	G	R	55	37,18	R	44	29,15	DOWNSTREAM	-	Gene_Bra032707
A04	5662586	C	T	Y	54	39,15	Y	46	34,12	DOWNSTREAM	-	Gene_Bra032707
A04	5662628	T	A	W	49	38,11	W	42	35,7	DOWNSTREAM	-	Gene_Bra032707
A04	5662724	A	G	G	41	0,41	R	50	12,38	DOWNSTREAM	-	Gene_Bra032707
A04	5662839	G	A	A	37	0,37	A	58	0,58	DOWNSTREAM	-	Gene_Bra032707
A04	5663236	A	G	G	35	0,35	A	36	36,0	INTERGENIC
A04	5663288	C	G	G	39	0,39	C	40	40,0	INTERGENIC
A04	5663591	T	C	C	18	0,18	C	17	0,17	INTERGENIC
A04	5663618	C	A	A	23	0,23	A	18	0,18	INTERGENIC
A04	5663626	C	T	T	19	0,19	T	17	0,17	INTERGENIC
A04	5663647	C	T	T	17	0,17	T	18	0,18	INTERGENIC
A04	5664038	C	T	Y	50	14,36	C	34	34,0	INTERGENIC
A04	5664101	A	G	R	54	33,21	R	50	27,23	INTERGENIC
A04	5664107	A	G	R	52	31,21	R	51	26,25	INTERGENIC
A04	5664146	T	C	Y	59	37,22	Y	63	33,30	INTERGENIC
A04	5664190	T	A	W	64	40,24	W	71	36,35	INTERGENIC
A04	5664366	G	T	K	69	51,18	K	61	37,24	INTERGENIC
A04	5664394	A	G	R	71	55,16	R	67	48,19	INTERGENIC
A04	5664416	A	G	R	62	50,12	R	61	46,15	INTERGENIC
A04	5664439	C	T	Y	52	43,9	Y	50	36,14	INTERGENIC
A04	5664463	T	G	K	43	37,6	K	49	37,12	INTERGENIC
A04	5664486	A	T	T	41	0,41	W	45	38,7	INTERGENIC
A04	5664577	A	G	R	52	35,17	R	35	32,3	INTERGENIC
A04	5664675	G	A	R	63	36,27	R	56	41,15	INTERGENIC
A04	5664705	T	G	K	59	35,24	K	54	36,18	INTERGENIC
A04	5664718	T	C	Y	56	33,23	Y	54	37,17	INTERGENIC
A04	5664738	G	T	K	63	37,26	K	62	40,22	INTERGENIC
A04	5664751	A	G	R	63	37,26	R	61	40,21	INTERGENIC
A04	5664784	T	G	K	60	32,28	K	51	30,21	INTERGENIC
A04	5664834	A	T	W	55	47,8	W	45	22,23	INTERGENIC
A04	5664849	G	T	K	48	20,28	K	40	16,24	INTERGENIC
A04	5664922	A	G	R	24	17,7	R	23	17,6	INTERGENIC
A04	5664928	T	G	K	24	18,6	K	23	17,6	INTERGENIC
A04	5665019	C	T	T	28	0,28	C	30	30,0	INTERGENIC
A04	5665109	G	A	A	30	0,30	G	30	30,0	INTERGENIC
A04	5666795	G	T	T	16	0,16	K	18	3,15	INTERGENIC
A04	5666941	C	A	A	37	0,37	A	29	0,29	INTERGENIC
A04	5667051	T	C	C	33	0,33	C	30	0,30	INTERGENIC
A04	5667185	G	A	A	47	0,47	A	33	0,33	INTERGENIC
A04	5667208	T	A	W	67	58,9	W	56	49,7	INTERGENIC
A04	5667231	G	C	S	72	60,12	G	62	59,3	INTERGENIC
A04	5667244	C	T	Y	77	63,14	Y	65	60,5	INTERGENIC
A04	5668590	A	T	T	25	0,25	T	36	0,36	UPSTREAM	-	Gene_Bra032705
A04	5668623	A	T	T	28	0,28	T	31	0,31	UPSTREAM	-	Gene_Bra032705
A04	5670020	C	T	T	34	0,34	C	30	30,0	UPSTREAM	-	Gene_Bra032705
A04	5671090	G	A	A	32	0,32	G	38	38,0	UPSTREAM	-	Gene_Bra032705
A04	5671159	G	T	T	31	0,31	G	34	34,0	UPSTREAM	-	Gene_Bra032705
A04	5671827	T	A	A	49	0,49	T	41	41,0	UPSTREAM	-	Gene_Bra032705
A04	5675422	T	G	G	32	0,32	T	38	38,0	INTRON	-	Gene_Bra032705
A04	5681065	C	A	A	42	0,42	C	41	41,0	INTRON	-	Gene_Bra032705
A04	5684786	G	A	A	40	0,40	A	40	0,40	INTRON	-	Gene_Bra032705
A04	5684795	T	G	G	36	0,36	G	40	0,40	INTRON	-	Gene_Bra032705
A04	5684957	G	T	T	36	1,35	G	39	39,0	INTRON	-	Gene_Bra032705
A04	5685004	C	T	Y	52	42,10	Y	51	37,14	INTRON	-	Gene_Bra032705
A04	5686712	C	A	A	26	0,26	C	53	53,0	INTRON	-	Gene_Bra032705
A04	5686885	A	G	G	738	36702	G	773	33740	INTRON	-	Gene_Bra032705
A04	5686910	T	C	C	840	34806	C	921	30891	INTRON	-	Gene_Bra032705
A04	5686932	A	G	G	1373	291344	G	1513	301483	INTRON	-	Gene_Bra032705
A04	5686949	C	T	T	1692	291663	T	1861	321829	INTRON	-	Gene_Bra032705
A04	5686982	T	C	C	2474	292445	C	2579	292550	INTRON	-	Gene_Bra032705
A04	5687020	T	C	C	1118	261092	C	1259	321227	INTRON	-	Gene_Bra032705
A04	5687060	A	C	C	607	25582	C	653	37616	INTRON	-	Gene_Bra032705
A04	5687925	A	G	G	41	0,41	A	26	26,0	INTRON	-	Gene_Bra032705
A04	5691485	T	C	C	45	0,45	C	37	0,37	INTRON	-	Gene_Bra032705
A04	5691505	C	T	C	47	47,0	T	38	0,38	INTRON	-	Gene_Bra032705
A04	5691536	G	A	R	45	38,7	G	38	38,0	INTRON	-	Gene_Bra032705
A04	5691549	T	C	Y	43	35,8	T	39	39,0	INTRON	-	Gene_Bra032705
A04	5692715	T	C	C	2	0,2	T	13	13,0	INTRON	-	Gene_Bra032705
A04	5692916	T	A	A	14	0,14	A	12	0,12	INTRON	-	Gene_Bra032705
A04	5696415	G	T	T	2	0,2	T	1	0,1	DOWNSTREAM	-	Gene_Bra032705
A04	5697377	A	G	G	39	0,39	A	37	37,0	DOWNSTREAM	-	Gene_Bra032705
A04	5698906	T	C	C	32	0,32	T	41	41,0	DOWNSTREAM	-	Gene_Bra032705
A04	5701418	A	T	T	42	0,42	A	45	45,0	DOWNSTREAM	-	Gene_Bra032704
A04	5702341	G	A	A	46	0,46	A	38	0,38	DOWNSTREAM	-	Gene_Bra032704
A04	5702680	C	G	S	44	31,13	C	33	33,0	DOWNSTREAM	-	Gene_Bra032704
A04	5703238	T	C	Y	43	34,9	T	33	33,0	DOWNSTREAM	-	Gene_Bra032704
A04	5703256	C	A	M	48	35,13	C	33	33,0	DOWNSTREAM	-	Gene_Bra032704
A04	5703615	G	T	T	43	0,43	T	38	1,37	DOWNSTREAM	-	Gene_Bra032704
A04	5705173	C	T	Y	87	70,17	C	40	40,0	DOWNSTREAM	-	Gene_Bra032704
A04	5705179	G	A	R	93	75,18	G	41	41,0	DOWNSTREAM	-	Gene_Bra032704
A04	5705186	G	A	R	96	78,18	G	44	44,0	DOWNSTREAM	-	Gene_Bra032704
A04	5705235	G	T	K	125	97,28	G	42	42,0	DOWNSTREAM	-	Gene_Bra032704
A04	5705680	G	C	G	93	89,4	S	71	59,12	NON_SYNONYMOUS_CODING	cCa/cGa	Gene_Bra032704
A04	5705710	A	T	W	121	69,52	W	88	40,48	NON_SYNONYMOUS_CODING	tTc/tAc	Gene_Bra032704
A04	5705738	A	G	R	145	123,22	R	109	86,23	NON_SYNONYMOUS_CODING	Tgg/Cgg	Gene_Bra032704
A04	5705789	C	T	Y	170	137,33	C	138	138,0	NON_SYNONYMOUS_CODING	Gaa/Aaa	Gene_Bra032704
A04	5705828	G	A	G	206	188,18	R	154	119,35	NON_SYNONYMOUS_CODING	Cgt/Tgt	Gene_Bra032704
A04	5705840	G	A	R	201	171,30	G	157	157,0	NON_SYNONYMOUS_CODING	Cct/Tct	Gene_Bra032704
A04	5705879	T	A	W	194	169,25	W	161	133,28	STOP_GAINED	Aaa/Taa	Gene_Bra032704
A04	5705914	C	G,T	S	187	136,36,15	Y	167	139,0,28	NON_SYNONYMOUS_CODING	tGt/tAt	Gene_Bra032704
A04	5705955	G	T	K	164	138,26	G	148	148,0	SYNONYMOUS_CODING	gcC/gcA	Gene_Bra032704
A04	5706050	T	C	Y	109	30,79	Y	90	35,55	NON_SYNONYMOUS_CODING	Agt/Ggt	Gene_Bra032704
A04	5706075	T	G	K	97	78,19	T	78	78,0	NON_SYNONYMOUS_CODING	gaA/gaC	Gene_Bra032704
A04	5706312	C	T	Y	193	168,25	Y	176	140,36	SYNONYMOUS_CODING	acG/acA	Gene_Bra032704
A04	5706363	C	A	M	239	73166	M	221	72149	UPSTREAM	-	Gene_Bra032704
A04	5706420	C	T	Y	299	255,44	Y	270	231,39	UPSTREAM	-	Gene_Bra032704
A04	5706518	C	G	S	206	170,36	C	165	165,0	UPSTREAM	-	Gene_Bra032704
A04	5706537	G	A	R	166	137,29	R	137	122,15	UPSTREAM	-	Gene_Bra032704
A04	5706689	C	T	Y	45	37,8	C	18	18,0	UPSTREAM	-	Gene_Bra032704
A04	5706749	C	G	S	79	59,20	S	37	23,14	UPSTREAM	-	Gene_Bra032704
A04	5706761	A	C	M	89	66,23	M	44	27,17	UPSTREAM	-	Gene_Bra032704
A04	5706789	A	T	A	86	86,0	W	46	37,9	UPSTREAM	-	Gene_Bra032704
A04	5706810	C	T	Y	85	60,25	Y	44	33,11	UPSTREAM	-	Gene_Bra032704
A04	5707011	G	T	K	145	120,25	K	129	106,23	UPSTREAM	-	Gene_Bra032704
A04	5707095	C	A	C	217	216,1	M	184	147,37	UPSTREAM	-	Gene_Bra032704
A04	5707113	C	T	C	236	236,0	Y	194	153,41	UPSTREAM	-	Gene_Bra032704
A04	5707131	A	T	A	248	248,0	W	196	156,40	UPSTREAM	-	Gene_Bra032704
A04	5707140	T	C	Y	213	40173	Y	198	31167	UPSTREAM	-	Gene_Bra032704
A04	5707156	C	T	Y	227	160,67	Y	187	160,27	UPSTREAM	-	Gene_Bra032704
A04	5707169	G	A	G	216	216,0	R	175	144,31	UPSTREAM	-	Gene_Bra032704
A04	5707238	C	A	M	135	111,24	M	107	88,19	UPSTREAM	-	Gene_Bra032704
A04	5709739	A	G	G	40	0,40	A	28	28,0	UPSTREAM	-	Gene_Bra032703
A04	5714856	T	C	Y	45	24,21	Y	42	33,9	DOWNSTREAM	-	Gene_Bra032703
A04	5714876	A	C	M	58	39,19	M	46	34,12	DOWNSTREAM	-	Gene_Bra032703
A04	5714888	A	G	R	60	24,36	R	46	33,13	DOWNSTREAM	-	Gene_Bra032703
A04	5714895	C	T	Y	61	22,39	Y	48	35,13	DOWNSTREAM	-	Gene_Bra032703
A04	5714961	A	C	M	67	27,40	M	49	34,15	DOWNSTREAM	-	Gene_Bra032703
A04	5714975	G	C	S	64	25,39	S	45	33,12	DOWNSTREAM	-	Gene_Bra032703
A04	5715038	T	C	Y	54	44,10	T	34	34,0	DOWNSTREAM	-	Gene_Bra032703
A04	5715223	T	G	K	47	41,6	T	27	27,0	DOWNSTREAM	-	Gene_Bra032703
A04	5715353	A	G	R	63	44,19	A	31	31,0	DOWNSTREAM	-	Gene_Bra032703
A04	5715614	T	C	C	38	0,38	T	42	42,0	DOWNSTREAM	-	Gene_Bra032703
A04	5717069	T	A	A	38	0,38	T	41	41,0	DOWNSTREAM	-	Gene_Bra032703
A04	5719711	A	T	T	27	0,27	A	35	35,0	UPSTREAM	-	Gene_Bra032702
A04	5722289	A	T	T	36	0,36	A	39	39,0	UPSTREAM	-	Gene_Bra032702
A04	5724211	A	C	C	44	0,44	A	31	31,0	DOWNSTREAM	-	Gene_Bra032702
A04	5724722	G	A	A	34	0,34	G	39	39,0	DOWNSTREAM	-	Gene_Bra032702
A04	5725025	T	A	A	33	0,33	T	41	41,0	UPSTREAM	-	Gene_Bra032701
A04	5725116	C	A	A	27	0,27	C	38	38,0	UPSTREAM	-	Gene_Bra032701
A04	5730889	C	A	A	32	0,32	A	38	0,38	INTRON	-	Gene_Bra032700
A04	5733625	T	G	G	33	0,33	G	31	0,31	SYNONYMOUS_CODING	gtA/gtC	Gene_Bra032699
A04	5735831	T	A	A	30	0,30	T	27	27,0	SYNONYMOUS_CODING	gcT/gcA	Gene_Bra032698
A04	5735866	A	G	G	32	0,32	A	31	31,0	NON_SYNONYMOUS_CODING	aAt/aGt	Gene_Bra032698
A04	5735891	T	C	C	33	0,33	T	37	37,0	SYNONYMOUS_CODING	acT/acC	Gene_Bra032698
A04	5736002	A	C	C	33	0,33	A	32	32,0	SYNONYMOUS_CODING	gcA/gcC	Gene_Bra032698
A04	5736068	C	T	T	24	0,24	C	26	26,0	SYNONYMOUS_CODING	tcC/tcT	Gene_Bra032698
A04	5736268	A	G	G	29	0,29	A	24	24,0	INTRON	-	Gene_Bra032698
A04	5736286	G	A	A	29	0,29	G	22	22,0	INTRON	-	Gene_Bra032698
A04	5736297	G	A	A	33	0,33	G	22	22,0	INTRON	-	Gene_Bra032698
A04	5736309	A	T	T	37	0,37	A	27	27,0	INTRON	-	Gene_Bra032698
A04	5736411	T	C	C	29	0,29	T	27	27,0	NON_SYNONYMOUS_CODING	Tca/Cca	Gene_Bra032698
A04	5736450	C	T	T	25	0,25	C	26	26,0	INTRON	-	Gene_Bra032698
A04	5739871	G	A	A	41	0,41	G	49	49,0	INTRON	-	Gene_Bra032698
A04	5740130	T	C	C	47	0,47	T	42	42,0	INTRON	-	Gene_Bra032698
A04	5740156	A	G	G	44	0,44	A	35	35,0	INTRON	-	Gene_Bra032698
A04	5740237	G	A	A	38	0,38	G	34	34,0	INTRON	-	Gene_Bra032698
A04	5742388	C	T	T	26	0,26	T	23	0,23	DOWNSTREAM	-	Gene_Bra032698
A04	5742537	C	T	T	22	2,20	C	46	46,0	DOWNSTREAM	-	Gene_Bra032698
A04	5742553	C	T	T	18	0,18	T	44	0,44	DOWNSTREAM	-	Gene_Bra032698
A04	5742579	C	T	T	19	1,18	T	40	3,37	DOWNSTREAM	-	Gene_Bra032698
A04	5742720	T	G	G	27	0,27	G	38	0,38	DOWNSTREAM	-	Gene_Bra032698
A04	5743426	A	T	T	18	0,18	T	6	0,6	DOWNSTREAM	-	Gene_Bra032698
A04	5743517	A	G	G	34	0,34	G	19	0,19	DOWNSTREAM	-	Gene_Bra032698
A04	5744333	G	T	K	67	38,29	G	21	21,0	DOWNSTREAM	-	Gene_Bra032698
A04	5744355	G	T	K	64	40,24	G	24	24,0	DOWNSTREAM	-	Gene_Bra032698
A04	5744377	A	G	R	49	23,26	A	29	28,1	DOWNSTREAM	-	Gene_Bra032698
A04	5744406	A	G	R	62	25,37	R	34	26,8	DOWNSTREAM	-	Gene_Bra032698
A04	5744517	T	A	W	101	33,68	W	63	35,28	DOWNSTREAM	-	Gene_Bra032698
A04	5744570	G	A	R	82	31,51	R	80	37,43	DOWNSTREAM	-	Gene_Bra032698
A04	5744590	A	C	M	90	62,28	A	99	96,3	DOWNSTREAM	-	Gene_Bra032698
A04	5744673	G	T	T	156	7149	K	116	12104	DOWNSTREAM	-	Gene_Bra032698
A04	5744695	G	A	R	163	81,82	G	124	124,0	DOWNSTREAM	-	Gene_Bra032698
A04	5744802	G	A	G	218	205,13	R	159	135,24	DOWNSTREAM	-	Gene_Bra032698
A04	5744878	G	T	K	203	142,61	K	106	74,32	DOWNSTREAM	-	Gene_Bra032698
A04	5744906	A	C	M	140	117,23	A	87	87,0	DOWNSTREAM	-	Gene_Bra032698
A04	5745133	A	G	R	69	30,39	A	35	35,0	DOWNSTREAM	-	Gene_Bra032698
A04	5745179	A	G	R	64	34,30	A	35	35,0	DOWNSTREAM	-	Gene_Bra032698
A04	5745227	A	G	R	49	30,19	A	34	34,0	DOWNSTREAM	-	Gene_Bra032698
A04	5745233	G	T	K	46	30,16	G	35	35,0	DOWNSTREAM	-	Gene_Bra032698
A04	5745245	A	G	R	46	33,13	A	37	37,0	DOWNSTREAM	-	Gene_Bra032698
A04	5745260	T	C	Y	46	34,12	T	40	40,0	DOWNSTREAM	-	Gene_Bra032698
A04	5745298	G	A	R	46	34,12	G	48	48,0	DOWNSTREAM	-	Gene_Bra032698
A04	5745617	G	A	R	190	154,36	G	102	102,0	DOWNSTREAM	-	Gene_Bra032698
A04	5745642	G	T	K	240	122118	G	108	108,0	DOWNSTREAM	-	Gene_Bra032698
A04	5745685	G	A	G	222	212,10	R	99	84,15	DOWNSTREAM	-	Gene_Bra032698
A04	5745693	C	T	Y	215	103112	C	98	98,0	DOWNSTREAM	-	Gene_Bra032698
A04	5745718	A	C	M	172	124,48	M	84	43,41	DOWNSTREAM	-	Gene_Bra032698
A04	5745732	C	T	C	147	138,9	Y	74	58,16	DOWNSTREAM	-	Gene_Bra032698
A04	5745750	C	G	S	113	104,9	S	74	58,16	DOWNSTREAM	-	Gene_Bra032698
A04	5745757	T	C	Y	109	100,9	Y	73	57,16	DOWNSTREAM	-	Gene_Bra032698
A04	5746812	C	T	T	41	0,41	C	45	45,0	INTERGENIC
A04	5751561	A	T	T	37	0,37	A	31	31,0	UPSTREAM	-	Gene_Bra032697
A04	5754155	C	G	G	44	0,44	G	42	0,42	UPSTREAM	-	Gene_Bra032697
A04	5755765	C	A	A	31	0,31	C	33	33,0	INTRON	-	Gene_Bra032697
A04	5755803	G	T	T	31	0,31	G	35	35,0	INTRON	-	Gene_Bra032697
A04	5755823	T	A	A	37	0,37	T	38	38,0	INTRON	-	Gene_Bra032697
A04	5755937	A	T	T	33	0,33	A	17	17,0	INTRON	-	Gene_Bra032697
A04	5756033	G	C	C	38	0,38	G	21	21,0	NON_SYNONYMOUS_CODING	Gaa/Caa	Gene_Bra032697
A04	5756103	T	C	C	44	0,44	T	25	25,0	NON_SYNONYMOUS_CODING	gTt/gCt	Gene_Bra032697
A04	5756226	A	G	G	31	0,31	A	38	38,0	INTRON	-	Gene_Bra032697
A04	5756270	C	G	G	38	0,38	C	40	40,0	INTRON	-	Gene_Bra032697
A04	5756289	T	C	C	43	0,43	T	40	40,0	SPLICE_SITE_REGION	-	Gene_Bra032697
A04	5756323	T	C	C	46	0,46	T	42	42,0	SYNONYMOUS_CODING	Ttg/Ctg	Gene_Bra032697
A04	5756364	C	T	T	44	0,44	C	35	35,0	SYNONYMOUS_CODING	atC/atT	Gene_Bra032697
A04	5756370	C	T	T	47	0,47	C	37	37,0	SYNONYMOUS_CODING	caC/caT	Gene_Bra032697
A04	5756441	T	A	A	35	0,35	T	33	33,0	STOP_GAINED	tTg/tAg	Gene_Bra032697
A04	5756487	C	A	A	35	0,35	C	29	29,0	SYNONYMOUS_CODING	cgC/cgA	Gene_Bra032697
A04	5756623	C	A	A	37	0,37	C	23	23,0	INTRON	-	Gene_Bra032697
A04	5756651	A	T	T	36	0,36	A	25	25,0	INTRON	-	Gene_Bra032697
A04	5756751	T	C	C	30	0,30	T	22	22,0	SYNONYMOUS_CODING	Ttg/Ctg	Gene_Bra032697
A04	5756876	A	G	G	37	0,37	A	31	31,0	INTRON	-	Gene_Bra032697
A04	5756890	G	T	T	34	0,34	T	29	0,29	SYNONYMOUS_CODING	ggG/ggT	Gene_Bra032697
A04	5756965	A	C	C	32	0,32	A	31	31,0	SYNONYMOUS_CODING	ccA/ccC	Gene_Bra032697
A04	5757043	G	T	T	39	0,39	G	28	28,0	SYNONYMOUS_CODING	acG/acT	Gene_Bra032697
A04	5757058	A	G	G	36	0,36	A	28	28,0	SYNONYMOUS_CODING	agA/agG	Gene_Bra032697
A04	5757090	G	A	A	41	0,41	G	22	22,0	INTRON	-	Gene_Bra032697
A04	5757129	C	G	G	41	0,41	C	20	20,0	INTRON	-	Gene_Bra032697
A04	5757233	C	G	G	40	0,40	C	22	22,0	SYNONYMOUS_CODING	tcC/tcG	Gene_Bra032697
A04	5757287	T	C	C	39	0,39	T	27	27,0	SYNONYMOUS_CODING	tcT/tcC	Gene_Bra032697
A04	5757344	A	G	G	34	0,34	A	35	35,0	SYNONYMOUS_CODING	ccA/ccG	Gene_Bra032697
A04	5757493	C	T	T	34	0,34	C	53	53,0	DOWNSTREAM	-	Gene_Bra032697
A04	5757502	A	G	G	36	0,36	A	50	50,0	DOWNSTREAM	-	Gene_Bra032697
A04	5757544	A	T	T	32	0,32	A	51	51,0	DOWNSTREAM	-	Gene_Bra032697
A04	5757626	C	G	G	31	0,31	C	41	41,0	DOWNSTREAM	-	Gene_Bra032696
A04	5757674	T	C	C	24	0,24	T	34	34,0	DOWNSTREAM	-	Gene_Bra032696
A04	5757742	T	C	C	28	0,28	T	35	35,0	DOWNSTREAM	-	Gene_Bra032696
A04	5757915	C	T	T	21	0,21	C	43	43,0	SYNONYMOUS_CODING	ctG/ctA	Gene_Bra032696
A04	5757966	A	T	T	26	0,26	A	38	38,0	SYNONYMOUS_CODING	gcT/gcA	Gene_Bra032696
A04	5758135	A	G	G	34	0,34	A	41	41,0	INTRON	-	Gene_Bra032696
A04	5758172	A	G	G	42	0,42	A	34	34,0	INTRON	-	Gene_Bra032696
A04	5758287	A	G	G	43	0,43	A	33	33,0	SYNONYMOUS_CODING	acT/acC	Gene_Bra032696
A04	5758296	A	G	G	41	0,41	A	31	31,0	SYNONYMOUS_CODING	aaT/aaC	Gene_Bra032696
A04	5758333	G	A	A	35	0,35	G	32	32,0	SPLICE_SITE_REGION	-	Gene_Bra032696
A04	5758454	A	G	G	27	0,27	A	30	30,0	SYNONYMOUS_CODING	atT/atC	Gene_Bra032696
A04	5758616	A	G	G	35	0,35	A	33	33,0	INTRON	-	Gene_Bra032696
A04	5758629	G	A	A	40	0,40	G	33	33,0	INTRON	-	Gene_Bra032696
A04	5758642	T	G	G	38	0,38	T	31	31,0	INTRON	-	Gene_Bra032696
A04	5758721	T	C	C	44	0,44	T	32	32,0	INTRON	-	Gene_Bra032696
A04	5759273	C	T	T	24	0,24	C	23	23,0	SYNONYMOUS_CODING	acG/acA	Gene_Bra032696
A04	5759299	G	T	T	23	0,23	G	21	21,0	SYNONYMOUS_CODING	Cga/Aga	Gene_Bra032696
A04	5759475	T	C	C	31	0,31	T	33	33,0	INTRON	-	Gene_Bra032696
A04	5764413	C	T	Y	18	7,11	C	106	103,3	INTRON	-	Gene_Bra032696
A04	5764561	A	G	R	9	6,3	A	71	69,2	INTRON	-	Gene_Bra032696
A04	5764583	C	T	Y	5	2,3	C	59	55,4	INTRON	-	Gene_Bra032696
A04	5765480	A	G	G	45	0,45	A	44	44,0	INTRON	-	Gene_Bra032696
A04	5765794	T	C	C	30	0,30	T	12	12,0	INTRON	-	Gene_Bra032696
A04	5766100	A	T	T	48	0,48	A	23	23,0	INTRON	-	Gene_Bra032696
A04	5766218	A	G	G	40	0,40	A	29	29,0	INTRON	-	Gene_Bra032696
A04	5766342	T	G	G	40	0,40	T	45	45,0	INTRON	-	Gene_Bra032696
A04	5766375	A	C	C	47	0,47	A	49	49,0	INTRON	-	Gene_Bra032696
A04	5766387	A	T	T	48	0,48	A	46	46,0	INTRON	-	Gene_Bra032696
A04	5766442	T	C	C	52	0,52	T	41	41,0	INTRON	-	Gene_Bra032696
A04	5766466	A	G	G	46	0,46	A	42	42,0	INTRON	-	Gene_Bra032696
A04	5766524	A	T	T	42	0,42	A	41	41,0	INTRON	-	Gene_Bra032696
A04	5766590	T	G	G	31	0,31	T	39	39,0	INTRON	-	Gene_Bra032696
A04	5766619	C	T	T	36	0,36	C	40	40,0	INTRON	-	Gene_Bra032696
A04	5766809	C	A	A	24	0,24	C	36	36,0	INTRON	-	Gene_Bra032696
A04	5766815	T	C	C	22	0,22	T	36	36,0	INTRON	-	Gene_Bra032696
A04	5767118	A	T	T	30	0,30	A	30	30,0	INTRON	-	Gene_Bra032696
A04	5767336	A	G	G	27	0,27	A	20	20,0	INTRON	-	Gene_Bra032696
A04	5767381	G	T	T	34	0,34	G	20	20,0	INTRON	-	Gene_Bra032696
A04	5767393	G	C	C	33	0,33	G	24	24,0	INTRON	-	Gene_Bra032696
A04	5767444	G	A	A	29	0,29	G	25	25,0	SPLICE_SITE_REGION	-	Gene_Bra032696
A04	5767489	G	A	A	32	0,32	G	28	28,0	SYNONYMOUS_CODING	gcC/gcT	Gene_Bra032696
A04	5767571	C	T	T	30	0,30	C	36	35,1	INTRON	-	Gene_Bra032696
A04	5767697	G	A	A	25	0,25	G	38	38,0	INTRON	-	Gene_Bra032696
A04	5767708	T	C	C	23	0,23	T	39	39,0	INTRON	-	Gene_Bra032696
A04	5767719	C	T	T	24	0,24	C	40	40,0	INTRON	-	Gene_Bra032696
A04	5767752	T	C	C	17	0,17	T	38	38,0	INTRON	-	Gene_Bra032696
A04	5767777	T	G	G	19	0,19	T	41	41,0	INTRON	-	Gene_Bra032696
A04	5767796	G	A	A	19	0,19	G	42	42,0	NON_SYNONYMOUS_CODING	Ctt/Ttt	Gene_Bra032696
A04	5767860	A	T	T	23	0,23	A	36	36,0	UPSTREAM	-	Gene_Bra032696
A04	5767875	C	T	T	20	0,20	C	38	38,0	UPSTREAM	-	Gene_Bra032696
A04	5767972	C	T	T	12	0,12	C	28	28,0	UPSTREAM	-	Gene_Bra032696
A04	5768060	A	C	C	15	0,15	A	28	28,0	UPSTREAM	-	Gene_Bra032696
A04	5768119	G	A	A	22	0,22	G	28	28,0	UPSTREAM	-	Gene_Bra032696
A04	5768388	T	C	C	9	0,9	Y	37	26,11	UPSTREAM	-	Gene_Bra032696
A04	5768422	T	G	G	11	0,11	K	41	29,12	UPSTREAM	-	Gene_Bra032696
A04	5768452	T	C	C	12	0,12	Y	42	27,15	UPSTREAM	-	Gene_Bra032696
A04	5768554	T	C	C	17	0,17	Y	44	23,21	UPSTREAM	-	Gene_Bra032696
A04	5768609	A	G	G	13	0,13	R	41	26,15	UPSTREAM	-	Gene_Bra032696
A04	5768707	T	C	C	7	0,7	T	39	39,0	UPSTREAM	-	Gene_Bra032696
A04	5768880	T	G	G	39	0,39	T	45	45,0	UPSTREAM	-	Gene_Bra032696
A04	5768925	C	T	T	35	0,35	C	49	49,0	UPSTREAM	-	Gene_Bra032696
A04	5768973	C	T	T	30	0,30	C	55	55,0	UPSTREAM	-	Gene_Bra032696
A04	5768997	C	T	T	34	0,34	C	52	52,0	UPSTREAM	-	Gene_Bra032696
A04	5769124	T	C	C	28	0,28	T	42	42,0	UPSTREAM	-	Gene_Bra032696
A04	5769190	C	T	T	27	0,27	C	49	49,0	UPSTREAM	-	Gene_Bra032696
A04	5769212	T	G	G	36	0,36	T	50	50,0	UPSTREAM	-	Gene_Bra032696
A04	5769241	A	G	G	38	0,38	A	48	48,0	UPSTREAM	-	Gene_Bra032696
A04	5769265	G	A	A	39	0,39	G	50	50,0	UPSTREAM	-	Gene_Bra032696
A04	5769348	G	A	A	36	0,36	G	42	42,0	UPSTREAM	-	Gene_Bra032696
A04	5769356	T	C	C	32	0,32	T	38	38,0	UPSTREAM	-	Gene_Bra032696
A04	5769413	T	C	C	33	0,33	T	44	44,0	UPSTREAM	-	Gene_Bra032696
A04	5769426	C	T	T	36	0,36	C	45	45,0	UPSTREAM	-	Gene_Bra032696
A04	5769528	A	G	G	39	0,39	A	31	31,0	UPSTREAM	-	Gene_Bra032696
A04	5769568	A	G	G	43	0,43	A	30	30,0	UPSTREAM	-	Gene_Bra032696
A04	5769629	T	C	C	40	0,40	T	39	39,0	UPSTREAM	-	Gene_Bra032696
A04	5769662	C	A	A	36	0,36	C	45	45,0	UPSTREAM	-	Gene_Bra032696
A04	5769669	A	C	C	37	0,37	A	46	46,0	UPSTREAM	-	Gene_Bra032696
A04	5769679	T	C	C	36	0,36	T	39	39,0	UPSTREAM	-	Gene_Bra032696
A04	5769786	C	A	A	32	1,31	C	32	32,0	UPSTREAM	-	Gene_Bra032695
A04	5769863	T	C	C	25	0,25	T	37	37,0	UPSTREAM	-	Gene_Bra032695
A04	5769920	G	T	T	26	0,26	G	43	43,0	UPSTREAM	-	Gene_Bra032695
A04	5770029	T	G	G	27	0,27	T	31	31,0	UPSTREAM	-	Gene_Bra032695
A04	5770110	C	T	T	33	0,33	C	37	37,0	UPSTREAM	-	Gene_Bra032695
A04	5770132	A	C	C	29	0,29	A	37	37,0	UPSTREAM	-	Gene_Bra032695
A04	5770211	C	A	A	35	0,35	C	43	43,0	UPSTREAM	-	Gene_Bra032695
A04	5770245	A	T	T	27	0,27	A	39	39,0	UPSTREAM	-	Gene_Bra032695
A04	5770315	T	G	G	35	0,35	T	32	32,0	UPSTREAM	-	Gene_Bra032695
A04	5770434	G	T	T	37	0,37	G	30	30,0	UPSTREAM	-	Gene_Bra032695
A04	5770458	A	G	G	36	0,36	A	36	36,0	UPSTREAM	-	Gene_Bra032695
A04	5770517	G	A	A	39	0,39	G	36	36,0	UPSTREAM	-	Gene_Bra032695
A04	5770529	G	A	A	36	0,36	G	37	37,0	UPSTREAM	-	Gene_Bra032695
A04	5770571	T	C	C	43	0,43	T	35	35,0	UPSTREAM	-	Gene_Bra032695
A04	5770608	T	C	C	50	0,50	T	37	37,0	UPSTREAM	-	Gene_Bra032695
A04	5770639	A	G	G	48	0,48	A	42	42,0	UPSTREAM	-	Gene_Bra032695
A04	5770687	T	C	C	41	0,41	T	55	55,0	UPSTREAM	-	Gene_Bra032695
A04	5770722	T	C	C	47	0,47	T	53	53,0	UPSTREAM	-	Gene_Bra032695
A04	5770739	C	T	T	44	0,44	C	53	53,0	UPSTREAM	-	Gene_Bra032695
A04	5770794	G	A	A	39	0,39	G	46	46,0	UPSTREAM	-	Gene_Bra032695
A04	5770814	A	G	G	41	0,41	A	40	40,0	UPSTREAM	-	Gene_Bra032695
A04	5770859	T	G	G	43	0,43	T	36	36,0	UPSTREAM	-	Gene_Bra032695
A04	5770869	A	G	G	42	0,42	A	37	37,0	UPSTREAM	-	Gene_Bra032695
A04	5771033	T	C	C	36	0,36	T	38	38,0	UPSTREAM	-	Gene_Bra032695
A04	5771065	C	T	T	29	0,29	C	36	36,0	UPSTREAM	-	Gene_Bra032695
A04	5771601	A	G	G	21	0,21	A	39	39,0	UPSTREAM	-	Gene_Bra032695
A04	5771739	C	G	G	32	0,32	C	35	35,0	NON_SYNONYMOUS_CODING	cCc/cGc	Gene_Bra032695
A04	5771773	G	A	A	29	0,29	G	34	34,0	SYNONYMOUS_CODING	acG/acA	Gene_Bra032695
A04	5771787	A	G	G	30	0,30	A	32	32,0	NON_SYNONYMOUS_CODING	gAg/gGg	Gene_Bra032695
A04	5771793	A	G	G	31	0,31	A	31	31,0	NON_SYNONYMOUS_CODING	cAa/cGa	Gene_Bra032695
A04	5771908	T	A	A	25	0,25	T	25	25,0	INTRON	-	Gene_Bra032695
A04	5771980	C	T	T	28	0,28	C	29	29,0	SYNONYMOUS_CODING	aaC/aaT	Gene_Bra032695
A04	5772040	G	A	A	29	0,29	G	21	21,0	SYNONYMOUS_CODING	gaG/gaA	Gene_Bra032695
A04	5772073	G	A	A	34	0,34	G	22	22,0	SYNONYMOUS_CODING	ggG/ggA	Gene_Bra032695
A04	5772120	C	T	T	28	0,28	C	21	21,0	SPLICE_SITE_REGION	-	Gene_Bra032695
A04	5772232	C	T	T	40	0,40	C	28	28,0	SYNONYMOUS_CODING	gcC/gcT	Gene_Bra032695
A04	5772376	T	G	G	31	0,31	T	31	31,0	NON_SYNONYMOUS_CODING	aaT/aaG	Gene_Bra032695
A04	5772389	G	T	T	33	0,33	G	35	35,0	NON_SYNONYMOUS_CODING	Gcc/Tcc	Gene_Bra032695
A04	5772486	C	T	T	40	0,40	C	33	33,0	DOWNSTREAM	-	Gene_Bra032695
A04	5772500	C	A	A	38	0,38	C	30	30,0	DOWNSTREAM	-	Gene_Bra032695
A04	5772528	T	G	G	33	0,33	T	25	25,0	DOWNSTREAM	-	Gene_Bra032695
A04	5772596	G	T	T	32	0,32	G	20	20,0	DOWNSTREAM	-	Gene_Bra032695
A04	5772647	A	G	G	30	0,30	A	17	17,0	DOWNSTREAM	-	Gene_Bra032695
A04	5772675	G	T	T	33	0,33	G	18	18,0	DOWNSTREAM	-	Gene_Bra032695
A04	5772701	G	A	A	33	0,33	G	21	21,0	DOWNSTREAM	-	Gene_Bra032695
A04	5772859	C	A	A	28	0,28	C	32	32,0	DOWNSTREAM	-	Gene_Bra032695
A04	5772899	C	T	T	18	0,18	C	32	32,0	DOWNSTREAM	-	Gene_Bra032695
A04	5772945	G	A	A	11	0,11	G	37	37,0	DOWNSTREAM	-	Gene_Bra032695
A04	5772973	G	A	A	5	0,5	G	34	34,0	DOWNSTREAM	-	Gene_Bra032695
A04	5773048	C	T	T	28	0,28	Y	66	36,30	DOWNSTREAM	-	Gene_Bra032695
A04	5773172	C	T	T	29	0,29	T	31	0,31	DOWNSTREAM	-	Gene_Bra032695
A04	5773257	A	G	G	35	0,35	A	26	26,0	DOWNSTREAM	-	Gene_Bra032695
A04	5773277	G	A	A	37	0,37	G	26	26,0	DOWNSTREAM	-	Gene_Bra032695
A04	5773310	T	A	A	39	0,39	T	24	24,0	DOWNSTREAM	-	Gene_Bra032695
A04	5773324	G	A	A	34	0,34	G	21	21,0	DOWNSTREAM	-	Gene_Bra032695
A04	5773330	T	C	C	31	0,31	T	21	21,0	DOWNSTREAM	-	Gene_Bra032695
A04	5773341	C	T	T	28	0,28	C	22	22,0	DOWNSTREAM	-	Gene_Bra032695
A04	5773351	G	A	A	27	0,27	G	20	20,0	DOWNSTREAM	-	Gene_Bra032695
A04	5773369	C	A	A	25	0,25	C	23	23,0	DOWNSTREAM	-	Gene_Bra032695
A04	5773376	G	A	A	23	0,23	G	24	24,0	DOWNSTREAM	-	Gene_Bra032695
A04	5773383	C	G	G	21	0,21	C	23	23,0	DOWNSTREAM	-	Gene_Bra032695
A04	5773492	T	A	A	14	0,14	T	19	19,0	DOWNSTREAM	-	Gene_Bra032695
A04	5773506	G	A	A	11	0,11	G	19	19,0	DOWNSTREAM	-	Gene_Bra032695
A04	5773631	A	G	G	19	0,19	A	29	29,0	DOWNSTREAM	-	Gene_Bra032695
A04	5773648	A	T	T	18	0,18	A	27	27,0	DOWNSTREAM	-	Gene_Bra032695
A04	5773660	A	G	G	17	0,17	A	29	29,0	DOWNSTREAM	-	Gene_Bra032695
A04	5773696	T	G	G	20	0,20	T	27	27,0	DOWNSTREAM	-	Gene_Bra032695
A04	5773750	G	A	A	22	0,22	G	27	27,0	DOWNSTREAM	-	Gene_Bra032695
A04	5773932	C	T	T	6	0,6	C	24	24,0	DOWNSTREAM	-	Gene_Bra032695
A04	5773973	T	G	G	8	0,8	T	28	28,0	DOWNSTREAM	-	Gene_Bra032695
A04	5774001	G	C	C	11	0,11	G	27	27,0	DOWNSTREAM	-	Gene_Bra032695
A04	5774028	T	A	W	13	0,13	T	25	25,0	DOWNSTREAM	-	Gene_Bra032695
A04	5774060	C	T	T	15	0,15	C	31	31,0	DOWNSTREAM	-	Gene_Bra032695
A04	5774096	C	T	T	22	0,22	C	36	36,0	DOWNSTREAM	-	Gene_Bra032695
A04	5774174	C	T	T	27	0,27	C	34	34,0	DOWNSTREAM	-	Gene_Bra032695
A04	5774274	A	T	T	27	0,27	T	26	0,26	DOWNSTREAM	-	Gene_Bra032695
A04	5774352	T	G	G	46	0,46	T	23	23,0	DOWNSTREAM	-	Gene_Bra032695
A04	5774430	T	G	G	32	0,32	T	16	16,0	DOWNSTREAM	-	Gene_Bra032695
A04	5774448	A	T	T	28	0,28	A	13	13,0	DOWNSTREAM	-	Gene_Bra032695
A04	5774528	A	G	G	13	0,13	A	7	7,0	DOWNSTREAM	-	Gene_Bra032695
A04	5774621	A	T	T	12	0,12	A	1	1,0	DOWNSTREAM	-	Gene_Bra032695
A04	5774644	G	A	A	10	0,10	G	1	1,0	DOWNSTREAM	-	Gene_Bra032695
A04	5774656	A	G	G	8	0,8	A	1	1,0	DOWNSTREAM	-	Gene_Bra032695
A04	5774678	G	C	C	9	0,9	G	1	1,0	DOWNSTREAM	-	Gene_Bra032695
A04	5774697	T	C	C	9	0,9	N	.	.	DOWNSTREAM	-	Gene_Bra032695
A04	5774717	C	A	A	7	0,7	N	.	.	DOWNSTREAM	-	Gene_Bra032695
A04	5774849	G	A	A	1	0,1	A	4	0,4	DOWNSTREAM	-	Gene_Bra032695
A04	5774911	A	T	T	9	0,9	A	6	6,0	DOWNSTREAM	-	Gene_Bra032695
A04	5774968	A	T	T	9	0,9	A	13	13,0	DOWNSTREAM	-	Gene_Bra032695
A04	5774996	C	T	T	13	0,13	C	14	14,0	DOWNSTREAM	-	Gene_Bra032695
A04	5775005	C	G	G	10	0,10	C	16	16,0	DOWNSTREAM	-	Gene_Bra032695
A04	5775011	T	A	A	12	0,12	T	15	15,0	DOWNSTREAM	-	Gene_Bra032695
A04	5775054	C	G	G	27	0,27	C	26	26,0	DOWNSTREAM	-	Gene_Bra032695
A04	5775077	G	A	A	31	0,31	G	29	29,0	DOWNSTREAM	-	Gene_Bra032695
A04	5775096	G	A	A	37	0,37	G	30	30,0	DOWNSTREAM	-	Gene_Bra032695
A04	5775168	C	T	T	45	0,45	C	45	45,0	DOWNSTREAM	-	Gene_Bra032695
A04	5775189	A	G	G	40	0,40	A	40	40,0	DOWNSTREAM	-	Gene_Bra032695
A04	5775349	T	A	A	39	1,38	T	43	43,0	DOWNSTREAM	-	Gene_Bra032695
A04	5775474	T	G	G	45	1,44	T	39	39,0	DOWNSTREAM	-	Gene_Bra032695
A04	5775496	C	G	G	37	1,36	C	37	37,0	DOWNSTREAM	-	Gene_Bra032695
A04	5775516	T	C	C	38	1,37	T	34	34,0	DOWNSTREAM	-	Gene_Bra032695
A04	5775597	C	A	A	38	0,38	C	43	43,0	DOWNSTREAM	-	Gene_Bra032695
A04	5775605	T	C	C	39	0,39	T	45	45,0	DOWNSTREAM	-	Gene_Bra032695
A04	5775618	G	A	A	39	0,39	G	43	43,0	DOWNSTREAM	-	Gene_Bra032695
A04	5775669	C	T	T	41	0,41	C	43	43,0	DOWNSTREAM	-	Gene_Bra032695
A04	5775725	A	T	T	42	0,42	A	32	32,0	DOWNSTREAM	-	Gene_Bra032695
A04	5775821	A	T	T	43	0,43	A	34	34,0	DOWNSTREAM	-	Gene_Bra032695
A04	5775850	A	G	G	44	0,44	A	38	38,0	DOWNSTREAM	-	Gene_Bra032695
A04	5775915	C	T	T	44	0,44	C	43	43,0	DOWNSTREAM	-	Gene_Bra032695
A04	5775944	C	T	T	41	0,41	C	38	38,0	DOWNSTREAM	-	Gene_Bra032695
A04	5775953	T	A	A	43	0,43	T	34	34,0	DOWNSTREAM	-	Gene_Bra032695
A04	5776028	C	T	T	42	0,42	C	29	29,0	DOWNSTREAM	-	Gene_Bra032695
A04	5776050	G	C	C	36	0,36	G	27	27,0	DOWNSTREAM	-	Gene_Bra032695
A04	5776063	T	C	C	38	0,38	T	25	25,0	DOWNSTREAM	-	Gene_Bra032695
A04	5776075	G	A	A	38	0,38	G	26	26,0	DOWNSTREAM	-	Gene_Bra032695
A04	5776087	C	A	A	36	0,36	C	27	27,0	DOWNSTREAM	-	Gene_Bra032695
A04	5776140	C	A	A	38	0,38	C	32	32,0	DOWNSTREAM	-	Gene_Bra032695
A04	5776173	A	G	G	35	0,35	A	38	38,0	DOWNSTREAM	-	Gene_Bra032695
A04	5776276	G	A	A	34	0,34	G	33	33,0	DOWNSTREAM	-	Gene_Bra032695
A04	5776319	G	A	A	35	0,35	G	26	26,0	DOWNSTREAM	-	Gene_Bra032695
A04	5776383	A	C	C	28	0,28	A	35	35,0	DOWNSTREAM	-	Gene_Bra032695
A04	5776419	A	G	G	25	0,25	A	38	38,0	DOWNSTREAM	-	Gene_Bra032695
A04	5776434	T	G	G	25	0,25	T	38	38,0	DOWNSTREAM	-	Gene_Bra032695
A04	5776559	T	G	G	22	0,22	T	36	36,0	DOWNSTREAM	-	Gene_Bra032695
A04	5776617	A	G	G	32	0,32	A	21	21,0	DOWNSTREAM	-	Gene_Bra032695
A04	5776699	C	A	A	36	0,36	C	24	24,0	DOWNSTREAM	-	Gene_Bra032695
A04	5776800	T	C	C	41	0,41	T	31	31,0	DOWNSTREAM	-	Gene_Bra032695
A04	5776814	T	A	A	34	0,34	T	30	30,0	DOWNSTREAM	-	Gene_Bra032695
A04	5776842	C	T	T	32	0,32	C	29	29,0	DOWNSTREAM	-	Gene_Bra032695
A04	5776877	G	C	C	31	0,31	G	29	29,0	DOWNSTREAM	-	Gene_Bra032695
A04	5776945	C	T	T	38	0,38	C	26	26,0	DOWNSTREAM	-	Gene_Bra032695
A04	5776954	C	T	T	37	0,37	C	24	24,0	DOWNSTREAM	-	Gene_Bra032695
A04	5777053	T	C	C	34	0,34	T	25	25,0	DOWNSTREAM	-	Gene_Bra032695
A04	5777072	T	G	G	28	0,28	T	27	27,0	DOWNSTREAM	-	Gene_Bra032695
A04	5777079	C	T	T	27	0,27	C	30	30,0	DOWNSTREAM	-	Gene_Bra032695
A04	5777114	T	G	G	28	0,28	T	29	29,0	DOWNSTREAM	-	Gene_Bra032695
A04	5777202	T	C	C	24	0,24	T	44	44,0	DOWNSTREAM	-	Gene_Bra032695
A04	5777217	C	T	T	28	0,28	C	50	50,0	DOWNSTREAM	-	Gene_Bra032695
A04	5777234	A	G	G	31	0,31	A	44	44,0	DOWNSTREAM	-	Gene_Bra032695
A04	5777244	A	G	G	28	0,28	A	44	44,0	DOWNSTREAM	-	Gene_Bra032695
A04	5777272	G	A	A	33	0,33	G	50	50,0	DOWNSTREAM	-	Gene_Bra032695
A04	5777284	G	C	C	36	0,36	G	52	52,0	DOWNSTREAM	-	Gene_Bra032695
A04	5777313	G	C	C	37	0,37	G	50	50,0	DOWNSTREAM	-	Gene_Bra032695
A04	5777320	A	G	G	39	0,39	A	49	49,0	DOWNSTREAM	-	Gene_Bra032695
A04	5777436	A	C	C	27	0,27	A	39	39,0	DOWNSTREAM	-	Gene_Bra032695
A04	5777448	T	G	G	23	0,23	T	35	35,0	DOWNSTREAM	-	Gene_Bra032695
A04	5778324	C	G	G	4	0,4	S	39	35,4	INTERGENIC
A04	5778360	T	G	G	10	0,10	K	46	36,10	INTERGENIC
A04	5778430	T	G	G	9	0,9	K	33	23,10	INTERGENIC
A04	5778441	T	C	C	8	0,8	Y	28	18,10	INTERGENIC
A04	5778509	G	T	G	2	2,0	K	6	1,5	INTERGENIC
A04	5778758	C	T	N	.	.	Y	11	2,9	INTERGENIC
A04	5778833	T	C	C	1	0,1	Y	15	9,6	INTERGENIC
A04	5778843	G	A	A	1	0,1	R	14	8,6	INTERGENIC
A04	5778865	A	C	C	1	0,1	M	12	7,5	INTERGENIC
A04	5783386	T	A	W	89	75,14	W	65	44,21	UPSTREAM	-	Gene_Bra032694
A04	5783434	G	T	K	99	90,9	K	83	65,18	UPSTREAM	-	Gene_Bra032694
A04	5783451	A	G	R	100	78,22	R	91	49,42	UPSTREAM	-	Gene_Bra032694
A04	5783479	A	G	A	81	75,6	R	81	63,18	UPSTREAM	-	Gene_Bra032694
A04	5783546	A	G	R	13	10,3	A	52	51,1	UPSTREAM	-	Gene_Bra032694
A04	5783557	A	G	R	10	1,9	R	40	27,13	UPSTREAM	-	Gene_Bra032694
A04	5783655	G	A	A	1	0,1	R	32	2,30	UPSTREAM	-	Gene_Bra032694
A04	5783717	C	T	C	8	8,0	Y	42	15,27	UPSTREAM	-	Gene_Bra032694
A04	5783726	A	G	G	8	0,8	R	44	5,39	UPSTREAM	-	Gene_Bra032694
A04	5783767	C	T	C	14	13,1	Y	66	55,11	UPSTREAM	-	Gene_Bra032694
A04	5783825	G	A	R	7	1,6	R	47	42,5	UPSTREAM	-	Gene_Bra032694
A04	5783831	G	A	R	7	1,6	R	47	42,5	UPSTREAM	-	Gene_Bra032694
A04	5783838	G	A	G	6	6,0	R	47	39,8	UPSTREAM	-	Gene_Bra032694
A04	5783890	A	G	G	3	0,3	R	37	31,6	UPSTREAM	-	Gene_Bra032694
A04	5784329	G	A	A	4	0,4	G	41	41,0	UPSTREAM	-	Gene_Bra032694
A04	5784501	T	C	C	42	0,42	T	42	42,0	UPSTREAM	-	Gene_Bra032694
A04	5784544	G	A	A	37	0,37	G	39	39,0	UPSTREAM	-	Gene_Bra032694
A04	5784696	G	T	T	43	0,43	G	34	34,0	UPSTREAM	-	Gene_Bra032694
A04	5784714	T	A	A	36	0,36	T	32	32,0	UPSTREAM	-	Gene_Bra032694
A04	5784986	C	G	G	36	0,36	C	24	24,0	UPSTREAM	-	Gene_Bra032694
A04	5785061	G	A	A	40	0,40	G	36	36,0	UPSTREAM	-	Gene_Bra032694
A04	5785237	A	T	T	34	0,34	A	32	32,0	NON_SYNONYMOUS_CODING	Acc/Tcc	Gene_Bra032694
A04	5785322	C	G	G	34	0,34	C	30	30,0	INTRON	-	Gene_Bra032694
A04	5785396	C	T	T	35	0,35	C	20	20,0	INTRON	-	Gene_Bra032694
A04	5785416	G	C	C	31	0,31	G	18	18,0	INTRON	-	Gene_Bra032694
A04	5785487	A	C	C	34	0,34	A	26	26,0	SYNONYMOUS_CODING	Agg/Cgg	Gene_Bra032694
A04	5785517	G	T	T	35	0,35	G	30	30,0	NON_SYNONYMOUS_CODING	Gca/Tca	Gene_Bra032694
A04	5785903	T	C	C	38	0,38	T	34	34,0	SYNONYMOUS_CODING	gaT/gaC	Gene_Bra032694
A04	5785963	T	C	C	30	0,30	T	30	30,0	SYNONYMOUS_CODING	ctT/ctC	Gene_Bra032694
A04	5786027	A	G	G	23	0,23	A	34	34,0	INTRON	-	Gene_Bra032694
A04	5786063	A	C	C	26	0,26	A	33	33,0	INTRON	-	Gene_Bra032694
A04	5786106	C	T	T	24	0,24	C	35	35,0	NON_SYNONYMOUS_CODING	gCt/gTt	Gene_Bra032694
A04	5786323	G	T	T	30	0,30	G	34	34,0	SYNONYMOUS_CODING	tcG/tcT	Gene_Bra032694
A04	5786476	G	A	A	25	0,25	G	33	33,0	SYNONYMOUS_CODING	gaG/gaA	Gene_Bra032694
A04	5786482	C	T	T	25	0,25	C	32	32,0	SYNONYMOUS_CODING	aaC/aaT	Gene_Bra032694
A04	5786519	T	A	A	22	0,22	T	34	34,0	INTRON	-	Gene_Bra032694
A04	5786527	A	T	T	23	0,23	A	32	32,0	INTRON	-	Gene_Bra032694
A04	5786556	G	A	A	28	0,28	G	38	38,0	INTRON	-	Gene_Bra032694
A04	5786700	A	T	T	31	0,31	A	39	39,0	SYNONYMOUS_CODING	atA/atT	Gene_Bra032694
A04	5786851	A	C	C	38	0,38	A	46	46,0	NON_SYNONYMOUS_CODING	Att/Ctt	Gene_Bra032694
A04	5786918	T	A	A	39	0,39	T	41	41,0	DOWNSTREAM	-	Gene_Bra032694
A04	5786937	C	T	T	40	0,40	C	41	41,0	DOWNSTREAM	-	Gene_Bra032694
A04	5787049	T	C	C	31	0,31	T	30	30,0	DOWNSTREAM	-	Gene_Bra032694
A04	5787647	T	C	C	42	0,42	T	31	31,0	DOWNSTREAM	-	Gene_Bra032694
A04	5787725	A	T	T	35	0,35	A	30	30,0	DOWNSTREAM	-	Gene_Bra032694
A04	5787788	C	T	T	32	0,32	C	27	27,0	DOWNSTREAM	-	Gene_Bra032694
A04	5787908	T	C	C	29	0,29	T	42	42,0	DOWNSTREAM	-	Gene_Bra032694
A04	5787933	T	C	C	30	0,30	T	41	41,0	DOWNSTREAM	-	Gene_Bra032694
A04	5787964	C	A	A	26	0,26	C	36	36,0	DOWNSTREAM	-	Gene_Bra032694
A04	5787997	A	T	T	27	0,27	A	39	39,0	DOWNSTREAM	-	Gene_Bra032694
A04	5788014	T	C	C	23	0,23	T	34	34,0	DOWNSTREAM	-	Gene_Bra032694
A04	5788052	T	C	C	28	0,28	T	34	34,0	DOWNSTREAM	-	Gene_Bra032694
A04	5788072	G	A	A	32	0,32	G	33	33,0	DOWNSTREAM	-	Gene_Bra032694
A04	5788099	A	T	T	36	0,36	A	29	29,0	DOWNSTREAM	-	Gene_Bra032694
A04	5788116	G	A	A	38	0,38	G	30	30,0	DOWNSTREAM	-	Gene_Bra032694
A04	5788132	A	G	G	37	0,37	A	27	27,0	DOWNSTREAM	-	Gene_Bra032694
A04	5788151	G	A	A	36	0,36	G	22	22,0	DOWNSTREAM	-	Gene_Bra032694
A04	5788213	G	A	A	29	0,29	G	26	26,0	DOWNSTREAM	-	Gene_Bra032694
A04	5788240	A	C	C	30	0,30	A	27	27,0	DOWNSTREAM	-	Gene_Bra032694
A04	5788257	C	T	T	28	0,28	C	25	25,0	DOWNSTREAM	-	Gene_Bra032694
A04	5788282	T	C	C	28	0,28	T	26	26,0	DOWNSTREAM	-	Gene_Bra032694
A04	5788328	T	G	G	30	0,30	T	31	31,0	DOWNSTREAM	-	Gene_Bra032694
A04	5788391	G	T	T	29	0,29	G	33	33,0	DOWNSTREAM	-	Gene_Bra032694
A04	5788404	A	G	G	31	0,31	A	35	35,0	DOWNSTREAM	-	Gene_Bra032694
A04	5788450	A	G	G	29	0,29	A	39	39,0	DOWNSTREAM	-	Gene_Bra032694
A04	5788496	C	T	T	28	0,28	C	36	36,0	DOWNSTREAM	-	Gene_Bra032694
A04	5788566	T	C	C	31	0,31	T	37	37,0	DOWNSTREAM	-	Gene_Bra032694
A04	5788572	A	G	G	32	0,32	A	39	39,0	DOWNSTREAM	-	Gene_Bra032694
A04	5788620	C	T	T	32	0,32	C	25	25,0	DOWNSTREAM	-	Gene_Bra032694
A04	5788634	A	G	G	34	0,34	A	30	30,0	DOWNSTREAM	-	Gene_Bra032694
A04	5788646	G	A	A	35	0,35	G	25	25,0	DOWNSTREAM	-	Gene_Bra032694
A04	5788704	A	G	G	38	0,38	A	19	19,0	DOWNSTREAM	-	Gene_Bra032694
A04	5788710	A	G	G	39	0,39	A	20	20,0	DOWNSTREAM	-	Gene_Bra032694
A04	5788751	C	A	A	40	0,40	A	20	0,20	DOWNSTREAM	-	Gene_Bra032694
A04	5788805	T	A	A	38	0,38	T	16	16,0	DOWNSTREAM	-	Gene_Bra032694
A04	5788836	T	C	C	40	0,40	T	20	20,0	DOWNSTREAM	-	Gene_Bra032694
A04	5788858	A	G	G	38	0,38	A	20	20,0	DOWNSTREAM	-	Gene_Bra032694
A04	5788917	A	T	T	30	0,30	A	27	27,0	DOWNSTREAM	-	Gene_Bra032694
A04	5788948	T	G	G	36	0,36	T	32	32,0	DOWNSTREAM	-	Gene_Bra032694
A04	5788957	G	A	A	39	0,39	G	32	32,0	DOWNSTREAM	-	Gene_Bra032694
A04	5788965	C	G	G	36	0,36	C	32	32,0	DOWNSTREAM	-	Gene_Bra032694
A04	5789011	T	C	C	40	0,40	T	33	33,0	DOWNSTREAM	-	Gene_Bra032694
A04	5789024	A	G	G	43	0,43	A	36	36,0	DOWNSTREAM	-	Gene_Bra032694
A04	5789046	A	G	G	44	0,44	A	45	45,0	DOWNSTREAM	-	Gene_Bra032694
A04	5789053	T	C	C	48	0,48	T	46	46,0	DOWNSTREAM	-	Gene_Bra032694
A04	5789076	T	C	C	48	0,48	T	46	46,0	DOWNSTREAM	-	Gene_Bra032694
A04	5789112	C	G	G	49	0,49	C	42	42,0	DOWNSTREAM	-	Gene_Bra032694
A04	5789141	T	A	A	50	0,50	T	43	42,1	DOWNSTREAM	-	Gene_Bra032694
A04	5789175	G	A	A	48	0,48	G	39	38,1	DOWNSTREAM	-	Gene_Bra032694
A04	5789196	A	C	C	53	0,53	A	34	33,1	DOWNSTREAM	-	Gene_Bra032694
A04	5789235	T	C	C	52	0,52	T	35	34,1	DOWNSTREAM	-	Gene_Bra032694
A04	5789267	A	G	G	52	0,52	A	34	34,0	DOWNSTREAM	-	Gene_Bra032694
A04	5789298	T	G	G	48	0,48	T	37	37,0	DOWNSTREAM	-	Gene_Bra032694
A04	5789321	T	A	A	45	0,45	T	37	37,0	DOWNSTREAM	-	Gene_Bra032694
A04	5789332	A	G	G	43	0,43	A	39	38,1	DOWNSTREAM	-	Gene_Bra032694
A04	5789373	G	A	A	44	0,44	G	31	30,1	DOWNSTREAM	-	Gene_Bra032694
A04	5789475	C	A	A	40	0,40	C	32	32,0	DOWNSTREAM	-	Gene_Bra032694
A04	5789672	T	G	G	33	0,33	T	38	38,0	DOWNSTREAM	-	Gene_Bra032694
A04	5789769	C	T	T	32	0,32	C	33	33,0	DOWNSTREAM	-	Gene_Bra032694
A04	5789779	C	T	T	31	0,31	C	31	31,0	DOWNSTREAM	-	Gene_Bra032694
A04	5789803	A	G	G	33	0,33	A	32	32,0	DOWNSTREAM	-	Gene_Bra032694
A04	5789837	C	A	A	29	0,29	C	30	30,0	DOWNSTREAM	-	Gene_Bra032694
A04	5789852	G	A	A	28	0,28	G	32	32,0	DOWNSTREAM	-	Gene_Bra032694
A04	5789890	C	T	T	35	0,35	C	35	35,0	DOWNSTREAM	-	Gene_Bra032694
A04	5789968	A	C	C	38	0,38	A	33	33,0	DOWNSTREAM	-	Gene_Bra032694
A04	5790027	G	C	C	3	0,3	G	32	32,0	DOWNSTREAM	-	Gene_Bra032694
A04	5790273	G	A	A	5	0,5	G	34	34,0	UPSTREAM	-	Gene_Bra032693
A04	5790317	A	G	G	12	0,12	A	33	33,0	UPSTREAM	-	Gene_Bra032693
A04	5790346	C	T	T	16	0,16	C	31	31,0	UPSTREAM	-	Gene_Bra032693
A04	5790386	G	T	T	29	0,29	G	28	28,0	UPSTREAM	-	Gene_Bra032693
A04	5790470	G	A	A	38	0,38	G	31	31,0	UPSTREAM	-	Gene_Bra032693
A04	5790487	T	C	C	44	0,44	T	35	35,0	UPSTREAM	-	Gene_Bra032693
A04	5790535	T	C	C	43	0,43	T	37	37,0	UPSTREAM	-	Gene_Bra032693
A04	5790595	T	A	A	35	0,35	T	36	36,0	UPSTREAM	-	Gene_Bra032693
A04	5790622	T	G	G	36	0,36	T	36	36,0	UPSTREAM	-	Gene_Bra032693
A04	5790727	T	C	C	49	0,49	T	29	29,0	UPSTREAM	-	Gene_Bra032693
A04	5790760	G	A	A	42	0,42	G	34	34,0	UPSTREAM	-	Gene_Bra032693
A04	5790872	C	T	T	40	0,40	C	49	49,0	UPSTREAM	-	Gene_Bra032693
A04	5790882	T	A	A	43	0,43	T	51	51,0	UPSTREAM	-	Gene_Bra032693
A04	5790949	A	G	G	32	0,32	A	49	49,0	UPSTREAM	-	Gene_Bra032693
A04	5790955	T	C	C	36	0,36	T	49	49,0	UPSTREAM	-	Gene_Bra032693
A04	5791052	A	C	C	41	0,41	A	45	45,0	UPSTREAM	-	Gene_Bra032693
A04	5791058	G	A	A	41	0,41	G	46	46,0	UPSTREAM	-	Gene_Bra032693
A04	5791088	G	A	A	39	0,39	G	44	44,0	UPSTREAM	-	Gene_Bra032693
A04	5791107	C	A	A	35	0,35	C	46	46,0	UPSTREAM	-	Gene_Bra032693
A04	5791113	C	T	T	35	0,35	C	49	49,0	UPSTREAM	-	Gene_Bra032693
A04	5791122	G	A	A	36	0,36	G	48	48,0	UPSTREAM	-	Gene_Bra032693
A04	5791155	A	G	G	43	0,43	A	43	43,0	UPSTREAM	-	Gene_Bra032693
A04	5791211	G	T	T	38	0,38	G	35	35,0	UPSTREAM	-	Gene_Bra032693
A04	5791254	C	T	T	40	0,40	C	35	35,0	UPSTREAM	-	Gene_Bra032693
A04	5791367	A	C	C	46	0,46	A	29	29,0	UPSTREAM	-	Gene_Bra032693
A04	5791387	A	G	G	49	0,49	A	27	27,0	UPSTREAM	-	Gene_Bra032693
A04	5791438	A	G	G	58	0,58	A	29	29,0	UPSTREAM	-	Gene_Bra032693
A04	5791460	A	C	C	57	0,57	A	33	33,0	UPSTREAM	-	Gene_Bra032693
A04	5791631	C	T	T	38	0,38	C	39	39,0	UPSTREAM	-	Gene_Bra032693
A04	5791670	C	T	T	39	0,39	C	43	43,0	UPSTREAM	-	Gene_Bra032693
A04	5791689	A	T	T	43	0,43	A	41	41,0	UPSTREAM	-	Gene_Bra032693
A04	5791770	T	A	A	43	0,43	T	41	41,0	UPSTREAM	-	Gene_Bra032693
A04	5791864	A	G	G	38	0,38	A	37	37,0	UPSTREAM	-	Gene_Bra032693
A04	5791931	T	A	A	43	0,43	T	32	32,0	UPSTREAM	-	Gene_Bra032693
A04	5791941	C	T	T	40	0,40	C	33	33,0	UPSTREAM	-	Gene_Bra032693
A04	5791951	C	A	A	43	0,43	C	32	32,0	UPSTREAM	-	Gene_Bra032693
A04	5791995	A	C	C	47	0,47	A	38	38,0	UPSTREAM	-	Gene_Bra032693
A04	5792012	A	G	G	42	0,42	A	38	38,0	UPSTREAM	-	Gene_Bra032693
A04	5792066	A	G	R	30	2,28	A	47	47,0	UPSTREAM	-	Gene_Bra032693
A04	5792073	A	T	W	30	4,26	A	50	50,0	UPSTREAM	-	Gene_Bra032693
A04	5792105	A	C	C	26	0,26	A	47	47,0	UPSTREAM	-	Gene_Bra032693
A04	5792197	T	C	C	32	0,32	T	43	43,0	UPSTREAM	-	Gene_Bra032693
A04	5792308	T	C	C	45	0,45	T	39	39,0	UPSTREAM	-	Gene_Bra032693
A04	5792315	G	T	T	49	0,49	G	39	39,0	UPSTREAM	-	Gene_Bra032693
A04	5792325	A	T	T	49	0,49	A	37	37,0	UPSTREAM	-	Gene_Bra032693
A04	5792337	A	T	T	46	0,46	A	40	40,0	UPSTREAM	-	Gene_Bra032693
A04	5792414	A	C	C	37	0,37	A	39	39,0	UPSTREAM	-	Gene_Bra032693
A04	5792424	C	T	T	38	0,38	C	33	33,0	UPSTREAM	-	Gene_Bra032693
A04	5792512	T	C	C	39	0,39	T	33	33,0	UPSTREAM	-	Gene_Bra032693
A04	5792530	C	T	T	37	0,37	C	34	34,0	UPSTREAM	-	Gene_Bra032693
A04	5792562	C	T	T	37	0,37	C	40	40,0	UPSTREAM	-	Gene_Bra032693
A04	5792580	G	A	A	35	0,35	G	40	40,0	UPSTREAM	-	Gene_Bra032693
A04	5792878	G	A	A	36	0,36	G	42	42,0	UPSTREAM	-	Gene_Bra032693
A04	5792884	G	T	T	36	0,36	G	42	42,0	UPSTREAM	-	Gene_Bra032693
A04	5792906	A	G	G	38	0,38	A	37	37,0	UPSTREAM	-	Gene_Bra032693
A04	5792921	G	A	A	33	0,33	G	38	38,0	UPSTREAM	-	Gene_Bra032693
A04	5792953	G	A	A	30	0,30	G	38	38,0	UPSTREAM	-	Gene_Bra032693
A04	5793006	T	A	A	27	0,27	T	28	28,0	UPSTREAM	-	Gene_Bra032693
A04	5793036	A	G	G	25	0,25	A	27	27,0	UPSTREAM	-	Gene_Bra032693
A04	5793073	T	A	A	23	0,23	T	28	28,0	UPSTREAM	-	Gene_Bra032693
A04	5793121	G	A	A	18	0,18	G	31	31,0	UPSTREAM	-	Gene_Bra032693
A04	5793145	A	T	T	15	0,15	A	27	27,0	UPSTREAM	-	Gene_Bra032693
A04	5793240	A	T	T	13	0,13	A	32	32,0	UPSTREAM	-	Gene_Bra032693
A04	5793303	A	T	T	17	1,16	A	37	37,0	UPSTREAM	-	Gene_Bra032693
A04	5793945	T	C	C	37	0,37	T	33	33,0	INTRON	-	Gene_Bra032693
A04	5794086	T	C	C	41	0,41	T	22	22,0	SYNONYMOUS_CODING	gtT/gtC	Gene_Bra032693
A04	5794164	T	C	C	33	0,33	T	26	26,0	SYNONYMOUS_CODING	acT/acC	Gene_Bra032693
A04	5794179	A	G	G	35	0,35	A	30	30,0	SYNONYMOUS_CODING	gcA/gcG	Gene_Bra032693
A04	5794299	G	A	A	37	0,37	G	38	38,0	SYNONYMOUS_CODING	acG/acA	Gene_Bra032693
A04	5794454	T	C	C	23	0,23	T	25	25,0	DOWNSTREAM	-	Gene_Bra032693
A04	5794490	A	G	G	23	0,23	A	25	25,0	DOWNSTREAM	-	Gene_Bra032693
A04	5795070	A	G	G	5	0,5	R	45	40,5	DOWNSTREAM	-	Gene_Bra032693
A04	5795266	G	T	T	21	0,21	G	27	27,0	DOWNSTREAM	-	Gene_Bra032693
A04	5795293	T	A	A	20	0,20	T	29	29,0	DOWNSTREAM	-	Gene_Bra032693
A04	5795335	T	G	G	30	0,30	T	17	17,0	DOWNSTREAM	-	Gene_Bra032693
A04	5795393	A	G	G	32	0,32	A	15	15,0	DOWNSTREAM	-	Gene_Bra032693
A04	5795448	C	G	G	29	0,29	C	13	13,0	DOWNSTREAM	-	Gene_Bra032693
A04	5795455	A	T	T	28	0,28	A	15	15,0	DOWNSTREAM	-	Gene_Bra032693
A04	5795521	G	A	A	20	0,20	G	23	23,0	DOWNSTREAM	-	Gene_Bra032693
A04	5795610	G	A	A	16	0,16	G	19	19,0	DOWNSTREAM	-	Gene_Bra032693
A04	5795688	A	G	G	18	0,18	A	12	12,0	DOWNSTREAM	-	Gene_Bra032693
A04	5795720	T	C	C	18	0,18	T	8	8,0	DOWNSTREAM	-	Gene_Bra032693
A04	5795726	T	A	A	17	0,17	T	8	8,0	DOWNSTREAM	-	Gene_Bra032693
A04	5795758	A	G	G	17	0,17	A	6	6,0	DOWNSTREAM	-	Gene_Bra032693
A04	5795786	T	C	C	13	0,13	T	6	6,0	DOWNSTREAM	-	Gene_Bra032693
A04	5795840	A	G	G	12	0,12	A	13	13,0	DOWNSTREAM	-	Gene_Bra032693
A04	5795905	A	G	G	17	0,17	A	19	19,0	DOWNSTREAM	-	Gene_Bra032693
A04	5796064	C	T	T	27	0,27	C	23	23,0	DOWNSTREAM	-	Gene_Bra032693
A04	5796092	A	T	T	25	0,25	A	24	24,0	DOWNSTREAM	-	Gene_Bra032693
A04	5796149	C	T	T	36	0,36	C	27	27,0	DOWNSTREAM	-	Gene_Bra032692
A04	5796181	C	T	T	40	0,40	C	26	26,0	DOWNSTREAM	-	Gene_Bra032692
A04	5796188	T	C	C	39	0,39	T	28	28,0	DOWNSTREAM	-	Gene_Bra032692
A04	5796260	T	C	C	44	0,44	T	26	26,0	DOWNSTREAM	-	Gene_Bra032692
A04	5796297	G	C	C	41	0,41	G	32	32,0	DOWNSTREAM	-	Gene_Bra032692
A04	5796331	T	C	C	37	0,37	T	33	33,0	DOWNSTREAM	-	Gene_Bra032692
A04	5796339	T	C	C	42	0,42	T	31	31,0	DOWNSTREAM	-	Gene_Bra032692
A04	5796369	G	T	T	38	0,38	G	37	37,0	DOWNSTREAM	-	Gene_Bra032692
A04	5796392	C	T	T	37	0,37	C	36	36,0	DOWNSTREAM	-	Gene_Bra032692
A04	5796400	T	A	A	36	0,36	T	38	38,0	DOWNSTREAM	-	Gene_Bra032692
A04	5796466	T	G	G	17	0,17	T	36	36,0	DOWNSTREAM	-	Gene_Bra032692
A04	5796868	A	T	T	11	0,11	A	35	35,0	DOWNSTREAM	-	Gene_Bra032692
A04	5796882	T	C	C	12	0,12	T	33	33,0	DOWNSTREAM	-	Gene_Bra032692
A04	5796926	C	A	A	12	0,12	C	32	32,0	DOWNSTREAM	-	Gene_Bra032692
A04	5797017	A	T	T	35	0,35	A	36	36,0	DOWNSTREAM	-	Gene_Bra032692
A04	5797070	T	C	C	16	0,16	T	35	35,0	DOWNSTREAM	-	Gene_Bra032692
A04	5797652	G	T	T	28	0,28	G	39	39,0	DOWNSTREAM	-	Gene_Bra032692
A04	5797670	C	T	T	30	0,30	C	42	42,0	DOWNSTREAM	-	Gene_Bra032692
A04	5797741	G	T	T	40	0,40	G	37	37,0	DOWNSTREAM	-	Gene_Bra032692
A04	5797772	C	T	T	36	0,36	C	43	43,0	DOWNSTREAM	-	Gene_Bra032692
A04	5797824	C	A	A	33	0,33	C	40	40,0	NON_SYNONYMOUS_CODING	gaG/gaT	Gene_Bra032692
A04	5797839	C	G	G	36	0,36	C	37	37,0	SYNONYMOUS_CODING	gtG/gtC	Gene_Bra032692
A04	5797854	G	C	C	37	0,37	G	32	32,0	NON_SYNONYMOUS_CODING	aaC/aaG	Gene_Bra032692
A04	5797873	C	T	T	30	0,30	C	39	39,0	NON_SYNONYMOUS_CODING	gGa/gAa	Gene_Bra032692
A04	5797950	C	T	T	31	0,31	C	41	41,0	SYNONYMOUS_CODING	gtG/gtA	Gene_Bra032692
A04	5798234	T	C	C	23	0,23	T	37	37,0	NON_SYNONYMOUS_CODING	Atg/Gtg	Gene_Bra032692
A04	5798301	C	T	T	33	0,33	C	34	34,0	SYNONYMOUS_CODING	gaG/gaA	Gene_Bra032692
A04	5798452	C	T	T	35	0,35	C	32	32,0	NON_SYNONYMOUS_CODING	gGc/gAc	Gene_Bra032692
A04	5798668	C	A	A	24	0,24	C	41	41,0	UPSTREAM	-	Gene_Bra032692
A04	5798701	T	A	A	31	0,31	T	40	40,0	UPSTREAM	-	Gene_Bra032692
A04	5798715	G	A	A	31	0,31	G	44	44,0	UPSTREAM	-	Gene_Bra032692
A04	5798819	A	T	T	35	0,35	A	41	41,0	UPSTREAM	-	Gene_Bra032692
A04	5798942	A	G	G	44	0,44	A	52	52,0	UPSTREAM	-	Gene_Bra032692
A04	5798997	G	T	T	29	0,29	G	44	44,0	UPSTREAM	-	Gene_Bra032692
A04	5799077	A	G	G	22	0,22	A	35	35,0	UPSTREAM	-	Gene_Bra032692
A04	5799090	T	C	C	24	0,24	T	33	33,0	UPSTREAM	-	Gene_Bra032692
A04	5799169	C	A	A	13	0,13	C	33	33,0	UPSTREAM	-	Gene_Bra032692
A04	5799175	G	A	A	12	0,12	G	35	35,0	UPSTREAM	-	Gene_Bra032692
A04	5799382	T	C	C	9	0,9	T	35	35,0	UPSTREAM	-	Gene_Bra032692
A04	5799401	A	C	C	23	0,23	A	36	36,0	UPSTREAM	-	Gene_Bra032692
A04	5799420	C	T	T	23	0,23	C	35	35,0	UPSTREAM	-	Gene_Bra032692
A04	5799427	T	C	C	24	0,24	T	33	33,0	UPSTREAM	-	Gene_Bra032692
A04	5799451	T	G	G	24	0,24	T	36	36,0	UPSTREAM	-	Gene_Bra032692
A04	5799473	T	C	C	24	0,24	T	32	32,0	UPSTREAM	-	Gene_Bra032692
A04	5799502	G	A	A	31	0,31	G	28	28,0	UPSTREAM	-	Gene_Bra032692
A04	5799523	A	G	G	43	0,43	A	34	34,0	UPSTREAM	-	Gene_Bra032692
A04	5799536	T	G	G	42	0,42	T	37	37,0	UPSTREAM	-	Gene_Bra032692
A04	5799567	T	C	C	47	0,47	T	38	38,0	UPSTREAM	-	Gene_Bra032692
A04	5799606	G	C	C	48	0,48	G	36	36,0	UPSTREAM	-	Gene_Bra032692
A04	5799647	A	G	G	51	0,51	A	36	36,0	UPSTREAM	-	Gene_Bra032692
A04	5799669	A	C	C	46	0,46	A	43	43,0	UPSTREAM	-	Gene_Bra032692
A04	5799693	T	C	C	43	0,43	T	38	38,0	UPSTREAM	-	Gene_Bra032692
A04	5799717	C	T	T	44	0,44	C	41	41,0	UPSTREAM	-	Gene_Bra032692
A04	5799770	C	T	T	42	0,42	C	40	40,0	UPSTREAM	-	Gene_Bra032692
A04	5799810	T	G	G	37	0,37	T	30	30,0	UPSTREAM	-	Gene_Bra032692
A04	5799855	G	A	A	40	0,40	G	30	30,0	UPSTREAM	-	Gene_Bra032692
A04	5799862	A	C	C	42	0,42	A	29	29,0	UPSTREAM	-	Gene_Bra032692
A04	5799876	C	T	T	47	0,47	C	30	30,0	UPSTREAM	-	Gene_Bra032692
A04	5799918	A	C	C	47	0,47	A	32	32,0	UPSTREAM	-	Gene_Bra032692
A04	5799964	A	C	C	51	0,51	A	38	38,0	UPSTREAM	-	Gene_Bra032692
A04	5799984	C	T	T	52	0,52	C	40	40,0	UPSTREAM	-	Gene_Bra032692
A04	5800089	G	A	A	57	0,57	G	40	40,0	UPSTREAM	-	Gene_Bra032692
A04	5800142	C	T	T	52	0,52	C	42	42,0	UPSTREAM	-	Gene_Bra032692
A04	5800170	A	G	G	42	0,42	A	39	39,0	UPSTREAM	-	Gene_Bra032692
A04	5800211	T	C	C	35	0,35	T	40	40,0	UPSTREAM	-	Gene_Bra032692
A04	5800221	T	A	A	36	0,36	T	38	38,0	UPSTREAM	-	Gene_Bra032692
A04	5800267	G	T	T	35	0,35	G	33	33,0	UPSTREAM	-	Gene_Bra032692
A04	5800361	G	T	T	34	0,34	G	44	44,0	UPSTREAM	-	Gene_Bra032692
A04	5800368	C	T	T	36	0,36	C	45	45,0	UPSTREAM	-	Gene_Bra032692
A04	5800441	C	T	T	40	0,40	C	47	47,0	UPSTREAM	-	Gene_Bra032692
A04	5800486	T	C	C	43	0,43	T	45	45,0	UPSTREAM	-	Gene_Bra032692
A04	5800538	G	A	A	46	0,46	G	46	46,0	UPSTREAM	-	Gene_Bra032692
A04	5800585	T	C	C	44	0,44	T	48	48,0	UPSTREAM	-	Gene_Bra032692
A04	5800640	A	G	G	44	0,44	A	47	47,0	UPSTREAM	-	Gene_Bra032692
A04	5800650	A	G	G	45	0,45	A	47	47,0	UPSTREAM	-	Gene_Bra032692
A04	5800656	C	T	T	42	0,42	C	47	47,0	UPSTREAM	-	Gene_Bra032692
A04	5800714	T	C	C	36	0,36	T	33	33,0	UPSTREAM	-	Gene_Bra032692
A04	5800772	G	A	A	34	0,34	G	24	24,0	UPSTREAM	-	Gene_Bra032692
A04	5800824	C	T	T	23	0,23	C	29	29,0	UPSTREAM	-	Gene_Bra032692
A04	5800831	T	C	C	27	0,27	T	29	29,0	UPSTREAM	-	Gene_Bra032692
A04	5800848	C	T	T	29	0,29	C	27	27,0	UPSTREAM	-	Gene_Bra032692
A04	5800884	A	G	G	29	0,29	A	27	27,0	UPSTREAM	-	Gene_Bra032692
A04	5800920	T	A	A	33	0,33	A	31	0,31	UPSTREAM	-	Gene_Bra032692
A04	5800942	T	C	C	36	0,36	T	27	27,0	UPSTREAM	-	Gene_Bra032692
A04	5800995	A	T	W	36	0,36	A	32	32,0	UPSTREAM	-	Gene_Bra032692
A04	5801060	C	A	M	38	32,6	C	32	32,0	UPSTREAM	-	Gene_Bra032692
A04	5801127	G	A	A	21	0,21	G	36	36,0	UPSTREAM	-	Gene_Bra032692
A04	5801138	C	T	T	21	0,21	C	34	34,0	UPSTREAM	-	Gene_Bra032692
A04	5801161	A	G	G	4	0,4	A	29	29,0	UPSTREAM	-	Gene_Bra032692
A04	5801190	T	G	G	2	0,2	T	31	31,0	UPSTREAM	-	Gene_Bra032692
A04	5801314	G	A	A	11	0,11	G	31	31,0	UPSTREAM	-	Gene_Bra032692
A04	5801321	C	T	T	10	0,10	C	32	32,0	UPSTREAM	-	Gene_Bra032692
A04	5801619	A	G	N	.	.	R	50	42,8	UPSTREAM	-	Gene_Bra032692
A04	5801640	A	T	N	.	.	W	50	42,8	UPSTREAM	-	Gene_Bra032692
A04	5802187	T	A	A	4	0,4	T	40	40,0	UPSTREAM	-	Gene_Bra032692
A04	5802195	A	T	T	4	0,4	A	42	42,0	UPSTREAM	-	Gene_Bra032692
A04	5802219	A	C	C	5	0,5	A	40	40,0	UPSTREAM	-	Gene_Bra032692
A04	5802290	T	C	C	8	0,8	T	44	44,0	UPSTREAM	-	Gene_Bra032692
A04	5802316	T	G	G	10	0,10	T	43	43,0	UPSTREAM	-	Gene_Bra032692
A04	5802414	C	T	T	11	0,11	C	34	34,0	UPSTREAM	-	Gene_Bra032692
A04	5802447	A	G	G	12	0,12	A	34	34,0	UPSTREAM	-	Gene_Bra032692
A04	5802482	A	C	C	11	0,11	A	43	43,0	UPSTREAM	-	Gene_Bra032692
A04	5802526	T	G	G	11	0,11	G	44	0,44	UPSTREAM	-	Gene_Bra032692
A04	5802598	A	G	G	13	0,13	A	42	40,2	UPSTREAM	-	Gene_Bra032692
A04	5802609	T	C	C	16	0,16	T	44	42,2	UPSTREAM	-	Gene_Bra032692
A04	5802673	C	A	A	26	1,25	C	53	53,0	UPSTREAM	-	Gene_Bra032692
A04	5802779	T	G	G	32	0,32	T	61	59,2	UPSTREAM	-	Gene_Bra032692
A04	5802803	T	C	C	30	0,30	T	61	59,2	UPSTREAM	-	Gene_Bra032692
A04	5802840	A	T	T	24	0,24	A	59	59,0	UPSTREAM	-	Gene_Bra032692
A04	5802908	G	A	A	27	0,27	G	54	54,0	UPSTREAM	-	Gene_Bra032692
A04	5802934	T	C	C	31	0,31	T	52	52,0	UPSTREAM	-	Gene_Bra032692
A04	5802954	A	C	C	29	0,29	A	50	50,0	UPSTREAM	-	Gene_Bra032692
A04	5802962	T	G	G	28	0,28	T	46	46,0	UPSTREAM	-	Gene_Bra032692
A04	5803009	T	A	A	32	0,32	T	36	36,0	UPSTREAM	-	Gene_Bra032692
A04	5803037	T	C	C	32	0,32	T	39	39,0	UPSTREAM	-	Gene_Bra032692
A04	5803089	T	C	C	27	0,27	T	31	31,0	UPSTREAM	-	Gene_Bra032692
A04	5803095	G	A	A	27	0,27	G	33	33,0	UPSTREAM	-	Gene_Bra032692
A04	5803109	G	A	A	23	0,23	G	34	34,0	UPSTREAM	-	Gene_Bra032692
A04	5803126	G	A	A	18	0,18	G	32	32,0	UPSTREAM	-	Gene_Bra032692
A04	5803136	T	G	G	17	0,17	T	33	33,0	UPSTREAM	-	Gene_Bra032692
A04	5803172	T	G	G	7	0,7	T	29	29,0	UPSTREAM	-	Gene_Bra032692
A04	5803201	T	C	C	4	0,4	T	32	32,0	UPSTREAM	-	Gene_Bra032692
A04	5803526	A	G	G	42	0,42	A	32	32,0	UPSTREAM	-	Gene_Bra032692
A04	5803533	G	A	A	42	0,42	G	33	33,0	UPSTREAM	-	Gene_Bra032692
A04	5803556	G	A	A	40	0,40	G	30	30,0	UPSTREAM	-	Gene_Bra032692
A04	5803606	T	A	A	44	0,44	T	36	36,0	INTERGENIC
A04	5803615	A	G	G	45	0,45	A	37	37,0	INTERGENIC
A04	5803637	C	T	T	40	0,40	C	39	39,0	INTERGENIC
A04	5803676	T	A	A	32	0,32	T	43	43,0	INTERGENIC
A04	5803683	C	T	T	32	0,32	C	43	43,0	INTERGENIC
A04	5803738	G	A	A	41	0,41	G	46	46,0	INTERGENIC
A04	5803789	T	C	C	43	0,43	T	51	51,0	INTERGENIC
A04	5803816	T	G	G	43	0,43	T	44	44,0	INTERGENIC
A04	5803825	C	A	A	43	0,43	C	43	43,0	INTERGENIC
A04	5803837	T	A	A	40	0,40	T	42	42,0	INTERGENIC
A04	5803843	A	T	T	40	0,40	A	43	43,0	INTERGENIC
A04	5803849	T	G	G	37	0,37	T	40	40,0	INTERGENIC
A04	5803863	G	A	A	33	0,33	G	40	40,0	INTERGENIC
A04	5804902	C	T	N	.	.	T	25	0,25	INTERGENIC
A04	5804910	A	T	N	.	.	T	25	0,25	INTERGENIC
A04	5805708	C	T	N	.	.	T	18	0,18	INTERGENIC
A04	5805724	A	C	N	.	.	C	21	0,21	INTERGENIC
A04	5805739	T	C	N	.	.	C	20	0,20	INTERGENIC
A04	5805768	G	A	N	.	.	A	22	0,22	INTERGENIC
A04	5805926	G	A	N	.	.	A	29	0,29	INTERGENIC
A04	5806134	A	T	N	.	.	T	30	0,30	INTERGENIC
A04	5806377	C	T	N	.	.	T	31	0,31	INTERGENIC
A04	5807328	G	A	N	.	.	A	34	0,34	INTERGENIC
A04	5807428	T	G	N	.	.	G	34	0,34	INTERGENIC
A04	5807434	G	A	N	.	.	A	34	0,34	INTERGENIC
A04	5807489	G	A	N	.	.	A	37	0,37	INTERGENIC
A04	5808622	C	T	N	.	.	T	37	0,37	INTERGENIC
A04	5808662	A	G	N	.	.	G	30	0,30	INTERGENIC
A04	5808668	A	G	N	.	.	G	28	0,28	INTERGENIC
A04	5809204	T	G	N	.	.	G	21	0,21	UPSTREAM	-	Gene_Bra032691
A04	5809212	T	A	N	.	.	A	23	0,23	UPSTREAM	-	Gene_Bra032691
A04	5809750	C	T	N	.	.	T	20	0,20	UPSTREAM	-	Gene_Bra032691
A04	5810134	G	A	N	.	.	A	38	0,38	UPSTREAM	-	Gene_Bra032691
A04	5810411	T	A	A	18	0,18	T	14	14,0	UPSTREAM	-	Gene_Bra032691
A04	5810446	A	C	C	15	0,15	A	12	12,0	UPSTREAM	-	Gene_Bra032691
A04	5810646	A	T	T	11	0,11	A	4	4,0	UPSTREAM	-	Gene_Bra032691
A04	5810656	T	A	A	13	0,13	T	5	5,0	UPSTREAM	-	Gene_Bra032691
A04	5810664	T	A	A	13	0,13	T	6	6,0	UPSTREAM	-	Gene_Bra032691
A04	5810671	T	C	C	15	0,15	T	6	6,0	UPSTREAM	-	Gene_Bra032691
A04	5810693	T	A	A	19	0,19	T	11	11,0	UPSTREAM	-	Gene_Bra032691
A04	5810712	A	T	T	18	0,18	A	13	13,0	UPSTREAM	-	Gene_Bra032691
A04	5810728	T	G	G	16	0,16	T	15	15,0	UPSTREAM	-	Gene_Bra032691
A04	5810906	C	T	T	2	0,2	C	46	46,0	UPSTREAM	-	Gene_Bra032691
A04	5810919	G	T	T	3	0,3	G	45	45,0	UPSTREAM	-	Gene_Bra032691
A04	5810954	A	G	G	9	0,9	A	45	45,0	UPSTREAM	-	Gene_Bra032691
A04	5811045	C	A	A	20	0,20	C	40	40,0	UPSTREAM	-	Gene_Bra032691
A04	5811113	A	C	C	17	0,17	A	39	39,0	UPSTREAM	-	Gene_Bra032691
A04	5811173	T	C	C	17	0,17	T	37	37,0	UPSTREAM	-	Gene_Bra032691
A04	5811206	T	C	C	10	0,10	T	35	35,0	UPSTREAM	-	Gene_Bra032691
A04	5811215	A	T	T	11	0,11	A	37	37,0	UPSTREAM	-	Gene_Bra032691
A04	5811227	C	A	A	14	0,14	C	35	35,0	UPSTREAM	-	Gene_Bra032691
A04	5811261	G	C	S	22	11,11	G	36	36,0	UPSTREAM	-	Gene_Bra032691
A04	5811297	A	T	T	16	0,16	A	27	27,0	UPSTREAM	-	Gene_Bra032691
A04	5811322	G	T	K	19	10,9	G	28	28,0	UPSTREAM	-	Gene_Bra032691
A04	5811365	A	G	G	19	0,19	A	21	21,0	UPSTREAM	-	Gene_Bra032691
A04	5811387	G	T	T	12	0,12	G	26	26,0	UPSTREAM	-	Gene_Bra032691
A04	5811430	T	A	A	8	0,8	T	28	28,0	UPSTREAM	-	Gene_Bra032691
A04	5811443	A	C	C	7	0,7	A	28	28,0	UPSTREAM	-	Gene_Bra032691
A04	5811488	G	A	A	2	0,2	A	31	0,31	UPSTREAM	-	Gene_Bra032691
A04	5811683	T	A	A	6	0,6	T	41	41,0	UPSTREAM	-	Gene_Bra032691
A04	5811692	G	A	A	8	0,8	G	39	39,0	UPSTREAM	-	Gene_Bra032691
A04	5811715	A	C	C	17	1,16	A	37	37,0	UPSTREAM	-	Gene_Bra032691
A04	5811765	C	T	T	30	0,30	C	29	29,0	UPSTREAM	-	Gene_Bra032691
A04	5811915	G	A	R	13	6,7	G	26	26,0	UPSTREAM	-	Gene_Bra032691
A04	5811930	T	C	C	10	0,10	T	31	31,0	UPSTREAM	-	Gene_Bra032691
A04	5811972	C	T	T	8	0,8	C	28	28,0	UPSTREAM	-	Gene_Bra032691
A04	5812159	G	A	A	6	0,6	G	48	48,0	UPSTREAM	-	Gene_Bra032691
A04	5812224	G	T	T	39	0,39	G	43	43,0	UPSTREAM	-	Gene_Bra032691
A04	5812582	G	C	C	12	0,12	G	30	30,0	UPSTREAM	-	Gene_Bra032691
A04	5812622	G	T	T	25	0,25	G	37	37,0	UPSTREAM	-	Gene_Bra032691
A04	5812631	T	G	G	38	0,38	T	38	38,0	UPSTREAM	-	Gene_Bra032691
A04	5812657	T	A	A	38	0,38	T	34	34,0	UPSTREAM	-	Gene_Bra032691
A04	5812680	C	G	G	36	0,36	C	35	35,0	UPSTREAM	-	Gene_Bra032691
A04	5812699	T	G	G	37	0,37	T	34	34,0	UPSTREAM	-	Gene_Bra032691
A04	5812731	A	C	C	36	0,36	A	33	33,0	UPSTREAM	-	Gene_Bra032691
A04	5812743	G	A	A	34	0,34	G	35	35,0	UPSTREAM	-	Gene_Bra032691
A04	5812840	A	C	C	23	0,23	A	31	31,0	UPSTREAM	-	Gene_Bra032691
A04	5812907	C	G	G	19	0,19	C	43	43,0	UPSTREAM	-	Gene_Bra032691
A04	5812921	A	G	G	18	0,18	A	45	45,0	UPSTREAM	-	Gene_Bra032691
A04	5812941	G	A	A	19	0,19	G	50	50,0	UPSTREAM	-	Gene_Bra032691
A04	5812953	C	T	T	18	0,18	C	50	50,0	UPSTREAM	-	Gene_Bra032691
A04	5813182	G	A	A	17	0,17	G	41	41,0	UPSTREAM	-	Gene_Bra032691
A04	5813226	C	T	T	13	0,13	C	39	39,0	UPSTREAM	-	Gene_Bra032691
A04	5813250	T	C	C	11	0,11	T	40	40,0	UPSTREAM	-	Gene_Bra032691
A04	5813302	T	C	C	8	0,8	T	28	28,0	UPSTREAM	-	Gene_Bra032691
A04	5813334	T	C	C	7	0,7	T	31	31,0	UPSTREAM	-	Gene_Bra032691
A04	5813358	C	G	G	6	0,6	C	27	27,0	UPSTREAM	-	Gene_Bra032691
A04	5813371	T	G	G	6	0,6	T	28	28,0	UPSTREAM	-	Gene_Bra032691
A04	5813474	G	A	A	3	0,3	G	38	38,0	UPSTREAM	-	Gene_Bra032691
A04	5813698	T	C	C	13	0,13	T	43	43,0	UPSTREAM	-	Gene_Bra032691
A04	5813705	T	C	C	14	0,14	T	43	43,0	UPSTREAM	-	Gene_Bra032691
A04	5813736	A	T	T	19	0,19	A	36	36,0	UPSTREAM	-	Gene_Bra032691
A04	5813988	T	C	C	35	0,35	T	34	34,0	UPSTREAM	-	Gene_Bra032691
A04	5813998	T	C	C	36	0,36	T	33	33,0	SYNONYMOUS_CODING	Ttg/Ctg	Gene_Bra032691
A04	5814080	T	G	G	42	0,42	T	30	30,0	NON_SYNONYMOUS_CODING	gTt/gGt	Gene_Bra032691
A04	5814114	G	A	A	36	0,36	G	26	26,0	SYNONYMOUS_CODING	acG/acA	Gene_Bra032691
A04	5814179	T	C	C	32	0,32	T	25	25,0	INTRON	-	Gene_Bra032691
A04	5814193	A	G	G	28	0,28	A	27	27,0	INTRON	-	Gene_Bra032691
A04	5814228	T	G	G	27	0,27	T	28	28,0	INTRON	-	Gene_Bra032691
A04	5814275	A	T	T	28	0,28	A	30	30,0	NON_SYNONYMOUS_CODING	Ata/Tta	Gene_Bra032691
A04	5814386	C	T	T	6	0,6	C	34	34,0	SYNONYMOUS_CODING	Ctg/Ttg	Gene_Bra032691
A04	5814573	C	G	G	8	0,8	C	51	51,0	INTRON	-	Gene_Bra032691
A04	5814679	A	G	G	2	0,2	A	38	38,0	SYNONYMOUS_CODING	gaA/gaG	Gene_Bra032691
A04	5814752	A	T	T	1	0,1	T	42	0,42	INTRON	-	Gene_Bra032691
A04	5814877	A	G	G	11	0,11	A	49	49,0	SYNONYMOUS_CODING	gtA/gtG	Gene_Bra032691
A04	5814898	A	G	A	15	15,0	R	50	35,15	SPLICE_SITE_REGION	-	Gene_Bra032691
A04	5814907	T	C	C	15	0,15	Y	51	36,15	INTRON	-	Gene_Bra032691
A04	5814928	C	T	T	14	0,14	Y	54	36,18	INTRON	-	Gene_Bra032691
A04	5815041	G	A	A	7	0,7	A	56	0,56	SYNONYMOUS_CODING	tcG/tcA	Gene_Bra032691
A04	5815093	T	A	A	11	0,11	T	47	47,0	INTRON	-	Gene_Bra032691
A04	5815418	C	A	A	38	0,38	M	44	40,4	INTRON	-	Gene_Bra032691
A04	5815426	T	A	A	34	0,34	T	42	42,0	INTRON	-	Gene_Bra032691
A04	5815491	T	C	C	25	0,25	T	34	34,0	SYNONYMOUS_CODING	ggT/ggC	Gene_Bra032691
A04	5815561	A	G	G	8	0,8	G	34	0,34	INTRON	-	Gene_Bra032691
A04	5816094	T	A	A	27	0,27	T	38	38,0	DOWNSTREAM	-	Gene_Bra032690
A04	5816111	A	C	C	27	0,27	A	41	41,0	DOWNSTREAM	-	Gene_Bra032690
A04	5816151	T	C	C	32	0,32	T	35	35,0	DOWNSTREAM	-	Gene_Bra032690
A04	5816325	A	G	G	26	0,26	A	31	31,0	NON_SYNONYMOUS_CODING	gTc/gCc	Gene_Bra032690
A04	5816504	C	T	T	19	0,19	C	46	46,0	SYNONYMOUS_CODING	aaG/aaA	Gene_Bra032690
A04	5816628	C	G	G	27	0,27	C	45	45,0	NON_SYNONYMOUS_CODING	gGc/gCc	Gene_Bra032690
A04	5816647	G	A	A	29	0,29	G	40	40,0	SYNONYMOUS_CODING	Cta/Tta	Gene_Bra032690
A04	5816773	G	C	C	32	0,32	G	36	36,0	NON_SYNONYMOUS_CODING	Cag/Gag	Gene_Bra032690
A04	5816826	A	G	G	33	0,33	A	33	33,0	NON_SYNONYMOUS_CODING	cTt/cCt	Gene_Bra032690
A04	5817201	A	T	T	14	0,14	A	30	30,0	NON_SYNONYMOUS_CODING	tTc/tAc	Gene_Bra032690
A04	5818674	C	T	T	15	0,15	C	28	28,0	UPSTREAM	-	Gene_Bra032690
A04	5818703	A	C	C	21	0,21	A	40	40,0	UPSTREAM	-	Gene_Bra032690
A04	5818746	A	G	G	24	0,24	A	33	33,0	UPSTREAM	-	Gene_Bra032690
A04	5818846	C	T	T	30	0,30	C	40	40,0	UPSTREAM	-	Gene_Bra032690
A04	5818864	A	G	G	31	0,31	A	38	38,0	UPSTREAM	-	Gene_Bra032690
A04	5818926	T	C	C	26	0,26	T	50	50,0	UPSTREAM	-	Gene_Bra032690
A04	5818936	G	A	A	27	0,27	G	51	51,0	UPSTREAM	-	Gene_Bra032690
A04	5819290	T	A	N	.	.	A	41	0,41	UPSTREAM	-	Gene_Bra032690
A04	5819331	C	T	N	.	.	T	41	0,41	UPSTREAM	-	Gene_Bra032690
A04	5821129	C	A	N	.	.	A	30	0,30	UPSTREAM	-	Gene_Bra032690
A04	5821338	A	G	N	.	.	G	26	0,26	UPSTREAM	-	Gene_Bra032690
A04	5821375	A	G	N	.	.	G	23	0,23	UPSTREAM	-	Gene_Bra032690
A04	5821384	C	T	N	.	.	T	20	0,20	UPSTREAM	-	Gene_Bra032690
A04	5821422	T	C	N	.	.	C	13	0,13	UPSTREAM	-	Gene_Bra032690
A04	5821428	A	T	N	.	.	T	12	0,12	UPSTREAM	-	Gene_Bra032690
A04	5821600	C	T	N	.	.	Y	21	15,6	UPSTREAM	-	Gene_Bra032690
A04	5821663	G	C	N	.	.	S	39	27,12	UPSTREAM	-	Gene_Bra032690
A04	5821753	T	C	N	.	.	Y	58	35,23	UPSTREAM	-	Gene_Bra032690
A04	5821794	C	A	N	.	.	M	67	35,32	UPSTREAM	-	Gene_Bra032690
A04	5821878	G	C	N	.	.	S	57	32,25	UPSTREAM	-	Gene_Bra032690
A04	5821894	T	A	N	.	.	W	59	35,24	UPSTREAM	-	Gene_Bra032690
A04	5821925	A	T	N	.	.	W	52	36,16	UPSTREAM	-	Gene_Bra032690
A04	5821955	G	A	N	.	.	R	53	40,13	UPSTREAM	-	Gene_Bra032690
A04	5821978	G	T	N	.	.	K	47	38,9	UPSTREAM	-	Gene_Bra032690
A04	5822258	T	G	G	11	0,11	T	35	35,0	INTERGENIC
A04	5822289	G	T	T	18	0,18	G	36	36,0	INTERGENIC
A04	5822328	T	A	A	25	0,25	T	33	33,0	INTERGENIC
A04	5822415	A	G	G	47	0,47	A	42	42,0	INTERGENIC
A04	5822724	G	A	A	2	0,2	A	49	0,49	INTERGENIC
A04	5824258	G	C	C	2	0,2	G	45	45,0	INTERGENIC
A04	5824495	C	A	A	2	0,2	C	32	32,0	INTERGENIC
A04	5824667	A	C	C	1	0,1	A	25	25,0	INTERGENIC
A04	5825625	T	A	T	7	7,0	W	34	27,7	INTERGENIC
A04	5825778	T	A	T	52	52,0	W	119	104,15	INTERGENIC
A04	5825784	T	C	T	51	51,0	Y	120	105,15	INTERGENIC
A04	5825795	A	T	T	51	0,51	W	119	57,62	INTERGENIC
A04	5825804	A	G	A	51	51,0	R	117	101,16	INTERGENIC
A04	5825827	A	G	G	45	0,45	R	103	46,57	INTERGENIC
A04	5825883	C	T	T	32	0,32	Y	91	35,56	INTERGENIC
A04	5825949	T	C	Y	11	7,4	Y	49	19,30	INTERGENIC
A04	5826363	A	C	M	10	5,5	M	44	37,7	UPSTREAM	-	Gene_Bra032689
A04	5826384	C	T	Y	12	9,3	Y	49	42,7	UPSTREAM	-	Gene_Bra032689
A04	5826448	A	G	A	21	21,0	R	74	61,13	UPSTREAM	-	Gene_Bra032689
A04	5826494	T	G	T	18	18,0	K	69	49,20	UPSTREAM	-	Gene_Bra032689
A04	5826504	A	G	R	18	13,5	A	69	69,0	UPSTREAM	-	Gene_Bra032689
A04	5826569	C	T	Y	8	4,4	Y	43	25,18	UPSTREAM	-	Gene_Bra032689
A04	5826952	T	A	A	23	0,23	T	40	40,0	UPSTREAM	-	Gene_Bra032689
A04	5828212	G	A	N	.	.	A	35	0,35	UPSTREAM	-	Gene_Bra032689
A04	5828383	A	G	G	7	0,7	A	26	26,0	UPSTREAM	-	Gene_Bra032689
A04	5828469	C	G	G	17	0,17	C	19	19,0	UPSTREAM	-	Gene_Bra032689
A04	5828487	A	C	C	18	0,18	A	22	22,0	UPSTREAM	-	Gene_Bra032689
A04	5828509	C	A	A	24	0,24	A	17	0,17	UPSTREAM	-	Gene_Bra032689
A04	5828614	G	T	T	35	0,35	G	21	21,0	UPSTREAM	-	Gene_Bra032689
A04	5828626	T	C	C	37	0,37	T	25	25,0	UPSTREAM	-	Gene_Bra032689
A04	5828661	A	G	G	32	0,32	A	28	28,0	UPSTREAM	-	Gene_Bra032689
A04	5828700	C	T	T	32	0,32	C	33	33,0	UPSTREAM	-	Gene_Bra032689
A04	5828708	C	G	G	30	0,30	C	32	32,0	UPSTREAM	-	Gene_Bra032689
A04	5829071	G	C	C	31	1,30	G	36	36,0	UPSTREAM	-	Gene_Bra032689
A04	5829102	T	A	A	31	0,31	T	38	38,0	UPSTREAM	-	Gene_Bra032689
A04	5829116	C	A	A	33	0,33	C	39	39,0	UPSTREAM	-	Gene_Bra032689
A04	5829216	G	A	A	31	0,31	G	38	38,0	UPSTREAM	-	Gene_Bra032689
A04	5829228	G	T	T	34	0,34	G	37	37,0	UPSTREAM	-	Gene_Bra032689
A04	5829275	A	G	G	35	0,35	A	32	32,0	UPSTREAM	-	Gene_Bra032689
A04	5829289	G	A	A	40	1,39	G	35	35,0	UPSTREAM	-	Gene_Bra032689
A04	5829336	T	C	C	48	0,48	T	34	34,0	UPSTREAM	-	Gene_Bra032689
A04	5829622	A	G	G	30	0,30	A	29	29,0	UPSTREAM	-	Gene_Bra032689
A04	5829651	A	G	G	34	0,34	A	25	25,0	UPSTREAM	-	Gene_Bra032689
A04	5829679	G	A	A	36	0,36	G	27	27,0	UPSTREAM	-	Gene_Bra032689
A04	5829688	A	G	G	36	0,36	A	26	26,0	UPSTREAM	-	Gene_Bra032689
A04	5829696	A	G	G	36	0,36	A	23	23,0	UPSTREAM	-	Gene_Bra032689
A04	5829736	G	A	A	41	0,41	G	20	20,0	UPSTREAM	-	Gene_Bra032689
A04	5829798	G	A	A	40	0,40	G	26	26,0	UPSTREAM	-	Gene_Bra032689
A04	5829837	C	T	T	40	0,40	C	25	25,0	UPSTREAM	-	Gene_Bra032689
A04	5829886	A	T	T	39	0,39	A	35	35,0	UPSTREAM	-	Gene_Bra032689
A04	5829902	A	C	C	37	0,37	A	35	35,0	UPSTREAM	-	Gene_Bra032689
A04	5830108	C	A	A	33	0,33	C	28	28,0	UPSTREAM	-	Gene_Bra032689
A04	5830116	T	G	G	29	0,29	T	30	30,0	UPSTREAM	-	Gene_Bra032689
A04	5830134	A	G	G	28	0,28	A	27	27,0	UPSTREAM	-	Gene_Bra032689
A04	5830154	T	C	C	26	0,26	T	30	30,0	UPSTREAM	-	Gene_Bra032689
A04	5830185	G	A	A	23	0,23	G	30	30,0	UPSTREAM	-	Gene_Bra032689
A04	5830223	T	C	C	25	0,25	T	32	32,0	UPSTREAM	-	Gene_Bra032689
A04	5830256	G	A	A	23	0,23	G	31	31,0	UPSTREAM	-	Gene_Bra032689
A04	5830278	T	C	C	22	0,22	T	33	33,0	UPSTREAM	-	Gene_Bra032689
A04	5830356	T	C	C	7	0,7	T	45	45,0	UPSTREAM	-	Gene_Bra032689
A04	5830426	A	G	G	10	0,10	A	48	48,0	UPSTREAM	-	Gene_Bra032689
A04	5830432	A	G	G	11	0,11	A	49	49,0	UPSTREAM	-	Gene_Bra032689
A04	5830456	A	G	G	17	0,17	A	42	42,0	UPSTREAM	-	Gene_Bra032689
A04	5830608	A	G	G	27	0,27	A	27	27,0	UPSTREAM	-	Gene_Bra032689
A04	5830620	G	A	A	28	0,28	G	23	23,0	UPSTREAM	-	Gene_Bra032689
A04	5830636	C	T	T	26	0,26	C	22	22,0	UPSTREAM	-	Gene_Bra032689
A04	5830651	T	C	C	29	0,29	T	25	25,0	UPSTREAM	-	Gene_Bra032689
A04	5830661	T	C	C	28	0,28	T	26	26,0	UPSTREAM	-	Gene_Bra032689
A04	5830677	G	A	A	29	0,29	G	29	29,0	UPSTREAM	-	Gene_Bra032689
A04	5830706	C	T	T	32	0,32	C	29	29,0	UPSTREAM	-	Gene_Bra032689
A04	5830815	G	A	A	31	0,31	G	34	34,0	UPSTREAM	-	Gene_Bra032689
A04	5830925	C	A	A	34	0,34	C	30	30,0	UPSTREAM	-	Gene_Bra032689
A04	5831092	G	T	T	49	0,49	G	40	40,0	UPSTREAM	-	Gene_Bra032689
A04	5831258	T	C	C	39	0,39	T	44	44,0	UPSTREAM	-	Gene_Bra032689
A04	5831403	T	C	C	38	0,38	T	32	32,0	INTRON	-	Gene_Bra032689
A04	5831471	G	A	A	32	0,32	G	35	35,0	SYNONYMOUS_CODING	agG/agA	Gene_Bra032689
A04	5831531	A	C	C	26	0,26	A	38	38,0	INTRON	-	Gene_Bra032689
A04	5831539	G	T	T	26	0,26	G	41	41,0	INTRON	-	Gene_Bra032689
A04	5831573	C	T	T	31	0,31	C	42	42,0	SYNONYMOUS_CODING	aaC/aaT	Gene_Bra032689
A04	5831754	C	T	T	32	0,32	C	38	38,0	NON_SYNONYMOUS_CODING	tCa/tTa	Gene_Bra032689
A04	5831851	T	A	A	32	1,31	T	31	31,0	SYNONYMOUS_CODING	tcT/tcA	Gene_Bra032689
A04	5831863	T	C	C	33	1,32	T	31	31,0	SYNONYMOUS_CODING	gaT/gaC	Gene_Bra032689
A04	5831930	C	T	T	34	0,34	C	40	40,0	NON_SYNONYMOUS_CODING	Cat/Tat	Gene_Bra032689
A04	5831977	A	T	T	42	0,42	A	38	38,0	SYNONYMOUS_CODING	ccA/ccT	Gene_Bra032689
A04	5832016	T	A	A	41	0,41	T	37	37,0	SYNONYMOUS_CODING	ccT/ccA	Gene_Bra032689
A04	5832045	A	T	T	49	0,49	A	42	42,0	NON_SYNONYMOUS_CODING	cAg/cTg	Gene_Bra032689
A04	5832097	T	C	C	46	0,46	T	39	39,0	SYNONYMOUS_CODING	gaT/gaC	Gene_Bra032689
A04	5832138	G	T	T	43	0,43	G	52	52,0	NON_SYNONYMOUS_CODING	aGg/aTg	Gene_Bra032689
A04	5832170	C	A	A	52	0,52	C	46	46,0	NON_SYNONYMOUS_CODING	Ccc/Acc	Gene_Bra032689
A04	5832179	A	G	G	49	0,49	A	43	43,0	NON_SYNONYMOUS_CODING	Aag/Gag	Gene_Bra032689
[truncated: 58 more rows]

## Sheet: A04 Mutant genes
Supplementary Table S2 SNP markers and mutant genes between the confidence intervals identified in Chinese cabbage
#Chr	Pos	Ref	Alt	R01	Depth	AlleDp	R02	Depth	AlleDp	Effect	Codon_change	Gene_id
A04	5475278	A	C	C	26	0,26	C	22	0,22	NON_SYNONYMOUS_CODING	Ttc/Gtc	Gene_Bra032733
A04	5506476	T	G	G	39	0,39	T	30	30,0	NON_SYNONYMOUS_CODING	Tgg/Ggg	Gene_Bra032728
A04	5506896	T	A	A	30	0,30	T	39	39,0	NON_SYNONYMOUS_CODING	cTg/cAg	Gene_Bra032728
A04	5524793	G	A	A	27	0,27	G	24	24,0	NON_SYNONYMOUS_CODING	Gaa/Aaa	Gene_Bra032726
A04	5524993	T	A	A	27	0,27	T	17	17,0	NON_SYNONYMOUS_CODING	ttT/ttA	Gene_Bra032726
A04	5525073	C	T	T	28	0,28	C	35	35,0	NON_SYNONYMOUS_CODING	tCt/tTt	Gene_Bra032726
A04	5525184	A	T	T	31	0,31	A	35	35,0	NON_SYNONYMOUS_CODING	aAt/aTt	Gene_Bra032726
A04	5525543	T	G	G	30	0,30	T	24	24,0	NON_SYNONYMOUS_CODING	Tcc/Gcc	Gene_Bra032726
A04	5525696	G	C	C	37	0,37	G	21	21,0	NON_SYNONYMOUS_CODING	Gag/Cag	Gene_Bra032726
A04	5526314	A	G	G	44	0,44	A	26	26,0	NON_SYNONYMOUS_CODING	Aca/Gca	Gene_Bra032726
A04	5526338	A	C	C	40	0,40	A	30	30,0	NON_SYNONYMOUS_CODING	Att/Ctt	Gene_Bra032726
A04	5526737	G	A	A	33	0,33	G	35	35,0	NON_SYNONYMOUS_CODING	Gtc/Atc	Gene_Bra032726
A04	5526851	A	G	G	28	0,28	A	36	36,0	NON_SYNONYMOUS_CODING	Acg/Gcg	Gene_Bra032726
A04	5531832	C	A	A	34	0,34	C	33	33,0	NON_SYNONYMOUS_CODING	agC/agA	Gene_Bra032725
A04	5532207	T	G	G	23	0,23	T	20	20,0	NON_SYNONYMOUS_CODING	Tgt/Ggt	Gene_Bra032725
A04	5532652	G	C	C	33	0,33	G	43	43,0	NON_SYNONYMOUS_CODING	cGt/cCt	Gene_Bra032725
A04	5532837	A	G	G	36	0,36	A	36	36,0	NON_SYNONYMOUS_CODING	Aaa/Gaa	Gene_Bra032725
A04	5532846	G	C	C	33	0,33	G	33	33,0	NON_SYNONYMOUS_CODING	Gct/Cct	Gene_Bra032725
A04	5532876	G	C	C	41	0,41	G	36	36,0	NON_SYNONYMOUS_CODING	Gac/Cac	Gene_Bra032725
A04	5535226	T	C	C	34	0,34	T	34	34,0	NON_SYNONYMOUS_CODING	aAt/aGt	Gene_Bra032724
A04	5535421	G	T	T	25	0,25	G	24	24,0	NON_SYNONYMOUS_CODING	tCt/tAt	Gene_Bra032724
A04	5541155	T	C	C	28	0,28	T	27	27,0	NON_SYNONYMOUS_CODING	gTc/gCc	Gene_Bra032723
A04	5561890	A	C	C	30	0,30	A	27	27,0	NON_SYNONYMOUS_CODING	Tct/Gct	Gene_Bra032722
A04	5562226	G	A	A	32	0,32	G	38	38,0	NON_SYNONYMOUS_CODING	Cct/Tct	Gene_Bra032722
A04	5571362	C	T	T	36	0,36	T	27	0,27	NON_SYNONYMOUS_CODING	cCt/cTt	Gene_Bra032720
A04	5571737	T	G	G	3	0,3	G	7	0,7	NON_SYNONYMOUS_CODING	gTa/gGa	Gene_Bra032720
A04	5586489	C	G	G	35	0,35	C	23	23,0	NON_SYNONYMOUS_CODING	tGt/tCt	Gene_Bra032717
A04	5587060	C	T	T	32	0,32	C	31	31,0	NON_SYNONYMOUS_CODING	Gaa/Aaa	Gene_Bra032717
A04	5587122	G	A	A	22	0,22	G	32	32,0	NON_SYNONYMOUS_CODING	aCg/aTg	Gene_Bra032717
A04	5602291	A	G	G	41	0,41	A	24	24,0	NON_SYNONYMOUS_CODING	Aca/Gca	Gene_Bra032715
A04	5610450	A	G	G	32	0,32	R	34	31,3	NON_SYNONYMOUS_CODING	Agc/Ggc	Gene_Bra032714
A04	5613363	G	A	R	34	25,9	G	21	21,0	STOP_GAINED	tgG/tgA	Gene_Bra032714
A04	5613610	G	T	T	28	0,28	G	35	35,0	NON_SYNONYMOUS_CODING	aaG/aaT	Gene_Bra032714
A04	5613707	T	C	C	33	0,33	T	38	38,0	STOP_LOST	Tga/Cga	Gene_Bra032714
A04	5618128	G	A	A	27	0,27	G	28	28,0	NON_SYNONYMOUS_CODING	aGt/aAt	Gene_Bra032713
A04	5618203	C	A	A	28	0,28	C	31	31,0	NON_SYNONYMOUS_CODING	cCc/cAc	Gene_Bra032713
A04	5618238	A	T	T	28	0,28	A	35	35,0	NON_SYNONYMOUS_CODING	Ata/Tta	Gene_Bra032713
A04	5618298	T	C	C	26	0,26	T	28	28,0	NON_SYNONYMOUS_CODING	Tca/Cca	Gene_Bra032713
A04	5618494	G	A	A	38	0,38	G	29	29,0	NON_SYNONYMOUS_CODING	Gtc/Atc	Gene_Bra032713
A04	5619280	G	T	T	29	0,29	G	29	29,0	NON_SYNONYMOUS_CODING	cGt/cTt	Gene_Bra032713
A04	5620106	G	C	C	24	0,24	G	34	34,0	NON_SYNONYMOUS_CODING	Gtc/Ctc	Gene_Bra032713
A04	5620152	C	T	T	29	0,29	C	38	38,0	NON_SYNONYMOUS_CODING	aCg/aTg	Gene_Bra032713
A04	5620185	C	T	T	34	0,34	C	38	38,0	NON_SYNONYMOUS_CODING	tCa/tTa	Gene_Bra032713
A04	5620239	A	G	G	37	0,37	A	36	36,0	NON_SYNONYMOUS_CODING	gAt/gGt	Gene_Bra032713
A04	5620250	G	A	A	35	0,35	G	35	35,0	NON_SYNONYMOUS_CODING	Gat/Aat	Gene_Bra032713
A04	5620341	G	C	C	37	0,37	G	26	26,0	NON_SYNONYMOUS_CODING	cGa/cCa	Gene_Bra032713
A04	5620493	G	T	T	38	0,38	G	29	29,0	NON_SYNONYMOUS_CODING	Gct/Tct	Gene_Bra032713
A04	5620689	A	G	G	32	0,32	A	33	33,0	NON_SYNONYMOUS_CODING	aAt/aGt	Gene_Bra032713
A04	5620880	T	A	A	38	0,38	T	24	24,0	NON_SYNONYMOUS_CODING	Tct/Act	Gene_Bra032713
A04	5620891	A	G	G	38	0,38	A	25	25,0	SPLICE_SITE_REGION	-	Gene_Bra032713
A04	5622326	C	T	T	44	0,44	C	36	36,0	NON_SYNONYMOUS_CODING	aCg/aTg	Gene_Bra032713
A04	5624060	C	T	T	36	0,36	C	25	25,0	NON_SYNONYMOUS_CODING	aGg/aAg	Gene_Bra032712
A04	5624127	C	A	A	37	0,37	C	25	25,0	SPLICE_SITE_ACCEPTOR	-	Gene_Bra032712
A04	5624334	T	G	G	41	0,41	T	34	34,0	NON_SYNONYMOUS_CODING	Aac/Cac	Gene_Bra032712
A04	5624385	T	C	C	40	0,40	T	31	31,0	NON_SYNONYMOUS_CODING	Aag/Gag	Gene_Bra032712
A04	5643173	C	G	G	35	0,35	G	51	0,51	NON_SYNONYMOUS_CODING	Cca/Gca	Gene_Bra032710
A04	5705680	G	C	G	93	89,4	S	71	59,12	NON_SYNONYMOUS_CODING	cCa/cGa	Gene_Bra032704
A04	5705710	A	T	W	121	69,52	W	88	40,48	NON_SYNONYMOUS_CODING	tTc/tAc	Gene_Bra032704
A04	5705738	A	G	R	145	123,22	R	109	86,23	NON_SYNONYMOUS_CODING	Tgg/Cgg	Gene_Bra032704
A04	5705789	C	T	Y	170	137,33	C	138	138,0	NON_SYNONYMOUS_CODING	Gaa/Aaa	Gene_Bra032704
A04	5705828	G	A	G	206	188,18	R	154	119,35	NON_SYNONYMOUS_CODING	Cgt/Tgt	Gene_Bra032704
A04	5705840	G	A	R	201	171,30	G	157	157,0	NON_SYNONYMOUS_CODING	Cct/Tct	Gene_Bra032704
A04	5705879	T	A	W	194	169,25	W	161	133,28	STOP_GAINED	Aaa/Taa	Gene_Bra032704
A04	5705914	C	G,T	S	187	136,36,15	Y	167	139,0,28	NON_SYNONYMOUS_CODING	tGt/tAt	Gene_Bra032704
A04	5706050	T	C	Y	109	30,79	Y	90	35,55	NON_SYNONYMOUS_CODING	Agt/Ggt	Gene_Bra032704
A04	5706075	T	G	K	97	78,19	T	78	78,0	NON_SYNONYMOUS_CODING	gaA/gaC	Gene_Bra032704
A04	5735866	A	G	G	32	0,32	A	31	31,0	NON_SYNONYMOUS_CODING	aAt/aGt	Gene_Bra032698
A04	5736411	T	C	C	29	0,29	T	27	27,0	NON_SYNONYMOUS_CODING	Tca/Cca	Gene_Bra032698
A04	5756033	G	C	C	38	0,38	G	21	21,0	NON_SYNONYMOUS_CODING	Gaa/Caa	Gene_Bra032697
A04	5756103	T	C	C	44	0,44	T	25	25,0	NON_SYNONYMOUS_CODING	gTt/gCt	Gene_Bra032697
A04	5756289	T	C	C	43	0,43	T	40	40,0	SPLICE_SITE_REGION	-	Gene_Bra032697
A04	5756441	T	A	A	35	0,35	T	33	33,0	STOP_GAINED	tTg/tAg	Gene_Bra032697
A04	5758333	G	A	A	35	0,35	G	32	32,0	SPLICE_SITE_REGION	-	Gene_Bra032696
A04	5767444	G	A	A	29	0,29	G	25	25,0	SPLICE_SITE_REGION	-	Gene_Bra032696
A04	5767796	G	A	A	19	0,19	G	42	42,0	NON_SYNONYMOUS_CODING	Ctt/Ttt	Gene_Bra032696
A04	5771739	C	G	G	32	0,32	C	35	35,0	NON_SYNONYMOUS_CODING	cCc/cGc	Gene_Bra032695
A04	5771787	A	G	G	30	0,30	A	32	32,0	NON_SYNONYMOUS_CODING	gAg/gGg	Gene_Bra032695
A04	5771793	A	G	G	31	0,31	A	31	31,0	NON_SYNONYMOUS_CODING	cAa/cGa	Gene_Bra032695
A04	5772120	C	T	T	28	0,28	C	21	21,0	SPLICE_SITE_REGION	-	Gene_Bra032695
A04	5772376	T	G	G	31	0,31	T	31	31,0	NON_SYNONYMOUS_CODING	aaT/aaG	Gene_Bra032695
A04	5772389	G	T	T	33	0,33	G	35	35,0	NON_SYNONYMOUS_CODING	Gcc/Tcc	Gene_Bra032695
A04	5785237	A	T	T	34	0,34	A	32	32,0	NON_SYNONYMOUS_CODING	Acc/Tcc	Gene_Bra032694
A04	5785517	G	T	T	35	0,35	G	30	30,0	NON_SYNONYMOUS_CODING	Gca/Tca	Gene_Bra032694
A04	5786106	C	T	T	24	0,24	C	35	35,0	NON_SYNONYMOUS_CODING	gCt/gTt	Gene_Bra032694
A04	5786851	A	C	C	38	0,38	A	46	46,0	NON_SYNONYMOUS_CODING	Att/Ctt	Gene_Bra032694
A04	5797824	C	A	A	33	0,33	C	40	40,0	NON_SYNONYMOUS_CODING	gaG/gaT	Gene_Bra032692
A04	5797854	G	C	C	37	0,37	G	32	32,0	NON_SYNONYMOUS_CODING	aaC/aaG	Gene_Bra032692
A04	5797873	C	T	T	30	0,30	C	39	39,0	NON_SYNONYMOUS_CODING	gGa/gAa	Gene_Bra032692
A04	5798234	T	C	C	23	0,23	T	37	37,0	NON_SYNONYMOUS_CODING	Atg/Gtg	Gene_Bra032692
A04	5798452	C	T	T	35	0,35	C	32	32,0	NON_SYNONYMOUS_CODING	gGc/gAc	Gene_Bra032692
A04	5814080	T	G	G	42	0,42	T	30	30,0	NON_SYNONYMOUS_CODING	gTt/gGt	Gene_Bra032691
A04	5814275	A	T	T	28	0,28	A	30	30,0	NON_SYNONYMOUS_CODING	Ata/Tta	Gene_Bra032691
A04	5814898	A	G	A	15	15,0	R	50	35,15	SPLICE_SITE_REGION	-	Gene_Bra032691
A04	5816325	A	G	G	26	0,26	A	31	31,0	NON_SYNONYMOUS_CODING	gTc/gCc	Gene_Bra032690
A04	5816628	C	G	G	27	0,27	C	45	45,0	NON_SYNONYMOUS_CODING	gGc/gCc	Gene_Bra032690
A04	5816773	G	C	C	32	0,32	G	36	36,0	NON_SYNONYMOUS_CODING	Cag/Gag	Gene_Bra032690
A04	5816826	A	G	G	33	0,33	A	33	33,0	NON_SYNONYMOUS_CODING	cTt/cCt	Gene_Bra032690
A04	5817201	A	T	T	14	0,14	A	30	30,0	NON_SYNONYMOUS_CODING	tTc/tAc	Gene_Bra032690
A04	5831754	C	T	T	32	0,32	C	38	38,0	NON_SYNONYMOUS_CODING	tCa/tTa	Gene_Bra032689
A04	5831930	C	T	T	34	0,34	C	40	40,0	NON_SYNONYMOUS_CODING	Cat/Tat	Gene_Bra032689
A04	5832045	A	T	T	49	0,49	A	42	42,0	NON_SYNONYMOUS_CODING	cAg/cTg	Gene_Bra032689
A04	5832138	G	T	T	43	0,43	G	52	52,0	NON_SYNONYMOUS_CODING	aGg/aTg	Gene_Bra032689
A04	5832170	C	A	A	52	0,52	C	46	46,0	NON_SYNONYMOUS_CODING	Ccc/Acc	Gene_Bra032689
A04	5832179	A	G	G	49	0,49	A	43	43,0	NON_SYNONYMOUS_CODING	Aag/Gag	Gene_Bra032689
A04	5832408	A	T	T	43	0,43	A	35	35,0	NON_SYNONYMOUS_CODING	gAt/gTt	Gene_Bra032689
A04	5832454	G	C	C	35	0,35	G	40	40,0	NON_SYNONYMOUS_CODING	gaG/gaC	Gene_Bra032689
A04	5832495	T	G	G	27	0,27	T	34	34,0	NON_SYNONYMOUS_CODING	gTt/gGt	Gene_Bra032689
A04	5832563	T	A	A	27	0,27	T	23	23,0	NON_SYNONYMOUS_CODING	Ttg/Atg	Gene_Bra032689
A04	5832855	C	T	T	42	0,42	C	35	35,0	NON_SYNONYMOUS_CODING	aCg/aTg	Gene_Bra032689
A04	5832914	A	C	C	42	0,42	A	33	33,0	NON_SYNONYMOUS_CODING	Act/Cct	Gene_Bra032689
A04	5833641	A	G	G	42	0,42	A	32	32,0	NON_SYNONYMOUS_CODING	gAa/gGa	Gene_Bra032689
A04	5833927	C	G	G	29	0,29	C	34	34,0	NON_SYNONYMOUS_CODING	ttC/ttG	Gene_Bra032689
A04	5833952	C	T	T	29	0,29	C	34	34,0	NON_SYNONYMOUS_CODING	Cca/Tca	Gene_Bra032689
A04	5834731	T	G	G	29	0,29	T	30	30,0	NON_SYNONYMOUS_CODING	Tcc/Gcc	Gene_Bra032689
A04	5837329	T	C	C	42	0,42	T	35	35,0	NON_SYNONYMOUS_CODING	Tgg/Cgg	Gene_Bra032689
A04	5837428	C	T	T	39	0,39	C	25	25,0	SPLICE_SITE_REGION	-	Gene_Bra032689
A04	5837652	G	C	C	32	1,31	G	33	33,0	NON_SYNONYMOUS_CODING	aGc/aCc	Gene_Bra032689

## Sheet: A10 SNP
Supplementary Table S2 SNP markers and mutant genes between the confidence intervals identified in Chinese cabbage
#Chr	Pos	Ref	Alt	R01	Depth	AlleDp	R02	Depth	AlleDp	Effect	Codon_change	Gene_id
A10	14496771	C	T	C	42	42,0	T	39	0,39	INTERGENIC
A10	14498069	G	A	R	96	67,29	R	101	74,27	DOWNSTREAM	-	Gene_Bra009285
A10	14502861	T	C	C	38	0,38	C	36	0,36	NON_SYNONYMOUS_CODING	Aat/Gat	Gene_Bra009285
A10	14503827	C	T	T	22	0,22	T	33	0,33	UPSTREAM	-	Gene_Bra009285
A10	14515927	A	T	A	39	39,0	T	32	0,32	SYNONYMOUS_CODING	ctT/ctA	Gene_Bra009283
A10	14516075	T	A	T	36	36,0	A	35	0,35	INTRON	-	Gene_Bra009283
A10	14516215	A	T	A	37	37,0	T	39	0,39	NON_SYNONYMOUS_CODING	cTa/cAa	Gene_Bra009283
A10	14516235	G	A	G	38	38,0	A	36	0,36	SYNONYMOUS_CODING	gtC/gtT	Gene_Bra009283
A10	14516274	A	G	A	38	38,0	G	30	0,30	SYNONYMOUS_CODING	gtT/gtC	Gene_Bra009283
A10	14516375	A	G	A	42	42,0	G	24	0,24	UPSTREAM	-	Gene_Bra009283
A10	14516413	T	G	T	38	38,0	G	21	0,21	UPSTREAM	-	Gene_Bra009283
A10	14516476	G	A	G	34	34,0	A	22	0,22	UPSTREAM	-	Gene_Bra009283
A10	14517308	T	C	T	35	35,0	C	39	0,39	UPSTREAM	-	Gene_Bra009282
A10	14517621	C	T	C	37	37,0	T	31	0,31	UPSTREAM	-	Gene_Bra009282
A10	14517876	A	T	A	22	22,0	T	37	0,37	SYNONYMOUS_CODING	acA/acT	Gene_Bra009282
A10	14520574	G	C	G	32	32,0	C	26	0,26	DOWNSTREAM	-	Gene_Bra009280
A10	14520669	A	G	A	31	31,0	G	27	0,27	SYNONYMOUS_CODING	cgT/cgC	Gene_Bra009280
A10	14520731	A	C	A	34	34,0	C	27	0,27	NON_SYNONYMOUS_CODING	Ttg/Gtg	Gene_Bra009280
A10	14520915	C	G	C	33	33,0	G	26	0,26	NON_SYNONYMOUS_CODING	atG/atC	Gene_Bra009280
A10	14523750	G	A	G	39	39,0	A	30	0,30	INTRON	-	Gene_Bra009279
A10	14523762	A	G	A	37	37,0	G	28	0,28	INTRON	-	Gene_Bra009279
A10	14524016	A	C	A	31	31,0	C	30	0,30	NON_SYNONYMOUS_CODING	gaT/gaG	Gene_Bra009279
A10	14524061	C	T	C	24	24,0	T	33	0,33	INTRON	-	Gene_Bra009279
A10	14524170	G	A	G	26	26,0	A	32	0,32	SYNONYMOUS_CODING	tgC/tgT	Gene_Bra009279
A10	14524336	C	T	C	28	28,0	T	31	0,31	NON_SYNONYMOUS_CODING	aGg/aAg	Gene_Bra009279
A10	14524392	G	A	G	22	22,0	A	26	0,26	SYNONYMOUS_CODING	caC/caT	Gene_Bra009279
A10	14524437	T	A	T	26	26,0	A	24	0,24	SYNONYMOUS_CODING	atA/atT	Gene_Bra009279
A10	14524526	G	A	G	33	33,0	A	36	0,36	UPSTREAM	-	Gene_Bra009279
A10	14524547	A	C	A	31	31,0	C	36	0,36	UPSTREAM	-	Gene_Bra009279
A10	14524564	A	G	A	36	36,0	G	38	0,38	UPSTREAM	-	Gene_Bra009279
A10	14524940	T	A	T	21	21,0	A	29	0,29	SYNONYMOUS_CODING	tcT/tcA	Gene_Bra009278
A10	14525293	A	G	A	34	34,0	G	27	0,27	INTRON	-	Gene_Bra009278
A10	14525364	C	A	C	43	43,0	A	40	0,40	INTRON	-	Gene_Bra009278
A10	14525464	T	C	T	46	46,0	C	47	0,47	SYNONYMOUS_CODING	ctT/ctC	Gene_Bra009278
A10	14525498	C	T	C	42	42,0	T	44	0,44	INTRON	-	Gene_Bra009278
A10	14525516	A	T	A	42	42,0	T	40	0,40	INTRON	-	Gene_Bra009278
A10	14525921	T	A	T	26	26,0	A	23	0,23	SYNONYMOUS_CODING	gcT/gcA	Gene_Bra009278
A10	14525987	A	T	A	32	32,0	T	23	0,23	SYNONYMOUS_CODING	gcA/gcT	Gene_Bra009278
A10	14526050	G	A	G	28	28,0	A	25	0,25	SYNONYMOUS_CODING	agG/agA	Gene_Bra009278
A10	14526073	G	C	G	30	30,0	C	28	0,28	SPLICE_SITE_REGION	-	Gene_Bra009278
A10	14526119	A	G	A	33	33,0	G	31	0,31	INTRON	-	Gene_Bra009278
A10	14526161	G	A	G	32	32,0	A	33	0,33	SYNONYMOUS_CODING	gcG/gcA	Gene_Bra009278
A10	14526236	T	C	T	37	37,0	C	34	0,34	SYNONYMOUS_CODING	ttT/ttC	Gene_Bra009278
A10	14526242	C	T	C	37	37,0	T	33	0,33	SYNONYMOUS_CODING	tgC/tgT	Gene_Bra009278
A10	14526284	G	T	G	35	35,0	T	36	0,36	SYNONYMOUS_CODING	gtG/gtT	Gene_Bra009278
A10	14526615	T	C	T	35	35,0	C	30	0,30	SYNONYMOUS_CODING	tgT/tgC	Gene_Bra009278
A10	14526623	T	A	T	35	35,0	A	27	0,27	SPLICE_SITE_REGION	-	Gene_Bra009278
A10	14526635	C	T	C	36	36,0	T	27	0,27	INTRON	-	Gene_Bra009278
A10	14527075	A	C	A	36	36,0	C	29	0,29	SYNONYMOUS_CODING	acA/acC	Gene_Bra009278
A10	14527213	T	G	T	25	25,0	G	34	0,34	SYNONYMOUS_CODING	acT/acG	Gene_Bra009278
A10	14528016	A	G	A	34	34,0	G	39	0,39	DOWNSTREAM	-	Gene_Bra009278
A10	14528201	T	C	T	33	33,0	C	39	0,39	DOWNSTREAM	-	Gene_Bra009278
A10	14528227	T	C	T	34	34,0	C	39	0,39	DOWNSTREAM	-	Gene_Bra009278
A10	14528247	C	T	C	37	37,0	T	37	0,37	DOWNSTREAM	-	Gene_Bra009278
A10	14528256	A	G	A	36	36,0	G	34	0,34	DOWNSTREAM	-	Gene_Bra009278
A10	14528287	C	T	C	30	30,0	T	36	0,36	DOWNSTREAM	-	Gene_Bra009278
A10	14528351	C	T	C	31	31,0	T	36	0,36	DOWNSTREAM	-	Gene_Bra009278
A10	14528460	T	A	T	32	32,0	A	33	0,33	DOWNSTREAM	-	Gene_Bra009278
A10	14528481	A	T	A	39	39,0	T	31	0,31	DOWNSTREAM	-	Gene_Bra009278
A10	14528675	C	T	C	35	35,0	T	41	0,41	UPSTREAM	-	Gene_Bra009277
A10	14528694	T	C	T	32	32,0	C	37	0,37	UPSTREAM	-	Gene_Bra009277
A10	14528849	G	A	G	28	28,0	A	41	0,41	UPSTREAM	-	Gene_Bra009277
A10	14529086	G	T	G	28	28,0	T	38	0,38	UPSTREAM	-	Gene_Bra009277
A10	14529222	T	A	T	32	32,0	A	45	0,45	UPSTREAM	-	Gene_Bra009277
A10	14529307	A	T	A	39	39,0	T	48	0,48	UPSTREAM	-	Gene_Bra009277
A10	14529470	C	T	C	34	34,0	T	43	0,43	UPSTREAM	-	Gene_Bra009277
A10	14529535	C	G	C	33	33,0	G	28	1,27	SYNONYMOUS_CODING	ctC/ctG	Gene_Bra009277
A10	14529580	T	C	T	27	27,0	C	20	0,20	SYNONYMOUS_CODING	tcT/tcC	Gene_Bra009277
A10	14529666	C	G	G	23	0,23	C	10	10,0	NON_SYNONYMOUS_CODING	aCc/aGc	Gene_Bra009277
A10	14529722	C	A	C	22	22,0	A	15	0,15	NON_SYNONYMOUS_CODING	Ctg/Atg	Gene_Bra009277
A10	14529770	T	C	T	17	17,0	C	12	0,12	NON_SYNONYMOUS_CODING	Ttc/Ctc	Gene_Bra009277
A10	14529895	T	C	T	14	14,0	C	20	0,20	SYNONYMOUS_CODING	agT/agC	Gene_Bra009277
A10	14529992	G	T	G	18	18,0	T	32	0,32	NON_SYNONYMOUS_CODING	Gct/Tct	Gene_Bra009277
A10	14530030	G	A	G	23	23,0	A	35	0,35	SYNONYMOUS_CODING	tcG/tcA	Gene_Bra009277
A10	14530036	T	C	T	27	27,0	C	38	0,38	SYNONYMOUS_CODING	ctT/ctC	Gene_Bra009277
A10	14530062	C	G	C	24	24,0	G	36	0,36	NON_SYNONYMOUS_CODING	aCc/aGc	Gene_Bra009277
A10	14530087	G	A	G	23	23,0	A	33	0,33	SYNONYMOUS_CODING	ggG/ggA	Gene_Bra009277
A10	14530300	C	T	C	22	22,0	T	31	0,31	SYNONYMOUS_CODING	ctC/ctT	Gene_Bra009277
A10	14530372	T	C	T	26	26,0	C	30	0,30	SYNONYMOUS_CODING	ctT/ctC	Gene_Bra009277
A10	14530393	G	T	G	27	26,1	T	30	0,30	SYNONYMOUS_CODING	ggG/ggT	Gene_Bra009277
A10	14530516	T	C	T	33	33,0	C	29	0,29	SYNONYMOUS_CODING	tcT/tcC	Gene_Bra009277
A10	14530654	T	C	T	38	38,0	C	20	0,20	SYNONYMOUS_CODING	gaT/gaC	Gene_Bra009277
A10	14530675	C	T	C	41	41,0	T	22	0,22	SYNONYMOUS_CODING	tcC/tcT	Gene_Bra009277
A10	14530903	C	A	C	27	27,0	A	27	0,27	SYNONYMOUS_CODING	atC/atA	Gene_Bra009277
A10	14530996	T	G	T	25	25,0	G	30	0,30	SYNONYMOUS_CODING	tcT/tcG	Gene_Bra009277
A10	14531005	T	C	T	26	26,0	C	32	0,32	SYNONYMOUS_CODING	aaT/aaC	Gene_Bra009277
A10	14531077	C	T	C	28	28,0	T	39	0,39	SYNONYMOUS_CODING	gaC/gaT	Gene_Bra009277
A10	14531110	A	T	A	33	33,0	T	33	0,33	SYNONYMOUS_CODING	ccA/ccT	Gene_Bra009277
A10	14531143	C	T	C	33	33,0	T	26	0,26	SYNONYMOUS_CODING	tgC/tgT	Gene_Bra009277
A10	14531212	G	A	G	31	31,0	A	24	0,24	SYNONYMOUS_CODING	acG/acA	Gene_Bra009277
A10	14535276	C	A	A	41	0,41	A	34	0,34	UPSTREAM	-	Gene_Bra009276
A10	14535288	C	T	T	41	0,41	T	32	0,32	UPSTREAM	-	Gene_Bra009276
A10	14535301	C	G	G	40	0,40	G	28	0,28	UPSTREAM	-	Gene_Bra009276
A10	14535327	G	A	A	40	0,40	A	29	0,29	UPSTREAM	-	Gene_Bra009276
A10	14537195	G	A	G	30	30,0	A	42	0,42	SYNONYMOUS_CODING	gaG/gaA	Gene_Bra009276
A10	14537539	G	C	G	36	36,0	C	40	0,40	SYNONYMOUS_CODING	gtG/gtC	Gene_Bra009276
A10	14543168	C	G	S	51	42,9	C	21	21,0	DOWNSTREAM	-	Gene_Bra009276
A10	14543244	C	G	S	62	38,24	C	23	23,0	DOWNSTREAM	-	Gene_Bra009276
A10	14543265	C	T	Y	68	42,26	C	23	23,0	DOWNSTREAM	-	Gene_Bra009276
A10	14543296	T	C	Y	65	42,23	T	26	26,0	DOWNSTREAM	-	Gene_Bra009276
A10	14543374	G	T	K	69	39,30	G	25	25,0	DOWNSTREAM	-	Gene_Bra009276
A10	14543418	T	C	Y	66	39,27	T	26	26,0	DOWNSTREAM	-	Gene_Bra009276
A10	14547693	A	G	G	40	0,40	G	41	0,41	DOWNSTREAM	-	Gene_Bra009275
A10	14547989	G	C	S	48	40,8	S	58	39,19	DOWNSTREAM	-	Gene_Bra009275
A10	14548471	T	G	K	47	39,8	T	32	32,0	DOWNSTREAM	-	Gene_Bra009275
A10	14548488	G	T	K	36	30,6	G	29	29,0	DOWNSTREAM	-	Gene_Bra009275
A10	14548549	G	A	R	47	33,14	G	12	12,0	DOWNSTREAM	-	Gene_Bra009275
A10	14548594	G	A	R	52	39,13	G	13	13,0	DOWNSTREAM	-	Gene_Bra009275
A10	14548624	C	T	Y	50	38,12	C	13	13,0	DOWNSTREAM	-	Gene_Bra009275
A10	14548630	G	C	S	50	41,9	G	13	13,0	DOWNSTREAM	-	Gene_Bra009275
A10	14548642	A	C	M	49	29,20	A	12	12,0	DOWNSTREAM	-	Gene_Bra009275
A10	14548651	T	A	W	48	28,20	T	13	13,0	DOWNSTREAM	-	Gene_Bra009275
A10	14548703	C	T	Y	31	25,6	C	15	15,0	DOWNSTREAM	-	Gene_Bra009275
A10	14548711	T	A	W	29	24,5	T	15	15,0	DOWNSTREAM	-	Gene_Bra009275
A10	14548746	G	A	G	23	23,0	R	23	16,7	DOWNSTREAM	-	Gene_Bra009275
A10	14548753	A	C	A	21	21,0	M	25	16,9	DOWNSTREAM	-	Gene_Bra009275
A10	14548771	A	C	A	30	30,0	M	32	19,13	DOWNSTREAM	-	Gene_Bra009275
A10	14548921	A	G	A	49	49,0	R	72	36,36	DOWNSTREAM	-	Gene_Bra009275
A10	14548945	A	G	R	45	39,6	R	69	34,35	DOWNSTREAM	-	Gene_Bra009275
A10	14548996	A	G	A	31	30,1	R	57	23,34	DOWNSTREAM	-	Gene_Bra009275
A10	14549011	A	T	A	26	25,1	W	55	21,34	DOWNSTREAM	-	Gene_Bra009275
A10	14549021	C	T	C	27	26,1	Y	50	18,32	DOWNSTREAM	-	Gene_Bra009275
A10	14549079	C	T	Y	24	20,4	C	40	40,0	DOWNSTREAM	-	Gene_Bra009275
A10	14549104	T	A	W	27	17,10	W	32	8,24	DOWNSTREAM	-	Gene_Bra009275
A10	14549161	T	G	T	26	26,0	K	21	6,15	DOWNSTREAM	-	Gene_Bra009275
A10	14549167	A	G	R	25	20,5	A	20	20,0	DOWNSTREAM	-	Gene_Bra009275
A10	14549215	G	A	R	27	14,13	G	15	15,0	DOWNSTREAM	-	Gene_Bra009275
A10	14549227	G	A	R	26	17,9	G	14	14,0	DOWNSTREAM	-	Gene_Bra009275
A10	14549260	G	C	G	19	19,0	S	10	4,6	DOWNSTREAM	-	Gene_Bra009275
A10	14549288	T	C	Y	16	10,6	Y	12	7,5	DOWNSTREAM	-	Gene_Bra009275
A10	14549299	T	C	Y	18	12,6	T	14	14,0	DOWNSTREAM	-	Gene_Bra009275
A10	14549331	T	C	T	25	25,0	Y	14	11,3	DOWNSTREAM	-	Gene_Bra009275
A10	14549338	C	T	Y	25	20,5	Y	14	11,3	DOWNSTREAM	-	Gene_Bra009275
A10	14549358	G	T	K	25	20,5	K	18	16,2	DOWNSTREAM	-	Gene_Bra009275
A10	14549371	T	A	W	24	22,2	W	17	13,4	DOWNSTREAM	-	Gene_Bra009275
A10	14549781	C	G	C	31	31,0	G	27	0,27	DOWNSTREAM	-	Gene_Bra009275
A10	14553852	G	A	G	26	26,0	A	30	0,30	UPSTREAM	-	Gene_Bra009274
A10	14555598	G	T	G	38	38,0	T	28	0,28	UPSTREAM	-	Gene_Bra009274
A10	14555632	C	G	C	37	37,0	G	22	0,22	NON_SYNONYMOUS_CODING	gCt/gGt	Gene_Bra009274
A10	14555797	T	C	T	43	43,0	C	34	0,34	SYNONYMOUS_CODING	ggT/ggC	Gene_Bra009274
A10	14555806	C	T	C	45	45,0	T	35	0,35	SYNONYMOUS_CODING	gaC/gaT	Gene_Bra009274
A10	14555911	C	T	C	44	44,0	T	44	0,44	SYNONYMOUS_CODING	agC/agT	Gene_Bra009274
A10	14556117	A	G	A	38	38,0	G	32	0,32	SYNONYMOUS_CODING	gaA/gaG	Gene_Bra009274
A10	14556150	T	G	T	38	38,0	G	36	0,36	SYNONYMOUS_CODING	gcT/gcG	Gene_Bra009274
A10	14556321	T	C	T	31	31,0	C	35	0,35	SYNONYMOUS_CODING	ggT/ggC	Gene_Bra009274
A10	14556335	G	A	G	33	33,0	A	35	0,35	NON_SYNONYMOUS_CODING	aGc/aAc	Gene_Bra009274
A10	14556452	C	G	C	39	39,0	G	34	0,34	SPLICE_SITE_REGION	-	Gene_Bra009274
A10	14556464	A	G	A	39	39,0	G	36	0,36	INTRON	-	Gene_Bra009274
A10	14556504	A	T	A	37	37,0	T	33	0,33	INTRON	-	Gene_Bra009274
A10	14556997	T	C	T	36	36,0	C	33	0,33	INTRON	-	Gene_Bra009274
A10	14557005	T	G	T	32	32,0	G	35	0,35	INTRON	-	Gene_Bra009274
A10	14557016	T	A	T	30	30,0	A	37	0,37	INTRON	-	Gene_Bra009274
A10	14557049	C	A	C	35	35,0	A	33	0,33	SYNONYMOUS_CODING	Cga/Aga	Gene_Bra009274
A10	14557066	T	C	T	36	36,0	C	32	0,32	SYNONYMOUS_CODING	aaT/aaC	Gene_Bra009274
A10	14557194	T	A	T	30	30,0	A	40	0,40	SPLICE_SITE_REGION	-	Gene_Bra009274
A10	14557228	A	G	A	31	31,0	G	40	0,40	INTRON	-	Gene_Bra009274
A10	14557314	A	G	A	44	44,0	G	39	0,39	INTRON	-	Gene_Bra009274
A10	14557341	T	C	T	44	44,0	C	34	0,34	NON_SYNONYMOUS_CODING	Tca/Cca	Gene_Bra009274
A10	14557415	A	G	A	32	32,0	G	28	0,28	NON_SYNONYMOUS_CODING	atA/atG	Gene_Bra009274
A10	14557495	G	A	G	28	28,0	A	33	0,33	INTRON	-	Gene_Bra009274
A10	14557690	A	G	A	30	30,0	G	27	0,27	SYNONYMOUS_CODING	caA/caG	Gene_Bra009274
A10	14557768	A	G	A	38	38,0	G	30	0,30	SYNONYMOUS_CODING	gaA/gaG	Gene_Bra009274
A10	14557785	C	G	C	37	37,0	G	31	0,31	NON_SYNONYMOUS_CODING	gCa/gGa	Gene_Bra009274
A10	14557801	C	T	C	38	38,0	T	29	0,29	SYNONYMOUS_CODING	taC/taT	Gene_Bra009274
A10	14557931	A	G	A	39	39,0	G	28	0,28	INTRON	-	Gene_Bra009274
A10	14557971	T	G	T	36	36,0	G	28	0,28	INTRON	-	Gene_Bra009274
A10	14557980	G	C	G	37	37,0	C	29	0,29	INTRON	-	Gene_Bra009274
A10	14558007	G	A	G	34	34,0	A	30	0,30	INTRON	-	Gene_Bra009274
A10	14558145	A	G	A	33	33,0	G	38	0,38	INTRON	-	Gene_Bra009274
A10	14558207	G	T	G	27	27,0	T	33	0,33	INTRON	-	Gene_Bra009274
A10	14558247	G	A	G	22	22,0	A	32	0,32	NON_SYNONYMOUS_CODING	Gcg/Acg	Gene_Bra009274
A10	14558300	T	C	T	22	22,0	C	31	0,31	SYNONYMOUS_CODING	ccT/ccC	Gene_Bra009274
A10	14558444	A	T	A	28	28,0	T	34	0,34	SYNONYMOUS_CODING	ccA/ccT	Gene_Bra009274
A10	14558480	A	T	A	29	29,0	T	34	0,34	SYNONYMOUS_CODING	ccA/ccT	Gene_Bra009274
A10	14558489	T	C	T	29	29,0	C	31	0,31	SYNONYMOUS_CODING	tcT/tcC	Gene_Bra009274
A10	14558541	T	C	T	32	32,0	C	33	0,33	NON_SYNONYMOUS_CODING	Tcc/Ccc	Gene_Bra009274
A10	14558645	G	A	G	32	32,0	A	34	0,34	SYNONYMOUS_CODING	caG/caA	Gene_Bra009274
A10	14558696	A	G	A	34	34,0	G	34	0,34	SYNONYMOUS_CODING	tcA/tcG	Gene_Bra009274
A10	14558723	A	G	A	41	41,0	G	36	0,36	SYNONYMOUS_CODING	agA/agG	Gene_Bra009274
A10	14558729	C	G	C	42	42,0	G	35	0,35	SYNONYMOUS_CODING	ctC/ctG	Gene_Bra009274
A10	14558804	G	A	G	47	47,0	A	41	0,41	SYNONYMOUS_CODING	ttG/ttA	Gene_Bra009274
A10	14558820	A	C	A	46	46,0	C	42	0,42	SYNONYMOUS_CODING	Aga/Cga	Gene_Bra009274
A10	14559020	C	T	C	36	36,0	T	41	0,41	SYNONYMOUS_CODING	ctC/ctT	Gene_Bra009274
A10	14559229	A	G	A	40	40,0	G	40	0,40	SYNONYMOUS_CODING	gaA/gaG	Gene_Bra009274
A10	14559254	C	T	C	45	45,0	T	35	0,35	SPLICE_SITE_REGION	-	Gene_Bra009274
A10	14559317	A	C	A	34	34,0	C	39	0,39	INTRON	-	Gene_Bra009274
A10	14559334	T	C	T	32	32,0	C	37	0,37	SYNONYMOUS_CODING	aaT/aaC	Gene_Bra009274
A10	14559349	A	G	A	31	31,0	G	30	0,30	SYNONYMOUS_CODING	gaA/gaG	Gene_Bra009274
A10	14559373	A	T	A	30	30,0	T	28	0,28	SYNONYMOUS_CODING	gcA/gcT	Gene_Bra009274
A10	14559415	T	A	T	31	31,0	A	26	0,26	SYNONYMOUS_CODING	atT/atA	Gene_Bra009274
A10	14559969	G	A	G	46	46,0	A	35	0,35	DOWNSTREAM	-	Gene_Bra009274
A10	14560122	A	G	A	33	33,0	G	38	0,38	DOWNSTREAM	-	Gene_Bra009274
A10	14560153	A	T	A	33	33,0	T	40	0,40	DOWNSTREAM	-	Gene_Bra009274
A10	14560177	C	T	C	35	35,0	T	39	0,39	DOWNSTREAM	-	Gene_Bra009274
A10	14560185	T	C	T	36	36,0	C	38	0,38	DOWNSTREAM	-	Gene_Bra009274
A10	14560275	C	G	C	37	37,0	G	30	0,30	DOWNSTREAM	-	Gene_Bra009274
A10	14560287	G	T	G	35	35,0	T	30	0,30	DOWNSTREAM	-	Gene_Bra009274
A10	14560307	G	A	G	35	35,0	A	36	0,36	DOWNSTREAM	-	Gene_Bra009274
A10	14560401	A	G	A	41	41,0	G	30	0,30	DOWNSTREAM	-	Gene_Bra009274
A10	14560666	T	A	T	34	34,0	A	27	0,27	UPSTREAM	-	Gene_Bra009273
A10	14560888	A	G	A	30	30,0	G	31	0,31	UPSTREAM	-	Gene_Bra009273
A10	14560986	T	C	T	30	30,0	C	31	0,31	UPSTREAM	-	Gene_Bra009273
A10	14561012	T	A	T	30	30,0	A	31	0,31	UPSTREAM	-	Gene_Bra009273
A10	14561260	T	C	T	25	25,0	C	21	0,21	SYNONYMOUS_CODING	cgT/cgC	Gene_Bra009273
A10	14561629	T	A	T	34	34,0	A	24	0,24	SPLICE_SITE_REGION	-	Gene_Bra009273
A10	14561779	T	A	T	29	29,0	A	35	0,35	SYNONYMOUS_CODING	acT/acA	Gene_Bra009273
A10	14561832	C	T	C	25	25,0	T	30	0,30	INTRON	-	Gene_Bra009273
A10	14561864	C	G	C	23	23,0	G	30	0,30	SPLICE_SITE_REGION	-	Gene_Bra009273
A10	14561900	A	T	A	19	19,0	T	31	0,31	NON_SYNONYMOUS_CODING	tAc/tTc	Gene_Bra009273
A10	14561912	G	A	G	19	19,0	A	32	0,32	NON_SYNONYMOUS_CODING	aGg/aAg	Gene_Bra009273
A10	14562031	C	T	C	25	25,0	T	29	0,29	SYNONYMOUS_CODING	ggC/ggT	Gene_Bra009273
A10	14562212	C	G	C	36	36,0	G	31	0,31	INTRON	-	Gene_Bra009273
A10	14562255	T	C	T	33	33,0	C	32	0,32	INTRON	-	Gene_Bra009273
A10	14562281	T	C	T	27	27,0	C	33	0,33	INTRON	-	Gene_Bra009273
A10	14562354	A	G	A	30	30,0	G	30	0,30	INTRON	-	Gene_Bra009273
A10	14562368	C	A	C	29	29,0	A	28	0,28	INTRON	-	Gene_Bra009273
A10	14562497	G	A	G	33	33,0	A	40	0,40	NON_SYNONYMOUS_CODING	Gca/Aca	Gene_Bra009273
A10	14562520	T	C	T	33	33,0	C	45	0,45	SYNONYMOUS_CODING	caT/caC	Gene_Bra009273
A10	14562718	C	T	C	36	36,0	T	35	0,35	NON_SYNONYMOUS_CODING	gCg/gTg	Gene_Bra009273
A10	14562979	A	C	A	28	28,0	C	41	0,41	SPLICE_SITE_REGION	-	Gene_Bra009273
A10	14562992	T	C	T	24	24,0	C	43	0,43	INTRON	-	Gene_Bra009273
A10	14563048	G	T	G	28	28,0	T	41	0,41	INTRON	-	Gene_Bra009273
A10	14563174	A	C	A	33	33,0	C	41	0,41	INTRON	-	Gene_Bra009273
A10	14563219	T	C	T	38	38,0	C	40	0,40	INTRON	-	Gene_Bra009273
A10	14563308	A	T	A	33	33,0	T	38	0,38	SYNONYMOUS_CODING	gcA/gcT	Gene_Bra009273
A10	14563728	T	C	T	37	37,0	C	33	0,33	INTRON	-	Gene_Bra009273
A10	14563800	G	A	G	32	32,0	A	33	0,33	NON_SYNONYMOUS_CODING	atG/atA	Gene_Bra009273
A10	14563857	G	T	G	33	32,1	T	29	0,29	SYNONYMOUS_CODING	ccG/ccT	Gene_Bra009273
A10	14568585	G	A	G	40	40,0	A	37	0,37	DOWNSTREAM	-	Gene_Bra009272
A10	14569913	G	A	G	34	34,0	A	25	0,25	UPSTREAM	-	Gene_Bra009271
A10	14571586	T	A	A	12	0,12	A	15	0,15	UPSTREAM	-	Gene_Bra009271
A10	14573765	A	G	A	28	28,0	G	22	0,22	SYNONYMOUS_CODING	aaA/aaG	Gene_Bra009271
A10	14576128	T	C	Y	47	28,19	T	25	25,0	DOWNSTREAM	-	Gene_Bra009271
A10	14577410	G	A	R	75	39,36	G	28	28,0	UPSTREAM	-	Gene_Bra009270
A10	14577692	G	A	R	55	24,31	G	44	44,0	UPSTREAM	-	Gene_Bra009270
A10	14578027	T	C	Y	51	42,9	C	16	0,16	UPSTREAM	-	Gene_Bra009270
A10	14578113	T	C	Y	51	44,7	C	4	0,4	UPSTREAM	-	Gene_Bra009270
A10	14578377	T	C	T	38	38,0	C	21	0,21	UPSTREAM	-	Gene_Bra009270
A10	14578734	C	G	C	31	31,0	G	26	0,26	UPSTREAM	-	Gene_Bra009270
A10	14578855	G	T	G	27	27,0	T	26	0,26	UPSTREAM	-	Gene_Bra009270
A10	14578930	A	G	A	27	27,0	G	34	0,34	UPSTREAM	-	Gene_Bra009270
A10	14580072	A	G	A	31	31,0	G	14	0,14	DOWNSTREAM	-	Gene_Bra009269
A10	14580621	A	C	A	29	29,0	C	29	0,29	NON_SYNONYMOUS_CODING	Tgt/Ggt	Gene_Bra009269
A10	14581132	A	G	A	30	30,0	G	45	0,45	INTRON	-	Gene_Bra009269
A10	14581186	G	A	G	32	32,0	A	41	0,41	SYNONYMOUS_CODING	ctC/ctT	Gene_Bra009269
A10	14582125	C	T	C	27	27,0	T	37	0,37	SYNONYMOUS_CODING	ttG/ttA	Gene_Bra009269
A10	14582454	T	C	T	37	37,0	C	35	0,35	NON_SYNONYMOUS_CODING	Agc/Ggc	Gene_Bra009269
A10	14583680	G	T	G	29	29,0	T	24	0,24	UPSTREAM	-	Gene_Bra009269
A10	14583688	A	G	A	30	30,0	G	27	0,27	UPSTREAM	-	Gene_Bra009269
A10	14583726	G	A	G	23	23,0	A	23	0,23	UPSTREAM	-	Gene_Bra009269
A10	14583746	C	T	C	28	28,0	T	23	0,23	UPSTREAM	-	Gene_Bra009269
A10	14585037	C	T	C	47	47,0	T	11	0,11	UPSTREAM	-	Gene_Bra009268
A10	14585218	G	A	G	37	37,0	A	23	0,23	UPSTREAM	-	Gene_Bra009268
A10	14585396	A	G	A	29	29,0	G	28	0,28	UPSTREAM	-	Gene_Bra009268
A10	14585410	A	G	A	30	30,0	G	29	0,29	UPSTREAM	-	Gene_Bra009268
A10	14586102	A	T	A	29	29,0	T	32	0,32	UPSTREAM	-	Gene_Bra009268
A10	14586215	C	T	C	21	21,0	T	37	0,37	UPSTREAM	-	Gene_Bra009268
A10	14586253	G	A	G	27	27,0	A	37	0,37	UPSTREAM	-	Gene_Bra009268
A10	14586413	C	G	C	36	36,0	G	35	0,35	SYNONYMOUS_CODING	ctC/ctG	Gene_Bra009268
A10	14586584	T	C	T	27	27,0	C	20	0,20	SYNONYMOUS_CODING	atT/atC	Gene_Bra009268
A10	14586620	C	T	C	31	31,0	T	25	0,25	SYNONYMOUS_CODING	gcC/gcT	Gene_Bra009268
A10	14586665	T	C	T	26	26,0	C	29	0,29	SYNONYMOUS_CODING	ctT/ctC	Gene_Bra009268
A10	14586773	T	A	T	34	34,0	A	26	0,26	SYNONYMOUS_CODING	gcT/gcA	Gene_Bra009268
A10	14587431	G	C	G	44	44,0	C	29	0,29	DOWNSTREAM	-	Gene_Bra009268
A10	14591020	G	A	G	35	35,0	A	28	0,28	DOWNSTREAM	-	Gene_Bra009266
A10	14594025	A	G	A	38	38,0	G	37	0,37	INTRON	-	Gene_Bra009266
A10	14594268	G	A	G	24	24,0	A	18	0,18	INTRON	-	Gene_Bra009266
A10	14594317	T	G	T	27	27,0	G	16	0,16	INTRON	-	Gene_Bra009266
A10	14594583	C	G	C	39	39,0	G	46	0,46	SYNONYMOUS_CODING	tcG/tcC	Gene_Bra009266
A10	14594652	A	G	A	40	40,0	G	43	0,43	SYNONYMOUS_CODING	gcT/gcC	Gene_Bra009266
A10	14594755	A	G	A	32	32,0	G	35	0,35	NON_SYNONYMOUS_CODING	aTa/aCa	Gene_Bra009266
A10	14595008	G	A	G	46	46,0	A	27	0,27	UPSTREAM	-	Gene_Bra009266
A10	14595089	A	G	A	48	48,0	G	29	0,29	UPSTREAM	-	Gene_Bra009266
A10	14595167	T	C	T	41	41,0	C	34	0,34	UPSTREAM	-	Gene_Bra009266
A10	14595179	C	T	C	38	38,0	T	33	0,33	UPSTREAM	-	Gene_Bra009266
A10	14595269	A	T	A	29	29,0	T	43	0,43	UPSTREAM	-	Gene_Bra009266
A10	14595452	A	G	A	35	35,0	G	38	0,38	UPSTREAM	-	Gene_Bra009266
A10	14596110	C	T	C	45	45,0	T	33	0,33	NON_SYNONYMOUS_CODING	aCg/aTg	Gene_Bra009265
A10	14596228	T	G	T	35	35,0	G	24	0,24	SYNONYMOUS_CODING	gcT/gcG	Gene_Bra009265
A10	14596584	C	A	C	30	30,0	A	24	0,24	SYNONYMOUS_CODING	atC/atA	Gene_Bra009265
A10	14596593	C	T	C	26	26,0	T	23	0,23	SYNONYMOUS_CODING	gaC/gaT	Gene_Bra009265
A10	14596969	G	A	G	24	24,0	A	28	0,28	INTRON	-	Gene_Bra009265
A10	14597319	C	T	C	41	41,0	T	25	0,25	INTRON	-	Gene_Bra009265
A10	14598498	T	A	A	7	0,7	A	1	0,1	UPSTREAM	-	Gene_Bra009264
A10	14598674	T	A	T	18	18,0	A	20	0,20	UPSTREAM	-	Gene_Bra009264
A10	14598746	A	G	A	30	30,0	G	31	0,31	UPSTREAM	-	Gene_Bra009264
A10	14599128	A	G	A	41	41,0	G	27	0,27	INTRON	-	Gene_Bra009264
A10	14599150	T	C	T	39	39,0	C	29	0,29	INTRON	-	Gene_Bra009264
A10	14609593	C	A	C	32	32,0	A	14	0,14	UPSTREAM	-	Gene_Bra009263
A10	14609955	T	C	T	40	40,0	C	22	0,22	UPSTREAM	-	Gene_Bra009263
A10	14609985	C	T	C	38	38,0	T	32	0,32	UPSTREAM	-	Gene_Bra009263
A10	14610074	C	A	C	37	37,0	A	48	0,48	UPSTREAM	-	Gene_Bra009263
A10	14610183	A	T	A	32	32,0	T	52	0,52	UPSTREAM	-	Gene_Bra009263
A10	14610416	C	T	C	35	35,0	T	32	0,32	UPSTREAM	-	Gene_Bra009263
A10	14610430	A	T	A	34	34,0	T	29	0,29	UPSTREAM	-	Gene_Bra009263
A10	14610540	A	G	A	32	32,0	G	20	0,20	UPSTREAM	-	Gene_Bra009263
A10	14610550	G	C	G	33	33,0	C	20	0,20	UPSTREAM	-	Gene_Bra009263
A10	14610727	C	T	C	30	30,0	T	31	0,31	UPSTREAM	-	Gene_Bra009263
A10	14610741	T	C	T	31	31,0	C	26	0,26	UPSTREAM	-	Gene_Bra009263
A10	14610761	C	G	C	31	31,0	G	27	0,27	UPSTREAM	-	Gene_Bra009263
A10	14610792	C	T	C	33	33,0	T	28	0,28	SYNONYMOUS_CODING	gcC/gcT	Gene_Bra009263
A10	14610834	A	C	A	34	33,1	C	24	0,24	SYNONYMOUS_CODING	atA/atC	Gene_Bra009263
A10	14611179	T	G	T	44	44,0	G	35	0,35	SYNONYMOUS_CODING	gcT/gcG	Gene_Bra009263
A10	14611206	G	T	T	42	0,42	T	35	0,35	SYNONYMOUS_CODING	ggG/ggT	Gene_Bra009263
A10	14611272	T	G	T	36	36,0	G	22	0,22	SYNONYMOUS_CODING	acT/acG	Gene_Bra009263
A10	14611305	T	C	T	32	32,0	C	21	0,21	SYNONYMOUS_CODING	acT/acC	Gene_Bra009263
A10	14611335	T	C	T	32	32,0	C	21	0,21	SYNONYMOUS_CODING	aaT/aaC	Gene_Bra009263
A10	14611383	T	G	T	30	30,0	G	20	0,20	SYNONYMOUS_CODING	ggT/ggG	Gene_Bra009263
A10	14612236	A	T	A	37	37,0	T	18	0,18	SYNONYMOUS_CODING	atA/atT	Gene_Bra009263
A10	14612260	C	T	C	34	34,0	T	19	0,19	SYNONYMOUS_CODING	acC/acT	Gene_Bra009263
A10	14612389	T	C	T	28	28,0	C	19	0,19	SYNONYMOUS_CODING	ctT/ctC	Gene_Bra009263
A10	14612799	A	C	A	39	39,0	C	32	0,32	DOWNSTREAM	-	Gene_Bra009263
A10	14612823	A	T	A	36	36,0	T	28	0,28	DOWNSTREAM	-	Gene_Bra009263
A10	14612893	A	C	A	39	39,0	C	32	0,32	DOWNSTREAM	-	Gene_Bra009262
A10	14612900	C	A	C	41	41,0	A	33	0,33	DOWNSTREAM	-	Gene_Bra009262
A10	14612906	T	C	T	44	44,0	C	34	0,34	DOWNSTREAM	-	Gene_Bra009262
A10	14612914	C	A	C	46	46,0	A	30	0,30	DOWNSTREAM	-	Gene_Bra009262
A10	14613008	G	A	G	49	49,0	A	21	0,21	DOWNSTREAM	-	Gene_Bra009262
A10	14613043	T	C	T	42	42,0	C	20	0,20	DOWNSTREAM	-	Gene_Bra009262
A10	14613076	T	A	T	35	35,0	A	19	0,19	DOWNSTREAM	-	Gene_Bra009262
A10	14613444	G	A	G	43	43,0	A	31	0,31	INTRON	-	Gene_Bra009262
A10	14613459	A	G	A	46	46,0	G	35	0,35	INTRON	-	Gene_Bra009262
A10	14613776	A	G	A	27	27,0	G	32	0,32	SYNONYMOUS_CODING	Ttg/Ctg	Gene_Bra009262
A10	14613804	A	G	A	29	29,0	G	31	0,31	SYNONYMOUS_CODING	gcT/gcC	Gene_Bra009262
A10	14613810	C	T	C	29	29,0	T	32	0,32	SYNONYMOUS_CODING	ccG/ccA	Gene_Bra009262
A10	14613830	T	C	T	33	33,0	C	28	0,28	NON_SYNONYMOUS_CODING	Atg/Gtg	Gene_Bra009262
A10	14613837	T	A	T	30	30,0	A	27	0,27	SYNONYMOUS_CODING	atA/atT	Gene_Bra009262
A10	14613900	C	T	C	23	23,0	T	22	0,22	UPSTREAM	-	Gene_Bra009262
A10	14613932	A	T	A	26	26,0	T	26	0,26	UPSTREAM	-	Gene_Bra009262
A10	14613954	T	C	T	33	33,0	C	26	0,26	UPSTREAM	-	Gene_Bra009262
A10	14613991	T	C	T	38	38,0	C	29	0,29	UPSTREAM	-	Gene_Bra009262
A10	14614170	T	G	T	42	42,0	G	3	0,3	UPSTREAM	-	Gene_Bra009262
A10	14614501	A	C	A	39	39,0	C	12	0,12	UPSTREAM	-	Gene_Bra009262
A10	14614576	A	G	A	39	39,0	G	27	0,27	UPSTREAM	-	Gene_Bra009262
A10	14614686	T	C	T	27	27,0	C	32	0,32	UPSTREAM	-	Gene_Bra009262
A10	14614851	C	G	C	23	23,0	G	29	0,29	UPSTREAM	-	Gene_Bra009262
A10	14614922	T	C	T	28	28,0	C	32	0,32	UPSTREAM	-	Gene_Bra009262
A10	14615028	T	G	T	43	43,0	G	23	0,23	UPSTREAM	-	Gene_Bra009262
A10	14615106	C	A	C	46	46,0	A	22	0,22	UPSTREAM	-	Gene_Bra009262
A10	14615163	A	G	A	43	43,0	G	26	0,26	UPSTREAM	-	Gene_Bra009262
A10	14615184	A	G	A	43	43,0	G	29	0,29	UPSTREAM	-	Gene_Bra009262
A10	14615211	G	A	G	46	46,0	A	32	0,32	UPSTREAM	-	Gene_Bra009262
A10	14615343	T	G	T	44	44,0	G	32	0,32	DOWNSTREAM	-	Gene_Bra009261
A10	14615504	A	T	A	45	45,0	T	36	0,36	DOWNSTREAM	-	Gene_Bra009261
A10	14615649	T	C	T	50	50,0	C	28	0,28	DOWNSTREAM	-	Gene_Bra009261
A10	14615692	C	A	C	45	45,0	A	37	0,37	DOWNSTREAM	-	Gene_Bra009261
A10	14615818	A	G	A	44	44,0	G	38	0,38	DOWNSTREAM	-	Gene_Bra009261
A10	14615940	G	A	G	35	35,0	A	34	0,34	DOWNSTREAM	-	Gene_Bra009261
A10	14615946	C	G	C	35	35,0	G	35	0,35	DOWNSTREAM	-	Gene_Bra009261
A10	14615954	G	A	G	31	31,0	A	34	0,34	DOWNSTREAM	-	Gene_Bra009261
A10	14616261	A	C	A	26	26,0	C	20	0,20	DOWNSTREAM	-	Gene_Bra009261
A10	14616986	T	A	T	31	31,0	A	24	0,24	SYNONYMOUS_CODING	acA/acT	Gene_Bra009261
A10	14617150	C	T	C	29	29,0	T	21	0,21	INTRON	-	Gene_Bra009261
A10	14617171	G	A	G	28	28,0	A	21	0,21	INTRON	-	Gene_Bra009261
A10	14617274	G	A	A	23	0,23	A	29	0,29	NON_SYNONYMOUS_CODING	Cat/Tat	Gene_Bra009261
A10	14617691	A	C	A	38	38,0	C	38	0,38	UPSTREAM	-	Gene_Bra009261
A10	14618521	T	A	T	27	27,0	A	42	0,42	SYNONYMOUS_CODING	ccA/ccT	Gene_Bra009260
A10	14618557	C	T	C	30	30,0	T	40	0,40	SYNONYMOUS_CODING	caG/caA	Gene_Bra009260
A10	14618566	G	A	G	31	31,0	A	37	0,37	SYNONYMOUS_CODING	cgC/cgT	Gene_Bra009260
A10	14618584	G	C	G	28	28,0	C	37	0,37	SYNONYMOUS_CODING	gcC/gcG	Gene_Bra009260
A10	14618623	G	A	G	32	32,0	A	31	0,31	SYNONYMOUS_CODING	tcC/tcT	Gene_Bra009260
A10	14618722	C	T	C	43	43,0	T	29	0,29	INTRON	-	Gene_Bra009260
A10	14618927	T	G	T	27	27,0	G	35	0,35	INTRON	-	Gene_Bra009260
A10	14619030	G	A	G	26	26,0	A	34	0,34	SYNONYMOUS_CODING	gtC/gtT	Gene_Bra009260
A10	14619083	G	T	G	21	21,0	T	38	0,38	NON_SYNONYMOUS_CODING	Cat/Aat	Gene_Bra009260
A10	14619183	G	A	G	26	26,0	A	41	0,41	SYNONYMOUS_CODING	gcC/gcT	Gene_Bra009260
A10	14619285	G	C	G	38	38,0	C	32	0,32	SYNONYMOUS_CODING	ctC/ctG	Gene_Bra009260
A10	14619333	A	G	A	41	41,0	G	26	0,26	UPSTREAM	-	Gene_Bra009260
A10	14619350	T	A	T	42	42,0	A	21	0,21	UPSTREAM	-	Gene_Bra009260
A10	14619668	G	C	G	41	41,0	C	39	0,39	SYNONYMOUS_CODING	gtC/gtG	Gene_Bra009259
A10	14619683	A	G	A	37	37,0	G	42	0,42	SYNONYMOUS_CODING	taT/taC	Gene_Bra009259
A10	14619714	T	A	T	45	45,0	A	37	0,37	NON_SYNONYMOUS_CODING	tAc/tTc	Gene_Bra009259
A10	14619745	G	A	G	38	38,0	A	36	0,36	NON_SYNONYMOUS_CODING	Cat/Tat	Gene_Bra009259
A10	14620961	T	A	T	40	40,0	A	29	0,29	UPSTREAM	-	Gene_Bra009259
A10	14621264	A	G	A	36	36,0	G	40	0,40	UPSTREAM	-	Gene_Bra009259
A10	14621351	G	T	G	32	32,0	T	47	0,47	UPSTREAM	-	Gene_Bra009259
A10	14622175	C	T	C	42	42,0	T	44	0,44	UPSTREAM	-	Gene_Bra009259
A10	14622241	A	G	A	40	40,0	G	22	0,22	UPSTREAM	-	Gene_Bra009258
A10	14622305	T	C	T	45	45,0	C	9	0,9	UPSTREAM	-	Gene_Bra009258
A10	14622843	A	G	A	43	43,0	G	40	0,40	UPSTREAM	-	Gene_Bra009258
A10	14622860	G	A	G	43	43,0	A	45	0,45	UPSTREAM	-	Gene_Bra009258
A10	14623422	A	G	A	34	34,0	G	48	0,48	UPSTREAM	-	Gene_Bra009258
A10	14625352	C	A	C	30	30,0	A	28	0,28	NON_SYNONYMOUS_CODING	gaC/gaA	Gene_Bra009258
A10	14625518	C	G	C	35	34,1	G	17	1,16	INTRON	-	Gene_Bra009258
A10	14626272	C	T	C	38	38,0	T	43	0,43	DOWNSTREAM	-	Gene_Bra009258
A10	14626327	A	T	A	34	34,0	T	35	0,35	DOWNSTREAM	-	Gene_Bra009258
A10	14626727	A	T	A	46	46,0	T	32	0,32	DOWNSTREAM	-	Gene_Bra009258
A10	14627877	A	T	A	14	14,0	T	11	0,11	UPSTREAM	-	Gene_Bra009257
A10	14627917	T	C	T	6	6,0	C	4	0,4	UPSTREAM	-	Gene_Bra009257
A10	14628405	T	C	T	29	29,0	C	28	0,28	SYNONYMOUS_CODING	gcT/gcC	Gene_Bra009257
A10	14628877	T	G	T	43	43,0	G	21	0,21	DOWNSTREAM	-	Gene_Bra009257
A10	14629946	C	G	C	42	42,0	G	36	0,36	NON_SYNONYMOUS_CODING	cGa/cCa	Gene_Bra009256
A10	14630418	G	A	G	32	32,0	A	43	0,43	UPSTREAM	-	Gene_Bra009256
A10	14630427	C	G	C	35	35,0	G	45	0,45	UPSTREAM	-	Gene_Bra009256
A10	14630509	C	T	C	42	42,0	T	53	0,53	UPSTREAM	-	Gene_Bra009256
A10	14630773	A	G	A	24	24,0	G	19	0,19	UPSTREAM	-	Gene_Bra009256
A10	14631028	G	A	G	36	36,0	A	41	0,41	UPSTREAM	-	Gene_Bra009256
A10	14631035	C	A	C	36	36,0	A	42	0,42	UPSTREAM	-	Gene_Bra009256
A10	14631101	G	T	G	39	39,0	T	48	0,48	UPSTREAM	-	Gene_Bra009256
A10	14631278	T	C	T	46	46,0	C	34	0,34	UPSTREAM	-	Gene_Bra009256
A10	14631300	A	G	A	49	49,0	G	44	0,44	UPSTREAM	-	Gene_Bra009256
A10	14631316	T	C	T	49	49,0	C	47	0,47	UPSTREAM	-	Gene_Bra009256
A10	14631323	T	A	T	44	44,0	A	45	0,45	UPSTREAM	-	Gene_Bra009256
A10	14631350	T	C	T	48	48,0	C	44	0,44	UPSTREAM	-	Gene_Bra009256
A10	14631361	G	A	G	48	48,0	A	44	0,44	UPSTREAM	-	Gene_Bra009256
A10	14631402	G	A	G	48	48,0	A	47	0,47	UPSTREAM	-	Gene_Bra009256
A10	14631413	G	T	G	50	50,0	T	52	0,52	UPSTREAM	-	Gene_Bra009256
A10	14631423	C	T	C	51	51,0	T	52	0,52	UPSTREAM	-	Gene_Bra009256
A10	14631432	A	C	A	51	51,0	C	49	0,49	UPSTREAM	-	Gene_Bra009256
A10	14631440	C	T	C	51	51,0	T	46	0,46	UPSTREAM	-	Gene_Bra009256
A10	14631466	T	C	T	48	48,0	C	35	0,35	UPSTREAM	-	Gene_Bra009256
A10	14631497	T	A	T	44	44,0	A	36	0,36	UPSTREAM	-	Gene_Bra009256
A10	14631522	C	T	C	45	45,0	T	37	0,37	UPSTREAM	-	Gene_Bra009256
A10	14631604	A	G	A	51	51,0	G	29	0,29	UPSTREAM	-	Gene_Bra009256
A10	14631621	T	C	T	50	50,0	C	34	0,34	UPSTREAM	-	Gene_Bra009256
A10	14631650	C	T	C	51	51,0	T	33	0,33	UPSTREAM	-	Gene_Bra009256
A10	14631743	C	A	C	46	46,0	A	31	0,31	UPSTREAM	-	Gene_Bra009256
A10	14631757	A	T	A	45	45,0	T	28	0,28	UPSTREAM	-	Gene_Bra009256
A10	14631830	A	C	A	43	43,0	C	26	0,26	UPSTREAM	-	Gene_Bra009256
A10	14631870	A	C	A	44	44,0	C	27	0,27	UPSTREAM	-	Gene_Bra009256
A10	14631889	A	T	A	42	42,0	T	28	0,28	UPSTREAM	-	Gene_Bra009256
A10	14631931	T	C	T	34	34,0	C	29	0,29	UPSTREAM	-	Gene_Bra009256
A10	14632939	T	C	C	34	0,34	N	.	.	UPSTREAM	-	Gene_Bra009256
A10	14632946	C	T	T	34	0,34	N	.	.	UPSTREAM	-	Gene_Bra009256
A10	14635157	G	A	A	10	0,10	N	.	.	DOWNSTREAM	-	Gene_Bra009255
A10	14635302	A	G	A	26	26,0	G	6	0,6	DOWNSTREAM	-	Gene_Bra009255
A10	14635441	C	A	C	44	44,0	A	21	0,21	DOWNSTREAM	-	Gene_Bra009255
A10	14635506	G	A	G	44	44,0	A	28	0,28	DOWNSTREAM	-	Gene_Bra009255
A10	14635538	G	A	G	45	45,0	A	34	0,34	DOWNSTREAM	-	Gene_Bra009255
A10	14635918	T	C	T	37	37,0	C	36	0,36	DOWNSTREAM	-	Gene_Bra009255
A10	14635936	G	C	G	36	36,0	C	37	0,37	DOWNSTREAM	-	Gene_Bra009255
A10	14636013	C	T	C	35	35,0	T	35	0,35	DOWNSTREAM	-	Gene_Bra009255
A10	14636050	A	G	A	34	34,0	G	29	0,29	DOWNSTREAM	-	Gene_Bra009255
A10	14636074	A	G	A	38	38,0	G	31	0,31	DOWNSTREAM	-	Gene_Bra009255
A10	14636100	T	C	T	35	35,0	C	27	0,27	DOWNSTREAM	-	Gene_Bra009255
A10	14636156	G	A	G	46	46,0	A	23	0,23	DOWNSTREAM	-	Gene_Bra009255
A10	14636197	T	G	T	44	44,0	G	28	0,28	DOWNSTREAM	-	Gene_Bra009255
A10	14636265	T	C	T	45	45,0	C	25	0,25	DOWNSTREAM	-	Gene_Bra009255
A10	14636281	G	A	G	42	42,0	A	29	0,29	DOWNSTREAM	-	Gene_Bra009255
A10	14636297	C	T	C	45	45,0	T	28	0,28	DOWNSTREAM	-	Gene_Bra009255
A10	14636305	T	C	T	42	42,0	C	26	0,26	DOWNSTREAM	-	Gene_Bra009255
A10	14636314	A	T	A	46	46,0	T	26	0,26	DOWNSTREAM	-	Gene_Bra009255
A10	14636447	G	T	G	38	38,0	T	38	0,38	DOWNSTREAM	-	Gene_Bra009255
A10	14636606	G	C	G	33	33,0	C	37	0,37	DOWNSTREAM	-	Gene_Bra009255
A10	14636727	A	T	A	41	41,0	T	29	0,29	DOWNSTREAM	-	Gene_Bra009255
A10	14637104	C	T	C	30	30,0	T	19	0,19	NON_SYNONYMOUS_CODING	Gca/Aca	Gene_Bra009255
A10	14637178	A	T	A	37	37,0	T	24	0,24	NON_SYNONYMOUS_CODING	tTc/tAc	Gene_Bra009255
A10	14637339	G	T	G	26	26,0	T	28	0,28	UPSTREAM	-	Gene_Bra009255
A10	14638110	G	A	G	34	33,1	A	40	0,40	UPSTREAM	-	Gene_Bra009255
A10	14638144	C	A	C	35	35,0	A	40	0,40	UPSTREAM	-	Gene_Bra009255
A10	14638245	G	A	G	36	36,0	A	33	0,33	UPSTREAM	-	Gene_Bra009255
A10	14638538	A	C	A	39	39,0	C	60	0,60	DOWNSTREAM	-	Gene_Bra009254
A10	14638796	T	C	T	32	32,0	C	39	0,39	DOWNSTREAM	-	Gene_Bra009254
A10	14638815	T	C	T	40	40,0	C	41	0,41	DOWNSTREAM	-	Gene_Bra009254
A10	14638929	C	T	C	30	30,0	T	32	0,32	DOWNSTREAM	-	Gene_Bra009254
A10	14640101	G	T	G	37	37,0	T	26	0,26	SYNONYMOUS_CODING	tcC/tcA	Gene_Bra009254
A10	14640927	G	T	G	29	29,0	T	33	0,33	DOWNSTREAM	-	Gene_Bra009253
A10	14641507	A	G	A	34	34,0	G	47	0,47	NON_SYNONYMOUS_CODING	cTg/cCg	Gene_Bra009253
A10	14641579	A	G	A	40	40,0	G	40	0,40	NON_SYNONYMOUS_CODING	cTa/cCa	Gene_Bra009253
A10	14641651	G	C	G	47	47,0	C	41	0,41	NON_SYNONYMOUS_CODING	cCa/cGa	Gene_Bra009253
A10	14641808	G	T	G	43	43,0	T	31	0,31	NON_SYNONYMOUS_CODING	Cca/Aca	Gene_Bra009253
A10	14641883	G	A	G	41	41,0	A	41	0,41	NON_SYNONYMOUS_CODING	Ccc/Tcc	Gene_Bra009253
A10	14641953	G	A	G	46	46,0	A	56	0,56	SYNONYMOUS_CODING	ccC/ccT	Gene_Bra009253
A10	14642122	G	A	A	49	0,49	G	42	42,0	NON_SYNONYMOUS_CODING	cCg/cTg	Gene_Bra009253
A10	14642186	C	T	C	51	51,0	T	42	0,42	NON_SYNONYMOUS_CODING	Gga/Aga	Gene_Bra009253
A10	14642427	C	T	C	43	43,0	T	40	0,40	INTRON	-	Gene_Bra009253
A10	14642670	T	C	T	34	34,0	C	27	0,27	INTRON	-	Gene_Bra009253
A10	14642711	T	C	T	27	27,0	C	16	0,16	INTRON	-	Gene_Bra009253
A10	14644243	G	C	G	37	37,0	C	28	0,28	UPSTREAM	-	Gene_Bra009253
A10	14644648	A	C	A	36	36,0	C	36	0,36	DOWNSTREAM	-	Gene_Bra009251
A10	14645590	T	C	T	35	35,0	C	28	0,28	DOWNSTREAM	-	Gene_Bra009251
A10	14645767	T	C	T	34	34,0	C	29	0,29	SYNONYMOUS_CODING	gcT/gcC	Gene_Bra009252
A10	14645800	G	T	G	31	31,0	T	33	0,33	NON_SYNONYMOUS_CODING	aaG/aaT	Gene_Bra009252
A10	14646461	G	T	G	39	39,0	T	21	0,21	UPSTREAM	-	Gene_Bra009251
A10	14646493	C	A	C	42	42,0	A	20	0,20	UPSTREAM	-	Gene_Bra009251
A10	14646610	C	T	C	44	44,0	T	37	0,37	UPSTREAM	-	Gene_Bra009251
A10	14646653	T	A	T	42	42,0	A	39	0,39	UPSTREAM	-	Gene_Bra009251
A10	14647323	T	A	T	40	40,0	A	30	0,30	UPSTREAM	-	Gene_Bra009251
A10	14647946	G	C	C	5	0,5	N	.	.	UPSTREAM	-	Gene_Bra009250
A10	14647974	A	C	C	3	0,3	N	.	.	UPSTREAM	-	Gene_Bra009250
A10	14649326	T	A	T	39	39,0	A	23	0,23	UPSTREAM	-	Gene_Bra009250
A10	14649679	C	T	C	39	39,0	T	28	0,28	UPSTREAM	-	Gene_Bra009250
A10	14650509	G	A	G	34	34,0	A	41	0,41	DOWNSTREAM	-	Gene_Bra009250
A10	14650636	G	A	G	40	40,0	A	37	0,37	DOWNSTREAM	-	Gene_Bra009250
A10	14650643	T	C	T	41	41,0	C	35	0,35	DOWNSTREAM	-	Gene_Bra009250
A10	14650759	A	G	A	44	44,0	G	31	0,31	DOWNSTREAM	-	Gene_Bra009250
A10	14651103	T	G	T	44	44,0	G	33	0,33	DOWNSTREAM	-	Gene_Bra009250
A10	14651110	G	A	G	42	42,0	A	34	0,34	DOWNSTREAM	-	Gene_Bra009250
A10	14651221	G	C	G	48	48,0	C	34	0,34	DOWNSTREAM	-	Gene_Bra009250
A10	14651296	A	G	A	56	56,0	G	35	0,35	DOWNSTREAM	-	Gene_Bra009250
A10	14651353	G	T	G	52	52,0	T	30	0,30	DOWNSTREAM	-	Gene_Bra009250
A10	14651373	A	T	A	52	52,0	T	33	0,33	DOWNSTREAM	-	Gene_Bra009250
A10	14651382	G	A	G	53	53,0	A	33	0,33	DOWNSTREAM	-	Gene_Bra009250
A10	14651482	C	G	C	40	40,0	G	30	0,30	DOWNSTREAM	-	Gene_Bra009250
A10	14651536	T	C	T	46	46,0	C	27	0,27	DOWNSTREAM	-	Gene_Bra009250
A10	14651613	C	T	C	44	44,0	T	20	0,20	DOWNSTREAM	-	Gene_Bra009250
A10	14651685	A	G	A	43	43,0	G	20	0,20	DOWNSTREAM	-	Gene_Bra009250
A10	14651982	A	C	A	45	45,0	C	28	0,28	DOWNSTREAM	-	Gene_Bra009250
A10	14652091	T	C	T	32	32,0	C	30	0,30	DOWNSTREAM	-	Gene_Bra009250
A10	14652153	G	T	G	31	31,0	T	30	0,30	DOWNSTREAM	-	Gene_Bra009250
A10	14652172	C	A	C	32	32,0	A	32	0,32	DOWNSTREAM	-	Gene_Bra009250
A10	14652178	A	T	A	30	30,0	T	33	0,33	DOWNSTREAM	-	Gene_Bra009250
A10	14652187	G	T	G	28	28,0	T	33	0,33	DOWNSTREAM	-	Gene_Bra009250
A10	14652207	A	G	A	23	23,0	G	31	0,31	DOWNSTREAM	-	Gene_Bra009250
A10	14652251	A	G	A	28	28,0	G	35	0,35	DOWNSTREAM	-	Gene_Bra009250
A10	14652488	A	G	A	30	30,0	G	38	0,38	DOWNSTREAM	-	Gene_Bra009250
A10	14652542	A	G	A	30	30,0	G	32	0,32	DOWNSTREAM	-	Gene_Bra009250
A10	14652557	G	A	G	30	30,0	A	33	0,33	DOWNSTREAM	-	Gene_Bra009250
A10	14652632	C	T	C	34	34,0	T	27	0,27	DOWNSTREAM	-	Gene_Bra009250
A10	14652659	C	T	C	29	29,0	T	31	0,31	DOWNSTREAM	-	Gene_Bra009250
A10	14653383	T	G	T	21	21,0	G	6	0,6	DOWNSTREAM	-	Gene_Bra009248
A10	14653413	A	T	A	20	20,0	T	7	0,7	DOWNSTREAM	-	Gene_Bra009248
A10	14653456	C	T	C	23	23,0	T	11	0,11	DOWNSTREAM	-	Gene_Bra009248
A10	14653662	G	C	G	19	19,0	C	34	0,34	DOWNSTREAM	-	Gene_Bra009248
A10	14653815	G	A	G	37	37,0	A	28	0,28	DOWNSTREAM	-	Gene_Bra009248
A10	14653851	A	C	A	36	36,0	C	29	0,29	DOWNSTREAM	-	Gene_Bra009248
A10	14653906	T	G	T	32	32,0	G	32	0,32	DOWNSTREAM	-	Gene_Bra009248
A10	14654032	C	T	C	27	27,0	T	31	0,31	DOWNSTREAM	-	Gene_Bra009248
A10	14654077	A	G	A	25	25,0	G	34	0,34	DOWNSTREAM	-	Gene_Bra009248
A10	14654125	T	A	T	29	29,0	A	30	0,30	DOWNSTREAM	-	Gene_Bra009248
A10	14654155	C	T	C	27	25,2	T	35	0,35	DOWNSTREAM	-	Gene_Bra009248
A10	14654189	G	A	G	28	28,0	A	35	0,35	DOWNSTREAM	-	Gene_Bra009248
A10	14654195	T	C	T	28	28,0	C	35	0,35	DOWNSTREAM	-	Gene_Bra009248
A10	14654202	A	G	G	25	0,25	G	38	0,38	DOWNSTREAM	-	Gene_Bra009248
A10	14654235	G	A	G	27	27,0	A	39	0,39	DOWNSTREAM	-	Gene_Bra009248
A10	14654296	C	T	C	24	24,0	T	33	0,33	DOWNSTREAM	-	Gene_Bra009248
A10	14654460	A	T	A	34	34,0	T	16	0,16	DOWNSTREAM	-	Gene_Bra009248
A10	14654589	A	G	A	33	33,0	G	28	0,28	DOWNSTREAM	-	Gene_Bra009248
A10	14654628	A	G	A	42	42,0	G	37	0,37	DOWNSTREAM	-	Gene_Bra009248
A10	14654780	G	T	G	32	32,0	T	42	0,42	DOWNSTREAM	-	Gene_Bra009248
A10	14654810	C	T	C	31	31,0	T	34	0,34	DOWNSTREAM	-	Gene_Bra009248
A10	14654854	C	T	C	35	35,0	T	33	0,33	DOWNSTREAM	-	Gene_Bra009248
A10	14654988	A	T	A	41	41,0	T	41	0,41	DOWNSTREAM	-	Gene_Bra009248
A10	14655036	C	T	C	43	43,0	T	38	0,38	DOWNSTREAM	-	Gene_Bra009248
A10	14655094	C	A	C	36	36,0	A	34	0,34	DOWNSTREAM	-	Gene_Bra009248
A10	14655428	C	A	C	29	29,0	A	29	0,29	NON_SYNONYMOUS_CODING	cGt/cTt	Gene_Bra009248
A10	14655505	C	A	C	29	29,0	A	38	0,38	NON_SYNONYMOUS_CODING	aaG/aaT	Gene_Bra009248
A10	14655529	G	C	G	29	29,0	C	37	0,37	NON_SYNONYMOUS_CODING	ttC/ttG	Gene_Bra009248
A10	14655560	G	A	G	27	27,0	A	34	0,34	NON_SYNONYMOUS_CODING	aCa/aTa	Gene_Bra009248
A10	14656291	C	T	C	38	38,0	T	31	0,31	INTRON	-	Gene_Bra009248
A10	14656339	A	G	A	33	33,0	G	29	0,29	INTRON	-	Gene_Bra009248
A10	14656831	A	T	A	34	34,0	T	32	0,32	SYNONYMOUS_CODING	atT/atA	Gene_Bra009248
A10	14656879	T	G	T	29	29,0	G	30	0,30	SYNONYMOUS_CODING	ggA/ggC	Gene_Bra009248
A10	14657506	C	T	C	42	42,0	T	30	0,30	UPSTREAM	-	Gene_Bra009248
A10	14657512	T	G	T	42	42,0	G	31	0,31	UPSTREAM	-	Gene_Bra009248
A10	14657655	T	C	T	34	34,0	C	33	0,33	UPSTREAM	-	Gene_Bra009248
A10	14657899	T	C	T	37	37,0	C	30	0,30	UPSTREAM	-	Gene_Bra009248
A10	14658111	T	C	T	34	34,0	C	4	0,4	UPSTREAM	-	Gene_Bra009248
A10	14658117	T	C	T	35	35,0	C	7	0,7	UPSTREAM	-	Gene_Bra009248
A10	14658462	G	A	G	33	33,0	A	37	0,37	UPSTREAM	-	Gene_Bra009248
A10	14659139	G	A	G	35	35,0	A	36	0,36	UPSTREAM	-	Gene_Bra009248
A10	14659568	T	A	T	39	39,0	A	29	0,29	UPSTREAM	-	Gene_Bra009248
A10	14659679	G	A	G	29	29,0	A	39	0,39	UPSTREAM	-	Gene_Bra009248
A10	14660074	A	C	A	36	36,0	C	43	0,43	UPSTREAM	-	Gene_Bra009248
A10	14660121	C	A	C	34	34,0	A	45	0,45	UPSTREAM	-	Gene_Bra009248
A10	14660149	G	C	G	33	33,0	C	47	0,47	UPSTREAM	-	Gene_Bra009248
A10	14663153	T	C	T	36	36,0	C	26	0,26	UPSTREAM	-	Gene_Bra009247
A10	14663259	A	G	A	33	33,0	G	28	0,28	NON_SYNONYMOUS_CODING	Aca/Gca	Gene_Bra009247
A10	14663337	A	C	A	31	31,0	C	36	0,36	NON_SYNONYMOUS_CODING	Aac/Cac	Gene_Bra009247
A10	14663381	T	C	T	29	29,0	C	29	0,29	SYNONYMOUS_CODING	acT/acC	Gene_Bra009247
A10	14663454	G	T	G	27	27,0	T	24	0,24	NON_SYNONYMOUS_CODING	Gcc/Tcc	Gene_Bra009247
A10	14663545	C	T	C	21	21,0	T	25	0,25	NON_SYNONYMOUS_CODING	tCc/tTc	Gene_Bra009247
A10	14663725	A	G	A	15	15,0	G	27	0,27	NON_SYNONYMOUS_CODING	gAa/gGa	Gene_Bra009247
A10	14663744	A	G	A	15	15,0	G	24	0,24	SYNONYMOUS_CODING	gcA/gcG	Gene_Bra009247
A10	14663756	A	C	A	17	17,0	C	26	0,26	SYNONYMOUS_CODING	tcA/tcC	Gene_Bra009247
A10	14663795	G	T	G	18	18,0	T	27	0,27	SYNONYMOUS_CODING	ctG/ctT	Gene_Bra009247
A10	14663802	C	T	C	18	18,0	T	26	0,26	SYNONYMOUS_CODING	Ctg/Ttg	Gene_Bra009247
A10	14663824	G	C	G	17	17,0	C	29	0,29	NON_SYNONYMOUS_CODING	tGc/tCc	Gene_Bra009247
A10	14663840	C	G	C	17	17,0	G	31	0,31	SYNONYMOUS_CODING	ctC/ctG	Gene_Bra009247
A10	14663909	A	G	A	20	20,0	G	32	0,32	SYNONYMOUS_CODING	agA/agG	Gene_Bra009247
A10	14663937	A	T	A	18	18,0	T	31	0,31	NON_SYNONYMOUS_CODING	Atg/Ttg	Gene_Bra009247
A10	14664089	T	C	T	31	31,0	C	19	0,19	SYNONYMOUS_CODING	caT/caC	Gene_Bra009247
A10	14664130	A	G	A	33	33,0	G	17	0,17	NON_SYNONYMOUS_CODING	gAg/gGg	Gene_Bra009247
A10	14664178	A	G	A	32	32,0	G	14	0,14	NON_SYNONYMOUS_CODING	gAt/gGt	Gene_Bra009247
A10	14665228	G	C	C	46	0,46	G	26	26,0	DOWNSTREAM	-	Gene_Bra009247
A10	14668454	T	G	T	39	39,0	G	42	0,42	UPSTREAM	-	Gene_Bra009246
A10	14668572	G	C	G	42	42,0	C	38	0,38	UPSTREAM	-	Gene_Bra009246
A10	14669516	G	A	A	39	0,39	A	40	0,40	NON_SYNONYMOUS_CODING	Gta/Ata	Gene_Bra009246
A10	14672979	C	A	C	41	41,0	A	40	0,40	DOWNSTREAM	-	Gene_Bra009246
A10	14674763	C	T	C	24	24,0	T	39	0,39	DOWNSTREAM	-	Gene_Bra009246
A10	14675036	T	A	T	28	28,0	A	33	0,33	DOWNSTREAM	-	Gene_Bra009246
A10	14676273	C	T	T	6	0,6	T	5	0,5	INTERGENIC
A10	14676432	G	A	G	30	30,0	R	7	3,4	UPSTREAM	-	Gene_Bra009245
A10	14676456	G	T	T	33	0,33	T	4	0,4	UPSTREAM	-	Gene_Bra009245
A10	14679264	T	A	A	31	0,31	N	.	.	UPSTREAM	-	Gene_Bra009245
A10	14679321	A	G	G	33	0,33	N	.	.	UPSTREAM	-	Gene_Bra009245
A10	14679347	C	T	T	36	0,36	N	.	.	UPSTREAM	-	Gene_Bra009245
A10	14679372	C	A	A	28	0,28	N	.	.	UPSTREAM	-	Gene_Bra009245
A10	14679615	C	T	T	13	0,13	N	.	.	UPSTREAM	-	Gene_Bra009245
A10	14679674	A	T	T	8	0,8	N	.	.	UPSTREAM	-	Gene_Bra009245
A10	14680342	G	A	A	54	0,54	A	1	0,1	UPSTREAM	-	Gene_Bra009245
A10	14680365	G	A	A	51	0,51	A	1	0,1	UPSTREAM	-	Gene_Bra009245
A10	14680891	A	G	A	24	24,0	G	31	0,31	UPSTREAM	-	Gene_Bra009245
A10	14681997	C	G	C	36	36,0	G	36	0,36	DOWNSTREAM	-	Gene_Bra009245
A10	14687068	C	T	T	34	0,34	C	40	40,0	UPSTREAM	-	Gene_Bra009244
A10	14688326	C	T	C	36	36,0	T	48	1,47	UPSTREAM	-	Gene_Bra009244
A10	14688533	C	T	C	32	32,0	T	32	0,32	UPSTREAM	-	Gene_Bra009244
A10	14689716	T	A	A	28	0,28	T	32	32,0	UPSTREAM	-	Gene_Bra009244
A10	14690124	G	A	G	41	41,0	A	33	0,33	UPSTREAM	-	Gene_Bra009244
A10	14691429	C	T	C	26	26,0	T	37	0,37	INTRON	-	Gene_Bra009244
A10	14692237	G	A	G	32	32,0	A	41	0,41	INTRON	-	Gene_Bra009244
A10	14692907	C	A	C	35	35,0	A	26	0,26	UPSTREAM	-	Gene_Bra009243
A10	14692956	C	T	C	35	35,0	T	29	0,29	UPSTREAM	-	Gene_Bra009243
A10	14693019	C	A	C	31	31,0	A	24	0,24	SYNONYMOUS_CODING	atC/atA	Gene_Bra009243
A10	14693112	C	T	C	37	37,0	T	31	0,31	SYNONYMOUS_CODING	ctC/ctT	Gene_Bra009243
A10	14693172	T	C	T	45	45,0	C	34	0,34	SYNONYMOUS_CODING	acT/acC	Gene_Bra009243
A10	14693224	C	T	C	43	43,0	T	35	0,35	SYNONYMOUS_CODING	Ctg/Ttg	Gene_Bra009243
A10	14693252	T	A	T	41	41,0	A	33	0,33	NON_SYNONYMOUS_CODING	tTc/tAc	Gene_Bra009243
A10	14693282	A	G	A	42	42,0	G	28	0,28	INTRON	-	Gene_Bra009243
A10	14693391	C	T	C	29	29,0	T	31	0,31	SYNONYMOUS_CODING	Ctg/Ttg	Gene_Bra009243
A10	14693414	C	T	C	27	27,0	T	38	0,38	SYNONYMOUS_CODING	atC/atT	Gene_Bra009243
A10	14693423	T	G	T	28	28,0	G	38	0,38	SYNONYMOUS_CODING	gcT/gcG	Gene_Bra009243
A10	14693504	A	G	A	28	28,0	G	23	0,23	SYNONYMOUS_CODING	agA/agG	Gene_Bra009243
A10	14693868	G	A	G	45	45,0	A	38	0,38	INTRON	-	Gene_Bra009243
A10	14694014	C	T	C	34	34,0	T	38	0,38	SYNONYMOUS_CODING	gaC/gaT	Gene_Bra009243
A10	14694087	G	C	G	37	37,0	C	28	0,28	INTRON	-	Gene_Bra009243
A10	14694281	C	G	C	36	36,0	G	20	1,19	NON_SYNONYMOUS_CODING	aCc/aGc	Gene_Bra009243
A10	14694381	C	T	C	37	37,0	T	20	0,20	SYNONYMOUS_CODING	gaC/gaT	Gene_Bra009243
A10	14694519	T	C	T	27	27,0	C	34	1,33	SYNONYMOUS_CODING	ttT/ttC	Gene_Bra009243
A10	14694537	A	G	A	27	27,0	G	34	1,33	SYNONYMOUS_CODING	ctA/ctG	Gene_Bra009243
A10	14694562	G	A	G	28	28,0	A	29	0,29	NON_SYNONYMOUS_CODING	Gac/Aac	Gene_Bra009243
A10	14694592	T	G	T	29	29,0	G	29	0,29	NON_SYNONYMOUS_CODING	Tgt/Ggt	Gene_Bra009243
A10	14694636	T	C	T	29	29,0	C	27	0,27	SYNONYMOUS_CODING	aaT/aaC	Gene_Bra009243
A10	14694676	T	C	T	31	31,0	C	21	0,21	NON_SYNONYMOUS_CODING	Tca/Cca	Gene_Bra009243
A10	14694713	G	A	G	30	30,0	A	20	0,20	NON_SYNONYMOUS_CODING	aGt/aAt	Gene_Bra009243
A10	14694855	T	G	T	25	25,0	G	12	0,12	INTRON	-	Gene_Bra009243
A10	14694928	G	A	G	29	29,0	A	14	0,14	SYNONYMOUS_CODING	gtG/gtA	Gene_Bra009243
A10	14695151	G	A	G	41	41,0	A	32	0,32	DOWNSTREAM	-	Gene_Bra009243
A10	14695225	G	A	G	37	37,0	A	39	0,39	DOWNSTREAM	-	Gene_Bra009243
A10	14695503	A	T	A	30	30,0	T	44	0,44	UPSTREAM	-	Gene_Bra009242
A10	14695552	A	G	A	27	27,0	G	40	0,40	UPSTREAM	-	Gene_Bra009242
A10	14695667	G	T	G	33	33,0	T	33	0,33	UPSTREAM	-	Gene_Bra009242
A10	14695793	T	A	T	25	25,0	A	38	0,38	UPSTREAM	-	Gene_Bra009242
A10	14695937	C	A	C	33	33,0	A	42	0,42	NON_SYNONYMOUS_CODING	aCa/aAa	Gene_Bra009242
A10	14695985	G	T	G	36	36,0	T	40	0,40	NON_SYNONYMOUS_CODING	aGg/aTg	Gene_Bra009242
A10	14696059	G	A	G	32	32,0	A	38	0,38	NON_SYNONYMOUS_CODING	Gat/Aat	Gene_Bra009242
A10	14696106	C	T	C	32	32,0	T	42	0,42	SYNONYMOUS_CODING	gaC/gaT	Gene_Bra009242
A10	14696326	G	A	G	31	31,0	A	32	0,32	NON_SYNONYMOUS_CODING	Gat/Aat	Gene_Bra009242
A10	14696502	C	G	C	38	38,0	G	38	0,38	DOWNSTREAM	-	Gene_Bra009242
A10	14697292	A	C	A	39	39,0	C	26	0,26	SYNONYMOUS_CODING	gcT/gcG	Gene_Bra009241
A10	14697304	C	T	C	39	39,0	T	26	0,26	SYNONYMOUS_CODING	caG/caA	Gene_Bra009241
A10	14697587	A	G	A	29	29,0	G	34	0,34	SYNONYMOUS_CODING	atT/atC	Gene_Bra009241
A10	14697728	G	A	G	35	35,0	A	43	0,43	SYNONYMOUS_CODING	ggC/ggT	Gene_Bra009241
A10	14697815	C	T	C	31	31,0	T	34	0,34	SYNONYMOUS_CODING	ctG/ctA	Gene_Bra009241
A10	14697823	G	T	G	30	30,0	T	36	0,36	SYNONYMOUS_CODING	Cgg/Agg	Gene_Bra009241
A10	14697870	A	G	A	31	31,0	G	33	0,33	INTRON	-	Gene_Bra009241
A10	14697883	G	T	G	29	29,0	T	29	0,29	INTRON	-	Gene_Bra009241
A10	14698091	A	G	A	35	35,0	G	33	0,33	SYNONYMOUS_CODING	ctT/ctC	Gene_Bra009241
A10	14698109	T	G	T	38	38,0	G	35	0,35	SYNONYMOUS_CODING	acA/acC	Gene_Bra009241
A10	14698308	G	C	G	22	22,0	C	24	0,24	SPLICE_SITE_REGION	-	Gene_Bra009241
A10	14698498	A	G	A	29	29,0	G	37	0,37	UPSTREAM	-	Gene_Bra009241
A10	14698505	T	G	T	29	29,0	G	36	0,36	UPSTREAM	-	Gene_Bra009241
A10	14698513	T	C	T	28	28,0	C	35	0,35	UPSTREAM	-	Gene_Bra009241
A10	14698694	T	A	T	33	33,0	A	21	0,21	UPSTREAM	-	Gene_Bra009241
A10	14698702	G	A	G	38	38,0	A	22	0,22	UPSTREAM	-	Gene_Bra009241
A10	14698742	C	A	C	37	37,0	A	26	0,26	UPSTREAM	-	Gene_Bra009241
A10	14698839	A	G	A	35	35,0	G	32	0,32	UPSTREAM	-	Gene_Bra009241
A10	14698916	T	C	T	41	41,0	C	30	0,30	UPSTREAM	-	Gene_Bra009241
A10	14699041	C	A	C	37	36,1	A	32	0,32	UPSTREAM	-	Gene_Bra009241
A10	14699813	G	A	G	53	53,0	A	41	0,41	UPSTREAM	-	Gene_Bra009240
A10	14699951	A	T	A	26	26,0	T	31	0,31	UPSTREAM	-	Gene_Bra009240
A10	14700232	C	T	C	32	32,0	T	19	0,19	SYNONYMOUS_CODING	tcC/tcT	Gene_Bra009240
A10	14700238	T	C	T	30	30,0	C	19	0,19	SYNONYMOUS_CODING	tgT/tgC	Gene_Bra009240
A10	14700328	G	T	G	38	38,0	T	24	0,24	NON_SYNONYMOUS_CODING	gaG/gaT	Gene_Bra009240
A10	14700619	G	A	G	25	25,0	A	37	0,37	SYNONYMOUS_CODING	gaG/gaA	Gene_Bra009240
A10	14700626	C	G	C	26	26,0	G	35	0,35	NON_SYNONYMOUS_CODING	Ctc/Gtc	Gene_Bra009240
A10	14700890	C	A	C	33	33,0	A	38	0,38	NON_SYNONYMOUS_CODING	Ctt/Att	Gene_Bra009240
A10	14700898	T	C	T	32	32,0	C	37	0,37	SYNONYMOUS_CODING	ctT/ctC	Gene_Bra009240
A10	14700922	C	T	C	30	30,0	T	35	1,34	SYNONYMOUS_CODING	aaC/aaT	Gene_Bra009240
A10	14700966	G	A	G	26	26,0	A	38	1,37	NON_SYNONYMOUS_CODING	aGg/aAg	Gene_Bra009240
A10	14701741	C	T	C	35	35,0	T	38	0,38	SYNONYMOUS_CODING	gtC/gtT	Gene_Bra009240
A10	14701764	C	T	C	33	33,0	T	41	0,41	NON_SYNONYMOUS_CODING	tCa/tTa	Gene_Bra009240
A10	14701792	C	G	C	30	30,0	G	37	0,37	SYNONYMOUS_CODING	tcC/tcG	Gene_Bra009240
A10	14701813	C	T	C	34	34,0	T	37	0,37	SYNONYMOUS_CODING	gcC/gcT	Gene_Bra009240
A10	14701835	A	G	A	36	36,0	G	37	0,37	NON_SYNONYMOUS_CODING	Ata/Gta	Gene_Bra009240
A10	14701951	G	A	G	46	46,0	A	28	0,28	SYNONYMOUS_CODING	tcG/tcA	Gene_Bra009240
A10	14702065	C	T	C	31	31,0	T	32	0,32	SYNONYMOUS_CODING	caC/caT	Gene_Bra009240
A10	14702384	A	T	A	25	25,0	T	36	0,36	SYNONYMOUS_CODING	ggA/ggT	Gene_Bra009240
A10	14702567	T	C	T	22	22,0	C	33	0,33	SYNONYMOUS_CODING	atT/atC	Gene_Bra009240
A10	14702704	A	G	A	22	22,0	G	41	0,41	DOWNSTREAM	-	Gene_Bra009239
A10	14702742	T	G	T	31	31,0	G	36	0,36	DOWNSTREAM	-	Gene_Bra009239
A10	14702748	G	A	G	33	33,0	A	37	0,37	DOWNSTREAM	-	Gene_Bra009239
A10	14703062	G	T	G	43	43,0	T	34	0,34	INTRON	-	Gene_Bra009239
A10	14703106	T	C	T	42	42,0	C	36	0,36	INTRON	-	Gene_Bra009239
A10	14703116	A	G	A	39	39,0	G	33	0,33	INTRON	-	Gene_Bra009239
A10	14703128	T	C	T	41	41,0	C	38	0,38	SPLICE_SITE_REGION	-	Gene_Bra009239
A10	14703177	A	G	A	30	30,0	G	34	0,34	SYNONYMOUS_CODING	tgT/tgC	Gene_Bra009239
A10	14703192	G	T	G	33	33,0	T	35	0,35	SYNONYMOUS_CODING	acC/acA	Gene_Bra009239
A10	14703270	G	T	G	34	34,0	T	43	0,43	INTRON	-	Gene_Bra009239
A10	14703286	T	G	T	34	34,0	G	43	0,43	INTRON	-	Gene_Bra009239
A10	14703305	G	A	G	36	36,0	A	46	0,46	INTRON	-	Gene_Bra009239
A10	14703380	G	A	G	30	30,0	A	42	0,42	SYNONYMOUS_CODING	agC/agT	Gene_Bra009239
A10	14703392	G	A	G	28	28,0	A	42	0,42	SYNONYMOUS_CODING	ctC/ctT	Gene_Bra009239
A10	14703407	C	T	C	24	24,0	T	43	0,43	SYNONYMOUS_CODING	aaG/aaA	Gene_Bra009239
A10	14703476	T	A	T	29	29,0	A	36	0,36	SYNONYMOUS_CODING	tcA/tcT	Gene_Bra009239
A10	14703493	A	G	A	29	29,0	G	34	0,34	SPLICE_SITE_REGION	-	Gene_Bra009239
A10	14703503	T	A	T	32	32,0	A	36	0,36	INTRON	-	Gene_Bra009239
A10	14703573	T	A	T	27	27,0	A	33	0,33	SYNONYMOUS_CODING	ctA/ctT	Gene_Bra009239
A10	14703594	G	A	G	28	28,0	A	33	0,33	SYNONYMOUS_CODING	agC/agT	Gene_Bra009239
A10	14703639	G	T	G	29	29,0	T	35	0,35	SYNONYMOUS_CODING	ccC/ccA	Gene_Bra009239
A10	14703675	A	C	A	32	32,0	C	32	0,32	SYNONYMOUS_CODING	tcT/tcG	Gene_Bra009239
A10	14703690	G	A	G	36	36,0	A	29	0,29	SYNONYMOUS_CODING	gcC/gcT	Gene_Bra009239
A10	14703705	C	A	C	34	34,0	A	29	0,29	SYNONYMOUS_CODING	gtG/gtT	Gene_Bra009239
A10	14703720	A	T	A	36	36,0	T	24	0,24	SYNONYMOUS_CODING	atT/atA	Gene_Bra009239
A10	14703793	G	T	G	35	35,0	T	30	0,30	INTRON	-	Gene_Bra009239
A10	14703968	C	T	C	37	37,0	T	29	0,29	NON_SYNONYMOUS_CODING	gGc/gAc	Gene_Bra009239
A10	14703983	T	C	T	38	38,0	C	27	0,27	NON_SYNONYMOUS_CODING	aAa/aGa	Gene_Bra009239
A10	14704023	C	A	C	36	36,0	A	26	0,26	INTRON	-	Gene_Bra009239
A10	14704091	T	A	T	32	32,0	A	19	0,19	SYNONYMOUS_CODING	ggA/ggT	Gene_Bra009239
A10	14704113	A	C	A	33	33,0	C	21	0,21	NON_SYNONYMOUS_CODING	tTt/tGt	Gene_Bra009239
A10	14704138	T	C	T	35	35,0	C	24	0,24	NON_SYNONYMOUS_CODING	Act/Gct	Gene_Bra009239
A10	14704181	A	G	A	34	34,0	G	27	0,27	SYNONYMOUS_CODING	tcT/tcC	Gene_Bra009239
A10	14704220	A	G	A	31	31,0	G	24	0,24	SYNONYMOUS_CODING	atT/atC	Gene_Bra009239
A10	14704237	T	C	T	30	30,0	C	24	0,24	NON_SYNONYMOUS_CODING	Atc/Gtc	Gene_Bra009239
A10	14704889	C	A	C	39	39,0	A	24	0,24	NON_SYNONYMOUS_CODING	Gca/Tca	Gene_Bra009239
A10	14704923	A	G	A	42	42,0	G	29	0,29	SYNONYMOUS_CODING	ccT/ccC	Gene_Bra009239
A10	14705058	G	A	G	35	35,0	A	24	0,24	SYNONYMOUS_CODING	gaC/gaT	Gene_Bra009239
A10	14705079	G	A	G	32	32,0	A	18	0,18	SYNONYMOUS_CODING	gcC/gcT	Gene_Bra009239
A10	14705142	T	G	T	32	31,1	G	24	0,24	SYNONYMOUS_CODING	tcA/tcC	Gene_Bra009239
A10	14705171	C	T	C	35	35,0	T	22	0,22	NON_SYNONYMOUS_CODING	Gat/Aat	Gene_Bra009239
A10	14705389	T	C	T	27	27,0	C	38	0,38	UPSTREAM	-	Gene_Bra009239
A10	14709507	A	T	T	27	0,27	T	24	0,24	NON_SYNONYMOUS_CODING	Tcc/Acc	Gene_Bra009237
A10	14709645	G	T	T	31	1,30	T	21	0,21	NON_SYNONYMOUS_CODING	Ctc/Atc	Gene_Bra009237
A10	14711560	G	A	A	36	0,36	A	49	0,49	UPSTREAM	-	Gene_Bra009237
A10	14711634	C	T	T	28	0,28	T	40	0,40	UPSTREAM	-	Gene_Bra009237
A10	14712051	G	T	T	23	0,23	T	28	0,28	DOWNSTREAM	-	Gene_Bra009235
A10	14716959	A	G	R	44	33,11	R	24	21,3	DOWNSTREAM	-	Gene_Bra009234
A10	14717009	A	G	R	45	36,9	R	30	27,3	DOWNSTREAM	-	Gene_Bra009234
A10	14717042	T	G	K	44	39,5	T	25	24,1	DOWNSTREAM	-	Gene_Bra009234
A10	14717073	A	G	R	46	37,9	A	24	24,0	DOWNSTREAM	-	Gene_Bra009234
A10	14717088	T	C	Y	46	39,7	T	28	28,0	DOWNSTREAM	-	Gene_Bra009234
A10	14717141	A	T	W	51	43,8	A	30	30,0	DOWNSTREAM	-	Gene_Bra009234
A10	14717208	C	T	Y	46	36,10	C	27	27,0	DOWNSTREAM	-	Gene_Bra009234
A10	14728429	A	G	A	30	30,0	G	40	0,40	UPSTREAM	-	Gene_Bra009232
A10	14729466	G	A	G	34	34,0	A	37	0,37	NON_SYNONYMOUS_CODING	aGg/aAg	Gene_Bra009232
A10	14729504	A	C	A	36	36,0	C	31	0,31	SYNONYMOUS_CODING	Agg/Cgg	Gene_Bra009232
A10	14729521	A	T	A	33	33,0	T	25	0,25	SYNONYMOUS_CODING	cgA/cgT	Gene_Bra009232
A10	14729527	T	G	T	34	34,0	G	26	0,26	SYNONYMOUS_CODING	tcT/tcG	Gene_Bra009232
A10	14729539	G	A	G	32	32,0	A	26	0,26	SPLICE_SITE_REGION	-	Gene_Bra009232
A10	14729559	G	T	G	30	30,0	T	29	0,29	INTRON	-	Gene_Bra009232
A10	14730011	G	A	G	23	23,0	A	37	0,37	SYNONYMOUS_CODING	agG/agA	Gene_Bra009232
A10	14730038	G	A	G	28	28,0	A	34	0,34	SYNONYMOUS_CODING	tcG/tcA	Gene_Bra009232
A10	14730988	A	G	A	32	32,0	G	39	0,39	SPLICE_SITE_REGION	-	Gene_Bra009232
A10	14731021	C	A	C	33	33,0	A	35	0,35	INTRON	-	Gene_Bra009232
A10	14731053	C	T	C	30	30,0	T	30	0,30	INTRON	-	Gene_Bra009232
A10	14731120	G	T	G	26	26,0	T	23	0,23	SYNONYMOUS_CODING	gtG/gtT	Gene_Bra009232
A10	14732114	T	G	T	39	39,0	G	43	0,43	DOWNSTREAM	-	Gene_Bra009231
A10	14732927	G	A	G	19	19,0	A	29	0,29	SYNONYMOUS_CODING	caC/caT	Gene_Bra009231
A10	14734261	T	C	T	37	37,0	C	33	0,33	SYNONYMOUS_CODING	ccA/ccG	Gene_Bra009231
A10	14734346	C	A	C	44	44,0	A	31	0,31	INTRON	-	Gene_Bra009231
A10	14734418	G	A	G	40	40,0	A	24	0,24	SYNONYMOUS_CODING	Ctg/Ttg	Gene_Bra009231
A10	14734504	G	A	G	33	33,0	A	26	0,26	INTRON	-	Gene_Bra009231
A10	14734690	G	A	G	39	39,0	A	35	0,35	INTRON	-	Gene_Bra009231
A10	14734697	A	G	A	37	37,0	G	36	0,36	INTRON	-	Gene_Bra009231
A10	14734726	T	C	T	31	31,0	C	32	0,32	INTRON	-	Gene_Bra009231
A10	14734739	T	C	T	30	30,0	C	36	0,36	INTRON	-	Gene_Bra009231
A10	14734748	C	T	C	31	31,0	T	35	0,35	INTRON	-	Gene_Bra009231
A10	14734766	C	T	C	29	29,0	T	35	0,35	INTRON	-	Gene_Bra009231
A10	14734796	C	T	C	30	30,0	T	35	0,35	INTRON	-	Gene_Bra009231
A10	14734874	T	G	T	25	25,0	G	35	0,35	INTRON	-	Gene_Bra009231
A10	14734991	C	T	C	35	35,0	T	31	0,31	INTRON	-	Gene_Bra009231
A10	14735020	G	A	G	34	34,0	A	33	0,33	INTRON	-	Gene_Bra009231
A10	14735076	G	C	G	27	27,0	C	33	0,33	SYNONYMOUS_CODING	tcC/tcG	Gene_Bra009231
A10	14735127	G	A	G	26	26,0	A	30	0,30	SYNONYMOUS_CODING	gtC/gtT	Gene_Bra009231
A10	14735139	A	T	A	27	27,0	T	32	0,32	SYNONYMOUS_CODING	tcT/tcA	Gene_Bra009231
A10	14735159	C	G	C	36	36,0	G	29	0,29	NON_SYNONYMOUS_CODING	Gag/Cag	Gene_Bra009231
A10	14735186	G	C	G	40	40,0	C	24	0,24	NON_SYNONYMOUS_CODING	Ctt/Gtt	Gene_Bra009231
A10	14735456	T	G	T	27	27,0	G	30	0,30	INTRON	-	Gene_Bra009231
A10	14735560	C	T	C	34	34,0	T	29	0,29	INTRON	-	Gene_Bra009231
A10	14735627	C	T	C	41	41,0	T	27	0,27	INTRON	-	Gene_Bra009231
A10	14735711	G	A	G	42	42,0	A	30	0,30	INTRON	-	Gene_Bra009231
A10	14735724	T	G	T	44	44,0	G	26	0,26	INTRON	-	Gene_Bra009231
A10	14735731	C	G	C	42	42,0	G	26	0,26	INTRON	-	Gene_Bra009231
A10	14735762	T	C	T	37	37,0	C	26	0,26	INTRON	-	Gene_Bra009231
A10	14735841	A	G	A	37	37,0	G	32	0,32	SYNONYMOUS_CODING	gaT/gaC	Gene_Bra009231
A10	14736027	A	T	A	34	34,0	T	30	0,30	UPSTREAM	-	Gene_Bra009231
A10	14736106	G	A	G	31	31,0	A	31	0,31	UPSTREAM	-	Gene_Bra009231
A10	14736141	C	T	C	31	31,0	T	34	0,34	DOWNSTREAM	-	Gene_Bra009230
A10	14736292	A	C	A	31	31,0	C	35	0,35	DOWNSTREAM	-	Gene_Bra009230
A10	14736346	C	A	C	35	35,0	A	38	0,38	NON_SYNONYMOUS_CODING	gaG/gaT	Gene_Bra009230
A10	14736484	G	A	G	37	37,0	A	37	0,37	SYNONYMOUS_CODING	ttC/ttT	Gene_Bra009230
A10	14737409	T	G	T	42	42,0	G	25	0,25	NON_SYNONYMOUS_CODING	aAg/aCg	Gene_Bra009230
A10	14737711	A	G	A	41	41,0	G	31	0,31	SYNONYMOUS_CODING	tcT/tcC	Gene_Bra009230
A10	14737762	A	G	A	44	44,0	G	25	0,25	SYNONYMOUS_CODING	agT/agC	Gene_Bra009230
A10	14737825	C	G	C	46	46,0	G	27	0,27	SYNONYMOUS_CODING	ctG/ctC	Gene_Bra009230
A10	14737852	G	A	G	41	41,0	A	25	0,25	SYNONYMOUS_CODING	atC/atT	Gene_Bra009230
A10	14737928	A	G	A	32	32,0	G	25	0,25	NON_SYNONYMOUS_CODING	cTa/cCa	Gene_Bra009230
A10	14738085	T	G	T	35	35,0	G	25	0,25	INTRON	-	Gene_Bra009230
A10	14738181	T	A	T	33	33,0	A	28	0,28	INTRON	-	Gene_Bra009230
A10	14738468	T	C	T	34	34,0	C	34	0,34	INTRON	-	Gene_Bra009230
A10	14738496	A	C	A	35	35,0	C	31	0,31	INTRON	-	Gene_Bra009230
A10	14738509	A	T	A	32	32,0	T	29	0,29	INTRON	-	Gene_Bra009230
A10	14738552	C	A	C	31	31,0	A	32	0,32	INTRON	-	Gene_Bra009230
A10	14739370	T	G	T	25	25,0	G	32	0,32	SPLICE_SITE_ACCEPTOR	-	Gene_Bra009230
A10	14739712	G	T	G	28	28,0	T	32	0,32	UPSTREAM	-	Gene_Bra009230
A10	14739850	G	A	G	39	39,0	A	26	0,26	UPSTREAM	-	Gene_Bra009230
A10	14739926	T	A	T	36	36,0	A	42	0,42	UPSTREAM	-	Gene_Bra009229
A10	14740611	T	C	T	24	24,0	C	22	0,22	INTRON	-	Gene_Bra009229
A10	14740680	A	G	A	11	11,0	G	10	0,10	INTRON	-	Gene_Bra009229
A10	14740690	C	T	C	11	11,0	T	9	0,9	INTRON	-	Gene_Bra009229
A10	14740823	C	A	C	9	9,0	A	11	0,11	INTRON	-	Gene_Bra009229
A10	14741147	A	C	A	37	37,0	C	30	0,30	INTRON	-	Gene_Bra009229
A10	14741567	A	C	M	41	19,22	M	46	26,20	SYNONYMOUS_CODING	ggA/ggC	Gene_Bra009229
A10	14741588	T	C	C	42	0,42	C	47	0,47	SYNONYMOUS_CODING	caT/caC	Gene_Bra009229
A10	14741594	A	T	T	42	0,42	T	47	0,47	SYNONYMOUS_CODING	ctA/ctT	Gene_Bra009229
A10	14741603	A	T	W	37	20,17	W	46	21,25	SYNONYMOUS_CODING	ggA/ggT	Gene_Bra009229
A10	14741697	A	C	M	39	21,18	M	56	33,23	SYNONYMOUS_CODING	Agg/Cgg	Gene_Bra009229
A10	14741735	G	T	K	39	21,18	K	51	28,23	SYNONYMOUS_CODING	gtG/gtT	Gene_Bra009229
A10	14741780	A	G	R	53	27,26	R	54	26,28	SYNONYMOUS_CODING	gcA/gcG	Gene_Bra009229
A10	14741801	A	G	R	53	24,29	R	58	29,29	NON_SYNONYMOUS_CODING	atA/atG	Gene_Bra009229
A10	14741854	A	G	R	71	34,37	G	58	0,58	NON_SYNONYMOUS_CODING	gAt/gGt	Gene_Bra009229
A10	14741933	C	A	M	56	24,32	M	58	26,32	SYNONYMOUS_CODING	ctC/ctA	Gene_Bra009229
A10	14742013	G	T	K	44	22,22	K	40	22,18	NON_SYNONYMOUS_CODING	gGc/gTc	Gene_Bra009229
A10	14742031	C	G	S	43	24,19	S	33	18,15	NON_SYNONYMOUS_CODING	gCg/gGg	Gene_Bra009229
A10	14742039	A	G	R	41	23,18	R	33	18,15	DOWNSTREAM	-	Gene_Bra009229
A10	14742202	G	A	G	25	25,0	R	23	3,20	DOWNSTREAM	-	Gene_Bra009229
A10	14742439	C	A	C	24	24,0	A	28	0,28	DOWNSTREAM	-	Gene_Bra009228
A10	14742640	G	A	G	35	35,0	A	41	0,41	DOWNSTREAM	-	Gene_Bra009228
A10	14742646	T	G	T	38	38,0	G	40	0,40	DOWNSTREAM	-	Gene_Bra009228
A10	14742708	C	A	C	35	35,0	A	44	0,44	NON_SYNONYMOUS_CODING	gGc/gTc	Gene_Bra009228
A10	14742749	A	G	A	36	36,0	G	38	0,38	SYNONYMOUS_CODING	taT/taC	Gene_Bra009228
A10	14742794	T	C	T	35	35,0	C	34	0,34	SYNONYMOUS_CODING	ttA/ttG	Gene_Bra009228
A10	14742851	T	C	T	35	35,0	C	33	0,33	SYNONYMOUS_CODING	gaA/gaG	Gene_Bra009228
A10	14742917	G	A	G	31	31,0	A	32	0,32	INTRON	-	Gene_Bra009228
A10	14742977	T	A	T	35	35,0	A	34	0,34	INTRON	-	Gene_Bra009228
A10	14743147	T	A	T	36	36,0	A	47	0,47	INTRON	-	Gene_Bra009228
A10	14743333	T	C	T	30	30,0	C	36	0,36	INTRON	-	Gene_Bra009228
A10	14743541	G	T	G	27	27,0	T	31	0,31	INTRON	-	Gene_Bra009228
A10	14743559	C	T	C	24	24,0	T	33	0,33	INTRON	-	Gene_Bra009228
A10	14743616	C	A	C	32	32,0	A	29	0,29	INTRON	-	Gene_Bra009228
A10	14743680	A	T	A	28	28,0	T	28	0,28	NON_SYNONYMOUS_CODING	Tat/Aat	Gene_Bra009228
A10	14743818	G	A	G	30	30,0	A	38	0,38	INTRON	-	Gene_Bra009228
A10	14743988	A	G	A	28	28,0	G	42	0,42	NON_SYNONYMOUS_CODING	tTt/tCt	Gene_Bra009228
A10	14744121	C	T	C	35	35,0	T	32	0,32	INTRON	-	Gene_Bra009228
A10	14744296	T	G	T	23	23,0	G	25	0,25	INTRON	-	Gene_Bra009228
A10	14744649	A	C	A	43	43,0	C	33	0,33	INTRON	-	Gene_Bra009228
A10	14744730	T	C	T	34	34,0	C	35	0,35	SYNONYMOUS_CODING	tcA/tcG	Gene_Bra009228
A10	14744826	G	A	G	24	24,0	A	33	1,32	SYNONYMOUS_CODING	gtC/gtT	Gene_Bra009228
A10	14744897	A	G	A	27	26,1	G	29	0,29	NON_SYNONYMOUS_CODING	Tcg/Ccg	Gene_Bra009228
A10	14745071	C	G	C	29	29,0	G	31	0,31	NON_SYNONYMOUS_CODING	Gtt/Ctt	Gene_Bra009228
A10	14745102	A	G	A	34	34,0	G	36	0,36	SYNONYMOUS_CODING	taT/taC	Gene_Bra009228
A10	14745144	G	A	G	37	37,0	A	34	0,34	UPSTREAM	-	Gene_Bra009228
A10	14745273	C	T	C	31	31,0	T	40	0,40	UPSTREAM	-	Gene_Bra009228
A10	14745382	G	C	G	38	38,0	C	19	0,19	UPSTREAM	-	Gene_Bra009228
A10	14745644	C	A	C	88	88,0	M	41	17,24	UPSTREAM	-	Gene_Bra009228
A10	14745650	C	T	C	91	86,5	Y	41	17,24	UPSTREAM	-	Gene_Bra009228
A10	14745671	C	T	Y	97	82,15	C	43	42,1	UPSTREAM	-	Gene_Bra009228
A10	14745691	C	T	Y	93	73,20	C	34	34,0	UPSTREAM	-	Gene_Bra009228
A10	14745787	T	G	K	75	63,12	K	7	2,5	UPSTREAM	-	Gene_Bra009228
A10	14745815	G	A	G	79	78,1	R	7	5,2	UPSTREAM	-	Gene_Bra009228
A10	14745876	T	A	A	81	3,78	N	.	.	UPSTREAM	-	Gene_Bra009228
A10	14745971	C	T	Y	56	48,8	T	12	0,12	UPSTREAM	-	Gene_Bra009228
A10	14745978	A	G	R	53	49,4	G	13	1,12	UPSTREAM	-	Gene_Bra009228
A10	14746015	T	C	Y	52	46,6	Y	16	2,14	UPSTREAM	-	Gene_Bra009228
A10	14746028	G	A	R	49	44,5	R	16	2,14	UPSTREAM	-	Gene_Bra009228
A10	14746064	C	A	M	47	42,5	M	11	2,9	UPSTREAM	-	Gene_Bra009228
A10	14746156	T	A	T	42	42,0	A	15	0,15	UPSTREAM	-	Gene_Bra009228
A10	14746335	C	T	C	38	38,0	T	28	0,28	UPSTREAM	-	Gene_Bra009228
A10	14746469	G	C	G	33	33,0	C	31	0,31	UPSTREAM	-	Gene_Bra009228
A10	14746501	C	T	C	38	38,0	T	35	0,35	UPSTREAM	-	Gene_Bra009228
A10	14746507	C	A	C	37	37,0	A	34	0,34	UPSTREAM	-	Gene_Bra009228
A10	14746568	T	A	T	37	37,0	A	39	0,39	UPSTREAM	-	Gene_Bra009228
A10	14746646	T	C	T	39	39,0	C	30	0,30	UPSTREAM	-	Gene_Bra009228
A10	14746732	A	G	A	38	38,0	G	34	0,34	UPSTREAM	-	Gene_Bra009228
A10	14746842	T	G	T	27	27,0	G	29	0,29	UPSTREAM	-	Gene_Bra009228
A10	14746887	G	A	G	27	27,0	A	36	0,36	UPSTREAM	-	Gene_Bra009228
A10	14746998	C	G	C	31	31,0	G	41	0,41	UPSTREAM	-	Gene_Bra009228
A10	14747028	C	A	C	30	30,0	A	40	0,40	UPSTREAM	-	Gene_Bra009228
A10	14747181	A	T	A	33	33,0	T	35	0,35	UPSTREAM	-	Gene_Bra009228
A10	14747316	G	A	G	42	42,0	A	23	0,23	UPSTREAM	-	Gene_Bra009228
A10	14747351	G	T	G	45	45,0	T	28	0,28	UPSTREAM	-	Gene_Bra009228
A10	14748820	C	G	S	41	20,21	G	8	0,8	UPSTREAM	-	Gene_Bra009227
A10	14749067	G	A	R	97	73,24	R	38	22,16	UPSTREAM	-	Gene_Bra009227
A10	14749088	T	A	W	103	78,25	W	38	25,13	UPSTREAM	-	Gene_Bra009227
A10	14749118	C	A	M	118	93,25	M	45	30,15	UPSTREAM	-	Gene_Bra009227
A10	14749414	C	T	Y	65	59,6	Y	29	22,7	UPSTREAM	-	Gene_Bra009227
A10	14749576	T	C	T	40	40,0	C	34	0,34	UPSTREAM	-	Gene_Bra009227
A10	14749681	G	T	G	35	35,0	T	33	0,33	UPSTREAM	-	Gene_Bra009227
A10	14749746	T	G	T	37	37,0	G	35	0,35	UPSTREAM	-	Gene_Bra009227
A10	14749774	T	G	T	46	46,0	G	31	0,31	UPSTREAM	-	Gene_Bra009227
A10	14749781	G	A	G	45	45,0	A	33	0,33	UPSTREAM	-	Gene_Bra009227
A10	14749804	T	C	T	50	50,0	C	29	0,29	UPSTREAM	-	Gene_Bra009227
A10	14749872	G	C	G	37	37,0	C	25	0,25	UPSTREAM	-	Gene_Bra009227
A10	14749915	T	A	T	39	39,0	A	26	0,26	UPSTREAM	-	Gene_Bra009227
A10	14750018	T	G	T	38	38,0	G	23	0,23	UPSTREAM	-	Gene_Bra009227
A10	14750038	A	G	A	38	38,0	G	25	0,25	UPSTREAM	-	Gene_Bra009227
A10	14750403	T	C	T	31	31,0	C	14	0,14	UPSTREAM	-	Gene_Bra009227
A10	14750424	G	T	G	35	35,0	T	22	0,22	UPSTREAM	-	Gene_Bra009227
A10	14750452	T	A	T	37	37,0	A	29	0,29	UPSTREAM	-	Gene_Bra009227
A10	14750597	C	T	C	50	50,0	T	42	0,42	UPSTREAM	-	Gene_Bra009227
A10	14750824	C	T	T	28	0,28	T	13	0,13	UPSTREAM	-	Gene_Bra009227
A10	14750865	C	T	C	32	32,0	T	8	0,8	UPSTREAM	-	Gene_Bra009227
A10	14750871	C	A	C	32	32,0	A	8	0,8	UPSTREAM	-	Gene_Bra009227
A10	14750916	A	G	A	38	38,0	G	13	0,13	UPSTREAM	-	Gene_Bra009227
A10	14750923	T	C	T	35	35,0	C	15	0,15	UPSTREAM	-	Gene_Bra009227
A10	14751147	G	A	G	40	40,0	A	29	0,29	UPSTREAM	-	Gene_Bra009227
A10	14751157	A	G	A	41	41,0	G	32	0,32	UPSTREAM	-	Gene_Bra009227
A10	14751435	A	C	A	33	33,0	C	27	0,27	UPSTREAM	-	Gene_Bra009227
A10	14751460	A	G	A	30	30,0	G	31	0,31	UPSTREAM	-	Gene_Bra009227
A10	14751674	A	T	A	32	32,0	T	34	0,34	UPSTREAM	-	Gene_Bra009227
A10	14751723	A	G	A	33	33,0	G	34	0,34	UPSTREAM	-	Gene_Bra009227
A10	14751739	T	C	T	27	27,0	C	33	0,33	UPSTREAM	-	Gene_Bra009227
A10	14751782	T	A	T	30	30,0	A	32	0,32	UPSTREAM	-	Gene_Bra009227
A10	14751883	A	T	A	31	31,0	T	35	0,35	UPSTREAM	-	Gene_Bra009227
A10	14752162	A	G	A	31	31,0	G	50	0,50	UPSTREAM	-	Gene_Bra009227
A10	14752294	G	A	G	36	36,0	A	43	0,43	UPSTREAM	-	Gene_Bra009227
A10	14752345	C	T	C	40	40,0	T	42	0,42	UPSTREAM	-	Gene_Bra009227
A10	14752479	T	C	T	41	41,0	C	28	0,28	UPSTREAM	-	Gene_Bra009227
A10	14752613	T	C	T	36	36,0	C	34	0,34	NON_SYNONYMOUS_CODING	Ttc/Ctc	Gene_Bra009227
A10	14752637	T	C	T	39	39,0	C	40	0,40	SYNONYMOUS_CODING	Tta/Cta	Gene_Bra009227
A10	14752681	T	C	T	31	31,0	C	38	0,38	SYNONYMOUS_CODING	gtT/gtC	Gene_Bra009227
A10	14752744	C	T	C	34	34,0	T	34	0,34	SYNONYMOUS_CODING	tcC/tcT	Gene_Bra009227
A10	14752859	T	G	T	46	46,0	G	39	0,39	NON_SYNONYMOUS_CODING	Tcc/Gcc	Gene_Bra009227
A10	14752873	T	C	T	46	46,0	C	40	0,40	SYNONYMOUS_CODING	taT/taC	Gene_Bra009227
A10	14752962	A	G	A	27	27,0	G	23	0,23	NON_SYNONYMOUS_CODING	aAa/aGa	Gene_Bra009227
A10	14752982	G	T	G	29	29,0	T	28	0,28	NON_SYNONYMOUS_CODING	Gct/Tct	Gene_Bra009227
A10	14753027	A	G	A	32	32,0	G	31	0,31	NON_SYNONYMOUS_CODING	Atg/Gtg	Gene_Bra009227
A10	14753152	A	T	A	40	40,0	T	31	0,31	DOWNSTREAM	-	Gene_Bra009227
A10	14753174	C	T	C	38	38,0	T	35	0,35	DOWNSTREAM	-	Gene_Bra009227
A10	14753443	T	G	T	30	30,0	G	33	0,33	DOWNSTREAM	-	Gene_Bra009227
A10	14753486	T	A	T	33	33,0	A	30	0,30	DOWNSTREAM	-	Gene_Bra009227
A10	14753510	C	T	C	29	29,0	T	32	0,32	DOWNSTREAM	-	Gene_Bra009227
A10	14753519	C	A	C	29	29,0	A	35	0,35	DOWNSTREAM	-	Gene_Bra009227
A10	14753604	A	G	A	26	26,0	G	7	0,7	DOWNSTREAM	-	Gene_Bra009227
A10	14753619	C	T	C	27	27,0	T	5	0,5	DOWNSTREAM	-	Gene_Bra009227
A10	14753806	C	A	C	21	21,0	A	10	0,10	UPSTREAM	-	Gene_Bra009226
A10	14753854	T	C	T	21	21,0	C	18	0,18	UPSTREAM	-	Gene_Bra009226
A10	14753881	G	A	G	27	27,0	A	22	0,22	UPSTREAM	-	Gene_Bra009226
A10	14753980	C	T	C	25	25,0	T	27	0,27	UPSTREAM	-	Gene_Bra009226
A10	14754005	T	C	T	22	22,0	C	25	0,25	UPSTREAM	-	Gene_Bra009226
A10	14754056	G	A	G	20	20,0	A	22	0,22	UPSTREAM	-	Gene_Bra009226
A10	14754128	T	C	T	23	23,0	C	29	0,29	UPSTREAM	-	Gene_Bra009226
A10	14754188	G	T	G	32	32,0	T	39	0,39	UPSTREAM	-	Gene_Bra009226
A10	14754197	A	G	A	31	31,0	G	39	0,39	UPSTREAM	-	Gene_Bra009226
A10	14754239	C	G	C	27	27,0	G	34	0,34	UPSTREAM	-	Gene_Bra009226
A10	14754275	G	A	G	28	28,0	A	38	0,38	UPSTREAM	-	Gene_Bra009226
A10	14754341	A	G	A	23	23,0	G	38	0,38	UPSTREAM	-	Gene_Bra009226
A10	14754755	C	A	A	26	0,26	A	33	0,33	INTRON	-	Gene_Bra009226
A10	14754899	G	A	G	39	39,0	A	28	0,28	SYNONYMOUS_CODING	aaG/aaA	Gene_Bra009226
A10	14754908	A	G	A	39	39,0	G	31	0,31	SYNONYMOUS_CODING	acA/acG	Gene_Bra009226
A10	14754917	G	C	G	39	39,0	C	30	0,30	SYNONYMOUS_CODING	tcG/tcC	Gene_Bra009226
A10	14754923	T	A	T	36	36,0	A	32	0,32	SPLICE_SITE_REGION	-	Gene_Bra009226
A10	14754935	T	A	T	35	35,0	A	33	0,33	INTRON	-	Gene_Bra009226
A10	14754977	A	G	A	36	36,0	G	30	0,30	INTRON	-	Gene_Bra009226
A10	14755065	T	C	T	39	39,0	C	37	0,37	SYNONYMOUS_CODING	gcT/gcC	Gene_Bra009226
A10	14755134	C	T	C	38	38,0	T	29	0,29	SYNONYMOUS_CODING	taC/taT	Gene_Bra009226
A10	14755193	G	A	G	21	21,0	A	18	0,18	INTRON	-	Gene_Bra009226
A10	14755244	T	G	T	29	29,0	G	17	0,17	INTRON	-	Gene_Bra009226
A10	14755262	T	G	T	24	24,0	G	19	0,19	NON_SYNONYMOUS_CODING	cTc/cGc	Gene_Bra009226
A10	14755284	A	G	A	23	23,0	G	22	0,22	SYNONYMOUS_CODING	ttA/ttG	Gene_Bra009226
A10	14755303	T	C	T	22	22,0	C	22	0,22	NON_SYNONYMOUS_CODING	Tgg/Cgg	Gene_Bra009226
A10	14755348	G	T	G	23	23,0	T	25	0,25	INTRON	-	Gene_Bra009226
A10	14755369	G	A	G	26	26,0	A	25	0,25	INTRON	-	Gene_Bra009226
A10	14755407	G	A	G	23	23,0	A	23	0,23	INTRON	-	Gene_Bra009226
A10	14755413	T	C	T	23	23,0	C	23	0,23	SPLICE_SITE_REGION	-	Gene_Bra009226
A10	14755459	C	T	C	35	35,0	T	27	0,27	NON_SYNONYMOUS_CODING	gCa/gTa	Gene_Bra009226
A10	14755509	C	T	C	31	31,0	T	29	0,29	SYNONYMOUS_CODING	Cta/Tta	Gene_Bra009226
A10	14755533	C	T	C	33	33,0	T	26	0,26	NON_SYNONYMOUS_CODING	Cca/Tca	Gene_Bra009226
A10	14755559	A	G	A	33	33,0	G	34	0,34	SYNONYMOUS_CODING	caA/caG	Gene_Bra009226
A10	14755613	A	G	A	30	30,0	G	23	0,23	SYNONYMOUS_CODING	tcA/tcG	Gene_Bra009226
A10	14755671	C	T	C	29	29,0	T	22	0,22	INTRON	-	Gene_Bra009226
A10	14755746	G	T	G	23	23,0	T	19	0,19	SYNONYMOUS_CODING	ctG/ctT	Gene_Bra009226
A10	14755755	T	C	T	19	19,0	C	28	0,28	SYNONYMOUS_CODING	gcT/gcC	Gene_Bra009226
A10	14755764	A	T	A	21	21,0	T	30	0,30	SYNONYMOUS_CODING	ctA/ctT	Gene_Bra009226
A10	14755775	G	T	G	20	20,0	T	34	0,34	SPLICE_SITE_REGION	-	Gene_Bra009226
A10	14755791	A	G	A	19	19,0	G	33	0,33	INTRON	-	Gene_Bra009226
A10	14755867	T	C	T	25	25,0	C	28	0,28	SYNONYMOUS_CODING	caT/caC	Gene_Bra009226
A10	14755873	A	G	A	25	25,0	G	29	0,29	SYNONYMOUS_CODING	caA/caG	Gene_Bra009226
A10	14756119	C	T	C	44	44,0	T	35	0,35	DOWNSTREAM	-	Gene_Bra009226
A10	14756128	A	G	A	42	42,0	G	35	0,35	DOWNSTREAM	-	Gene_Bra009226
A10	14756147	G	T	G	39	39,0	T	36	0,36	DOWNSTREAM	-	Gene_Bra009226
A10	14756168	G	A	G	41	41,0	A	38	0,38	DOWNSTREAM	-	Gene_Bra009226
A10	14756516	T	G	T	31	31,0	G	33	0,33	UPSTREAM	-	Gene_Bra009225
A10	14756937	G	A	G	30	30,0	A	42	0,42	INTRON	-	Gene_Bra009225
A10	14760130	G	A	A	3	0,3	N	.	.	INTRON	-	Gene_Bra009224
A10	14760701	G	A	G	45	45,0	R	25	17,8	INTRON	-	Gene_Bra009224
A10	14760732	T	C	T	44	44,0	Y	10	7,3	INTRON	-	Gene_Bra009224
A10	14761936	G	A	G	24	24,0	A	29	0,29	SYNONYMOUS_CODING	agC/agT	Gene_Bra009223
A10	14761981	A	T	A	17	17,0	T	29	0,29	SYNONYMOUS_CODING	gcT/gcA	Gene_Bra009223
A10	14762359	A	C	A	24	24,0	C	28	0,28	SYNONYMOUS_CODING	gcT/gcG	Gene_Bra009223
A10	14762470	G	A	G	24	24,0	A	33	0,33	SYNONYMOUS_CODING	taC/taT	Gene_Bra009223
A10	14762533	G	A	G	30	30,0	A	33	0,33	SYNONYMOUS_CODING	aaC/aaT	Gene_Bra009223
A10	14762692	C	T	C	25	25,0	T	30	0,30	SYNONYMOUS_CODING	ggG/ggA	Gene_Bra009223
A10	14762698	T	A	T	25	25,0	A	32	0,32	SYNONYMOUS_CODING	gcA/gcT	Gene_Bra009223
A10	14762751	C	T	C	27	27,0	T	37	0,37	NON_SYNONYMOUS_CODING	Gat/Aat	Gene_Bra009223
A10	14762805	A	G	A	33	33,0	G	36	0,36	SYNONYMOUS_CODING	Ttg/Ctg	Gene_Bra009223
A10	14762821	G	A	G	33	33,0	A	35	0,35	SYNONYMOUS_CODING	atC/atT	Gene_Bra009223
A10	14762856	C	G	C	34	34,0	G	29	0,29	NON_SYNONYMOUS_CODING	Gtc/Ctc	Gene_Bra009223
A10	14762868	C	G	C	36	36,0	G	28	0,28	NON_SYNONYMOUS_CODING	Gtt/Ctt	Gene_Bra009223
A10	14762901	G	A	G	44	44,0	A	28	0,28	SYNONYMOUS_CODING	Cta/Tta	Gene_Bra009223
A10	14762953	T	C	T	46	46,0	C	29	0,29	SYNONYMOUS_CODING	tcA/tcG	Gene_Bra009223
A10	14763016	G	A	G	51	51,0	A	33	0,33	SYNONYMOUS_CODING	ttC/ttT	Gene_Bra009223
A10	14763064	A	G	A	46	46,0	G	30	0,30	SYNONYMOUS_CODING	taT/taC	Gene_Bra009223
A10	14763238	C	T	C	34	34,0	T	29	0,29	SYNONYMOUS_CODING	gaG/gaA	Gene_Bra009223
A10	14763403	G	T	G	29	29,0	T	21	0,21	SYNONYMOUS_CODING	acC/acA	Gene_Bra009223
A10	14763430	G	C	G	30	30,0	C	22	0,22	NON_SYNONYMOUS_CODING	aaC/aaG	Gene_Bra009223
A10	14763555	A	C	A	27	27,0	C	31	0,31	NON_SYNONYMOUS_CODING	Tac/Gac	Gene_Bra009223
A10	14763639	C	T	C	33	33,0	T	29	0,29	NON_SYNONYMOUS_CODING	Gtt/Att	Gene_Bra009223
A10	14763683	G	T	G	33	33,0	T	28	0,28	UPSTREAM	-	Gene_Bra009223
A10	14763719	T	A	T	31	31,0	A	25	0,25	UPSTREAM	-	Gene_Bra009223
A10	14763727	A	T	A	31	31,0	T	26	0,26	UPSTREAM	-	Gene_Bra009223
A10	14763779	A	G	A	22	22,0	G	25	0,25	UPSTREAM	-	Gene_Bra009223
A10	14763826	T	C	T	30	30,0	C	2	0,2	UPSTREAM	-	Gene_Bra009223
A10	14763846	G	A	G	28	28,0	A	2	0,2	UPSTREAM	-	Gene_Bra009223
A10	14764103	A	C	A	36	36,0	C	28	0,28	UPSTREAM	-	Gene_Bra009223
A10	14764132	T	A	T	34	34,0	A	29	0,29	UPSTREAM	-	Gene_Bra009223
A10	14764144	C	G	C	37	37,0	G	32	0,32	UPSTREAM	-	Gene_Bra009223
A10	14764151	C	A	C	37	37,0	A	34	0,34	UPSTREAM	-	Gene_Bra009223
A10	14764184	A	G	A	36	36,0	G	34	0,34	UPSTREAM	-	Gene_Bra009223
A10	14764191	C	A	C	39	39,0	A	31	0,31	UPSTREAM	-	Gene_Bra009223
A10	14764255	T	C	T	43	43,0	C	30	0,30	UPSTREAM	-	Gene_Bra009223
A10	14764267	T	A	T	43	43,0	A	33	0,33	UPSTREAM	-	Gene_Bra009223
A10	14764308	G	C	G	41	41,0	C	37	0,37	UPSTREAM	-	Gene_Bra009223
A10	14764409	A	C	A	44	44,0	C	36	0,36	UPSTREAM	-	Gene_Bra009223
A10	14764488	A	G	A	30	30,0	G	43	0,43	UPSTREAM	-	Gene_Bra009223
A10	14764515	G	T	G	22	22,0	T	43	0,43	UPSTREAM	-	Gene_Bra009223
A10	14764549	G	C	G	21	21,0	C	49	0,49	UPSTREAM	-	Gene_Bra009223
A10	14764570	A	T	A	29	29,0	T	44	0,44	UPSTREAM	-	Gene_Bra009223
A10	14764599	C	A	C	37	37,0	A	41	0,41	UPSTREAM	-	Gene_Bra009223
A10	14764617	A	T	A	43	43,0	T	39	0,39	UPSTREAM	-	Gene_Bra009223
A10	14764625	A	C	A	42	42,0	C	39	0,39	UPSTREAM	-	Gene_Bra009223
A10	14764729	C	A	C	41	41,0	A	35	0,35	UPSTREAM	-	Gene_Bra009223
A10	14764754	C	T	C	35	35,0	T	38	0,38	UPSTREAM	-	Gene_Bra009223
A10	14764785	C	T	C	42	42,0	T	40	0,40	UPSTREAM	-	Gene_Bra009223
A10	14764941	G	A	R	45	30,15	A	12	0,12	UPSTREAM	-	Gene_Bra009223
A10	14764974	T	A	W	51	33,18	A	22	0,22	UPSTREAM	-	Gene_Bra009223
A10	14765078	G	A	R	78	50,28	A	42	3,39	UPSTREAM	-	Gene_Bra009223
A10	14765094	A	T	W	76	43,33	A	40	40,0	UPSTREAM	-	Gene_Bra009223
A10	14765112	G	A	R	79	66,13	G	34	32,2	UPSTREAM	-	Gene_Bra009223
A10	14765137	G	A	R	84	70,14	R	40	37,3	UPSTREAM	-	Gene_Bra009223
A10	14765144	G	A	R	94	64,30	R	45	11,34	UPSTREAM	-	Gene_Bra009223
A10	14765166	A	G	R	91	34,57	G	42	1,41	UPSTREAM	-	Gene_Bra009223
A10	14765202	C	T	Y	128	97,31	Y	49	22,27	UPSTREAM	-	Gene_Bra009223
A10	14765212	C	T	Y	132	101,31	Y	46	22,24	UPSTREAM	-	Gene_Bra009223
A10	14765233	G	A	R	138	112,26	R	42	23,19	UPSTREAM	-	Gene_Bra009223
A10	14765288	G	A	R	117	97,20	R	33	19,14	UPSTREAM	-	Gene_Bra009223
A10	14765335	C	T	C	81	78,3	Y	16	10,6	UPSTREAM	-	Gene_Bra009223
A10	14765351	T	C	Y	65	33,32	C	9	0,9	UPSTREAM	-	Gene_Bra009223
A10	14765373	G	A	R	47	43,4	R	7	2,5	UPSTREAM	-	Gene_Bra009223
A10	14765385	C	T	Y	42	36,6	Y	6	2,4	UPSTREAM	-	Gene_Bra009223
A10	14765404	A	G	R	40	30,10	G	5	0,5	UPSTREAM	-	Gene_Bra009223
A10	14765422	G	C	S	44	32,12	C	6	0,6	UPSTREAM	-	Gene_Bra009223
A10	14765493	C	T	Y	53	32,21	T	16	0,16	UPSTREAM	-	Gene_Bra009223
A10	14765604	A	C	M	44	29,15	C	15	0,15	UPSTREAM	-	Gene_Bra009223
A10	14765625	G	A	R	43	33,10	A	12	0,12	UPSTREAM	-	Gene_Bra009223
A10	14765900	T	C	T	27	27,0	Y	24	6,18	UPSTREAM	-	Gene_Bra009223
A10	14765963	C	A	M	32	26,6	M	35	26,9	UPSTREAM	-	Gene_Bra009223
A10	14766051	T	A	W	45	40,5	W	29	21,8	UPSTREAM	-	Gene_Bra009223
A10	14766095	A	G	A	40	38,2	G	16	0,16	UPSTREAM	-	Gene_Bra009223
A10	14766127	T	C	T	38	37,1	Y	8	6,2	UPSTREAM	-	Gene_Bra009223
A10	14766231	C	T	C	43	43,0	T	11	0,11	DOWNSTREAM	-	Gene_Bra009222
A10	14766238	A	G	A	42	42,0	G	12	0,12	DOWNSTREAM	-	Gene_Bra009222
A10	14766353	T	C	T	36	36,0	C	39	0,39	DOWNSTREAM	-	Gene_Bra009222
A10	14766383	T	C	T	32	32,0	C	35	0,35	DOWNSTREAM	-	Gene_Bra009222
A10	14766521	T	C	T	42	42,0	C	37	0,37	DOWNSTREAM	-	Gene_Bra009222
A10	14766533	A	T	A	44	44,0	T	41	0,41	DOWNSTREAM	-	Gene_Bra009222
A10	14766564	G	A	G	43	43,0	A	40	0,40	DOWNSTREAM	-	Gene_Bra009222
A10	14766590	T	C	T	39	39,0	C	31	0,31	DOWNSTREAM	-	Gene_Bra009222
A10	14766653	T	C	T	36	36,0	C	32	0,32	DOWNSTREAM	-	Gene_Bra009222
A10	14766664	A	G	A	35	35,0	G	36	0,36	DOWNSTREAM	-	Gene_Bra009222
A10	14766711	T	C	T	33	33,0	C	31	0,31	DOWNSTREAM	-	Gene_Bra009222
A10	14766732	A	C	A	34	34,0	C	35	0,35	DOWNSTREAM	-	Gene_Bra009222
A10	14766851	G	A	G	28	28,0	A	31	0,31	DOWNSTREAM	-	Gene_Bra009222
A10	14766894	A	T	A	29	29,0	T	31	0,31	DOWNSTREAM	-	Gene_Bra009222
A10	14766928	A	G	A	30	30,0	G	35	0,35	DOWNSTREAM	-	Gene_Bra009222
A10	14766935	A	C	A	31	31,0	C	36	0,36	DOWNSTREAM	-	Gene_Bra009222
A10	14767079	G	T	G	29	29,0	T	45	0,45	DOWNSTREAM	-	Gene_Bra009222
A10	14767241	G	A	G	31	31,0	A	37	0,37	DOWNSTREAM	-	Gene_Bra009222
A10	14767268	C	T	C	37	37,0	T	40	0,40	DOWNSTREAM	-	Gene_Bra009222
A10	14767316	A	T	A	41	41,0	T	45	0,45	DOWNSTREAM	-	Gene_Bra009222
A10	14767364	C	A	C	44	44,0	A	40	0,40	DOWNSTREAM	-	Gene_Bra009222
A10	14767391	T	A	T	39	39,0	A	32	0,32	DOWNSTREAM	-	Gene_Bra009222
A10	14767472	G	C	G	36	36,0	C	39	0,39	DOWNSTREAM	-	Gene_Bra009222
A10	14767527	A	C	A	34	34,0	C	21	0,21	DOWNSTREAM	-	Gene_Bra009222
A10	14767545	A	G	A	32	32,0	G	11	0,11	DOWNSTREAM	-	Gene_Bra009222
A10	14767554	A	T	A	35	35,0	T	7	0,7	DOWNSTREAM	-	Gene_Bra009222
A10	14768470	G	T	G	38	38,0	T	29	0,29	DOWNSTREAM	-	Gene_Bra009222
A10	14768558	C	A	C	39	39,0	A	30	0,30	DOWNSTREAM	-	Gene_Bra009222
A10	14768589	A	C	A	36	36,0	C	33	0,33	DOWNSTREAM	-	Gene_Bra009222
A10	14768615	G	A	G	33	33,0	A	29	0,29	DOWNSTREAM	-	Gene_Bra009222
A10	14768631	T	A	T	37	37,0	A	31	0,31	DOWNSTREAM	-	Gene_Bra009222
A10	14768701	G	C	G	37	37,0	C	29	0,29	NON_SYNONYMOUS_CODING	atC/atG	Gene_Bra009222
A10	14768765	G	T	G	42	42,0	T	32	0,32	NON_SYNONYMOUS_CODING	cCa/cAa	Gene_Bra009222
A10	14768786	T	G	T	40	40,0	G	36	0,36	NON_SYNONYMOUS_CODING	aAg/aCg	Gene_Bra009222
A10	14768846	C	G	C	42	41,1	G	33	0,33	NON_SYNONYMOUS_CODING	gGt/gCt	Gene_Bra009222
A10	14768880	C	A	C	36	36,0	A	36	0,36	STOP_GAINED	Gaa/Taa	Gene_Bra009222
A10	14769038	G	A	G	36	36,0	A	29	0,29	NON_SYNONYMOUS_CODING	Cgc/Tgc	Gene_Bra009222
A10	14769044	T	C	T	38	38,0	C	29	0,29	NON_SYNONYMOUS_CODING	Aat/Gat	Gene_Bra009222
A10	14769077	A	G	A	41	41,0	R	15	8,7	NON_SYNONYMOUS_CODING	Tat/Cat	Gene_Bra009222
A10	14769093	A	C	A	45	45,0	C	29	0,29	SYNONYMOUS_CODING	gcT/gcG	Gene_Bra009222
A10	14769111	T	A	T	49	49,0	A	33	0,33	SYNONYMOUS_CODING	tcA/tcT	Gene_Bra009222
A10	14769123	C	G	C	47	47,0	G	35	0,35	SYNONYMOUS_CODING	acG/acC	Gene_Bra009222
A10	14769142	G	A	G	48	48,0	A	31	0,31	NON_SYNONYMOUS_CODING	tCc/tTc	Gene_Bra009222
A10	14769150	G	A	G	45	45,0	A	29	0,29	SYNONYMOUS_CODING	acC/acT	Gene_Bra009222
A10	14769159	G	A	G	41	41,0	A	23	0,23	SYNONYMOUS_CODING	ggC/ggT	Gene_Bra009222
A10	14769169	A	C	A	44	44,0	C	19	0,19	NON_SYNONYMOUS_CODING	gTt/gGt	Gene_Bra009222
A10	14769243	C	T	C	41	41,0	T	26	0,26	SYNONYMOUS_CODING	aaG/aaA	Gene_Bra009222
A10	14769268	T	C	T	44	44,0	C	28	0,28	NON_SYNONYMOUS_CODING	gAa/gGa	Gene_Bra009222
A10	14769278	G	A	G	43	43,0	A	28	0,28	NON_SYNONYMOUS_CODING	Ctt/Ttt	Gene_Bra009222
A10	14769355	G	T	G	40	40,0	T	33	0,33	UPSTREAM	-	Gene_Bra009222
A10	14769379	G	A	G	36	36,0	A	33	0,33	UPSTREAM	-	Gene_Bra009222
A10	14769569	G	C	G	30	30,0	C	23	0,23	UPSTREAM	-	Gene_Bra009222
A10	14769585	A	C	A	36	36,0	C	29	0,29	UPSTREAM	-	Gene_Bra009222
A10	14769645	A	G	A	35	35,0	G	35	0,35	UPSTREAM	-	Gene_Bra009222
A10	14769684	T	A	T	39	39,0	A	39	0,39	UPSTREAM	-	Gene_Bra009222
A10	14769939	G	T	G	29	29,0	T	20	0,20	UPSTREAM	-	Gene_Bra009221
A10	14769955	T	C	T	26	26,0	C	17	0,17	UPSTREAM	-	Gene_Bra009221
A10	14769983	G	A	G	35	35,0	A	13	0,13	UPSTREAM	-	Gene_Bra009221
A10	14769990	G	A	G	35	35,0	A	12	0,12	UPSTREAM	-	Gene_Bra009221
A10	14769996	A	G	A	38	38,0	G	12	0,12	UPSTREAM	-	Gene_Bra009221
A10	14770024	A	G	A	35	35,0	G	13	0,13	UPSTREAM	-	Gene_Bra009221
A10	14770065	T	C	T	42	42,0	C	20	0,20	UPSTREAM	-	Gene_Bra009221
A10	14770205	G	T	G	37	37,0	T	24	0,24	UPSTREAM	-	Gene_Bra009221
A10	14770456	G	C	G	32	32,0	C	36	0,36	NON_SYNONYMOUS_CODING	tGg/tCg	Gene_Bra009221
A10	14770480	T	G	T	36	36,0	G	40	0,40	NON_SYNONYMOUS_CODING	tTc/tGc	Gene_Bra009221
A10	14770542	G	C	G	30	30,0	C	37	0,37	NON_SYNONYMOUS_CODING	Gca/Cca	Gene_Bra009221
A10	14770568	A	T	A	38	38,0	T	35	0,35	SYNONYMOUS_CODING	ccA/ccT	Gene_Bra009221
A10	14771296	A	T	A	43	43,0	T	32	0,32	SYNONYMOUS_CODING	acA/acT	Gene_Bra009221
A10	14772518	C	A	C	7	7,0	A	7	0,7	DOWNSTREAM	-	Gene_Bra009221
A10	14772563	G	T	G	17	17,0	T	15	0,15	DOWNSTREAM	-	Gene_Bra009221
A10	14773276	A	G	A	31	31,0	G	26	0,26	UPSTREAM	-	Gene_Bra009220
A10	14773524	T	C	T	49	49,0	C	45	0,45	UPSTREAM	-	Gene_Bra009220
A10	14773655	T	G	T	42	42,0	G	41	0,41	UPSTREAM	-	Gene_Bra009220
A10	14773782	C	G	C	48	48,0	G	44	0,44	UPSTREAM	-	Gene_Bra009220
A10	14773992	C	G	C	29	29,0	G	37	0,37	UPSTREAM	-	Gene_Bra009220
A10	14774381	C	T	C	24	24,0	T	37	0,37	INTRON	-	Gene_Bra009220
A10	14775616	A	G	A	40	40,0	G	32	0,32	DOWNSTREAM	-	Gene_Bra009220
A10	14775912	A	C	A	37	37,0	C	28	0,28	DOWNSTREAM	-	Gene_Bra009220
A10	14776135	T	C	T	34	34,0	C	32	0,32	DOWNSTREAM	-	Gene_Bra009220
A10	14776488	A	C	A	37	37,0	C	34	0,34	DOWNSTREAM	-	Gene_Bra009220
A10	14776772	T	A	T	36	36,0	A	42	0,42	DOWNSTREAM	-	Gene_Bra009220
A10	14777015	A	G	A	36	36,0	G	36	0,36	DOWNSTREAM	-	Gene_Bra009220
A10	14777442	A	C	A	51	51,0	C	34	0,34	DOWNSTREAM	-	Gene_Bra009220
A10	14777959	C	T	C	53	49,4	Y	13	9,4	DOWNSTREAM	-	Gene_Bra009220
A10	14778063	A	G	R	38	32,6	G	6	0,6	DOWNSTREAM	-	Gene_Bra009220
A10	14778097	A	T	W	37	31,6	T	7	0,7	DOWNSTREAM	-	Gene_Bra009220
A10	14778131	C	T	Y	37	32,5	Y	6	3,3	DOWNSTREAM	-	Gene_Bra009220
A10	14779725	A	C	A	34	34,0	C	24	0,24	UPSTREAM	-	Gene_Bra009219
A10	14780257	G	A	G	33	33,0	A	33	0,33	UPSTREAM	-	Gene_Bra009219
A10	14780742	A	G	A	20	20,0	G	35	0,35	UPSTREAM	-	Gene_Bra009219
A10	14781514	G	T	G	46	46,0	T	41	0,41	INTRON	-	Gene_Bra009219
A10	14782674	C	T	C	34	34,0	T	29	0,29	INTRON	-	Gene_Bra009219
A10	14782731	T	A	T	27	27,0	A	36	0,36	INTRON	-	Gene_Bra009219
A10	14782782	A	G	A	30	30,0	G	32	0,32	INTRON	-	Gene_Bra009219
A10	14782893	C	T	C	36	36,0	T	27	0,27	SYNONYMOUS_CODING	tgC/tgT	Gene_Bra009219
A10	14783592	A	G	A	30	30,0	G	31	0,31	DOWNSTREAM	-	Gene_Bra009219
A10	14783980	G	A	G	41	41,0	A	13	0,13	DOWNSTREAM	-	Gene_Bra009219
A10	14784019	A	C	A	45	45,0	C	21	0,21	DOWNSTREAM	-	Gene_Bra009219
A10	14784442	A	G	A	17	17,0	G	37	0,37	DOWNSTREAM	-	Gene_Bra009218
A10	14784512	A	G	A	22	22,0	G	36	0,36	DOWNSTREAM	-	Gene_Bra009218
A10	14784611	T	A	T	25	25,0	A	35	0,35	DOWNSTREAM	-	Gene_Bra009218
A10	14784638	T	G	T	22	22,0	G	35	0,35	DOWNSTREAM	-	Gene_Bra009218
A10	14784698	A	G	A	24	24,0	G	41	0,41	DOWNSTREAM	-	Gene_Bra009218
A10	14784720	T	G	T	21	21,0	G	38	0,38	DOWNSTREAM	-	Gene_Bra009218
A10	14784784	G	A	G	25	25,0	A	33	0,33	DOWNSTREAM	-	Gene_Bra009218
A10	14784937	T	G	T	31	30,1	G	30	0,30	DOWNSTREAM	-	Gene_Bra009218
A10	14784982	T	C	T	30	30,0	C	34	0,34	SYNONYMOUS_CODING	caA/caG	Gene_Bra009218
A10	14785116	T	G	T	33	33,0	G	33	0,33	SYNONYMOUS_CODING	Agg/Cgg	Gene_Bra009218
A10	14785170	G	A	G	32	32,0	A	38	0,38	SYNONYMOUS_CODING	Cta/Tta	Gene_Bra009218
A10	14785186	T	C	T	30	30,0	C	39	0,39	SYNONYMOUS_CODING	agA/agG	Gene_Bra009218
A10	14785204	C	T	C	33	33,0	T	39	0,39	SYNONYMOUS_CODING	agG/agA	Gene_Bra009218
A10	14785210	T	C	T	32	32,0	C	38	0,38	SYNONYMOUS_CODING	ctA/ctG	Gene_Bra009218
A10	14785276	A	G	A	31	31,0	G	37	0,37	SYNONYMOUS_CODING	gaT/gaC	Gene_Bra009218
A10	14785282	A	T	A	29	29,0	T	37	0,37	SYNONYMOUS_CODING	gcT/gcA	Gene_Bra009218
A10	14785893	A	T	A	35	35,0	T	29	0,29	SYNONYMOUS_CODING	atT/atA	Gene_Bra009218
A10	14785908	G	A	G	35	35,0	A	33	0,33	SYNONYMOUS_CODING	taC/taT	Gene_Bra009218
A10	14785920	G	T	G	34	34,0	T	33	0,33	SYNONYMOUS_CODING	tcC/tcA	Gene_Bra009218
A10	14785959	T	C	T	36	36,0	C	35	0,35	SYNONYMOUS_CODING	acA/acG	Gene_Bra009218
A10	14785992	A	G	A	37	37,0	G	34	0,34	SYNONYMOUS_CODING	gtT/gtC	Gene_Bra009218
A10	14786042	C	G	C	37	37,0	G	39	0,39	SPLICE_SITE_REGION	-	Gene_Bra009218
A10	14786067	C	T	C	38	38,0	T	38	0,38	INTRON	-	Gene_Bra009218
A10	14786075	C	T	C	40	40,0	T	41	0,41	INTRON	-	Gene_Bra009218
A10	14786154	G	A	G	33	33,0	A	40	0,40	SYNONYMOUS_CODING	ttC/ttT	Gene_Bra009218
A10	14786225	G	A	G	40	40,0	A	33	0,33	SYNONYMOUS_CODING	Ctg/Ttg	Gene_Bra009218
A10	14786244	A	G	A	36	36,0	G	37	0,37	SYNONYMOUS_CODING	aaT/aaC	Gene_Bra009218
A10	14786308	C	T	C	44	44,0	T	28	0,28	NON_SYNONYMOUS_CODING	aGt/aAt	Gene_Bra009218
A10	14786364	T	A	T	40	40,0	A	24	0,24	INTRON	-	Gene_Bra009218
A10	14786464	A	T	A	37	37,0	T	25	0,25	SYNONYMOUS_CODING	atT/atA	Gene_Bra009218
A10	14786566	A	C	A	36	36,0	C	23	0,23	SYNONYMOUS_CODING	ctT/ctG	Gene_Bra009218
A10	14786669	A	G	A	44	44,0	G	33	0,33	NON_SYNONYMOUS_CODING	gTt/gCt	Gene_Bra009218
A10	14786679	C	G	C	42	42,0	G	36	0,36	NON_SYNONYMOUS_CODING	Gag/Cag	Gene_Bra009218
A10	14786745	T	G	T	33	33,0	G	35	0,35	NON_SYNONYMOUS_CODING	Atg/Ctg	Gene_Bra009218
A10	14786767	G	T	G	29	29,0	T	33	0,33	SYNONYMOUS_CODING	ggC/ggA	Gene_Bra009218
A10	14786773	A	T	A	26	26,0	T	34	0,34	SYNONYMOUS_CODING	gtT/gtA	Gene_Bra009218
A10	14786786	A	T	A	29	29,0	T	32	0,32	NON_SYNONYMOUS_CODING	gTa/gAa	Gene_Bra009218
A10	14786796	T	C	T	30	30,0	C	33	0,33	NON_SYNONYMOUS_CODING	Aca/Gca	Gene_Bra009218
A10	14787247	T	C	T	24	24,0	C	23	0,23	SYNONYMOUS_CODING	acA/acG	Gene_Bra009218
A10	14787256	A	G	A	25	25,0	G	26	0,26	SYNONYMOUS_CODING	agT/agC	Gene_Bra009218
A10	14787271	G	C	G	25	25,0	C	33	0,33	SYNONYMOUS_CODING	ctC/ctG	Gene_Bra009218
A10	14787328	T	C	T	32	32,0	C	29	0,29	SYNONYMOUS_CODING	ccA/ccG	Gene_Bra009218
A10	14787370	G	A	G	35	35,0	A	31	0,31	SYNONYMOUS_CODING	acC/acT	Gene_Bra009218
A10	14787416	G	A	G	31	31,0	A	22	0,22	NON_SYNONYMOUS_CODING	gCc/gTc	Gene_Bra009218
A10	14787505	C	T	C	17	17,0	T	21	0,21	UPSTREAM	-	Gene_Bra009218
A10	14787672	A	G	A	25	25,0	G	21	0,21	UPSTREAM	-	Gene_Bra009218
A10	14787812	G	A	G	29	29,0	A	21	0,21	UPSTREAM	-	Gene_Bra009218
A10	14788026	A	G	A	30	30,0	G	37	0,37	UPSTREAM	-	Gene_Bra009218
A10	14788185	T	C	T	40	40,0	C	44	0,44	UPSTREAM	-	Gene_Bra009218
A10	14788216	A	G	A	41	41,0	G	49	0,49	UPSTREAM	-	Gene_Bra009218
A10	14788484	T	A	T	32	32,0	A	31	0,31	UPSTREAM	-	Gene_Bra009217
A10	14788512	T	C	T	33	33,0	C	27	0,27	UPSTREAM	-	Gene_Bra009217
A10	14788521	G	A	G	33	33,0	A	28	0,28	UPSTREAM	-	Gene_Bra009217
A10	14788671	A	G	A	34	34,0	G	29	0,29	UPSTREAM	-	Gene_Bra009217
A10	14788707	A	C	A	26	26,0	C	29	0,29	UPSTREAM	-	Gene_Bra009217
A10	14789245	C	A	C	41	41,0	A	36	0,36	UPSTREAM	-	Gene_Bra009217
A10	14789440	C	G	C	36	36,0	G	41	0,41	UPSTREAM	-	Gene_Bra009217
A10	14789518	T	G	G	40	0,40	T	37	37,0	NON_SYNONYMOUS_CODING	agT/agG	Gene_Bra009217
A10	14789719	T	C	T	42	42,0	C	29	0,29	SYNONYMOUS_CODING	ctT/ctC	Gene_Bra009217
A10	14789767	C	T	C	41	41,0	T	32	0,32	SYNONYMOUS_CODING	atC/atT	Gene_Bra009217
A10	14789911	T	G	T	33	33,0	G	41	0,41	INTRON	-	Gene_Bra009217
A10	14789978	A	G	A	25	25,0	G	40	0,40	INTRON	-	Gene_Bra009217
A10	14790026	T	G	T	27	27,0	G	33	0,33	INTRON	-	Gene_Bra009217
A10	14790083	G	C	G	29	29,0	C	32	0,32	INTRON	-	Gene_Bra009217
A10	14790136	T	C	T	32	32,0	C	33	0,33	INTRON	-	Gene_Bra009217
A10	14790252	T	C	T	36	36,0	C	42	0,42	INTRON	-	Gene_Bra009217
A10	14790458	T	C	T	33	33,0	C	48	0,48	INTRON	-	Gene_Bra009217
A10	14790586	G	A	G	29	29,0	A	41	0,41	INTRON	-	Gene_Bra009217
A10	14790653	G	A	G	25	25,0	A	39	0,39	SYNONYMOUS_CODING	gtG/gtA	Gene_Bra009217
A10	14790731	C	T	C	27	27,0	T	29	0,29	DOWNSTREAM	-	Gene_Bra009217
A10	14790739	C	A	C	25	25,0	A	26	0,26	DOWNSTREAM	-	Gene_Bra009217
A10	14790765	C	T	C	24	24,0	T	24	0,24	DOWNSTREAM	-	Gene_Bra009217
A10	14790789	T	C	T	24	24,0	C	25	0,25	DOWNSTREAM	-	Gene_Bra009217
A10	14790802	C	T	C	26	26,0	T	30	0,30	DOWNSTREAM	-	Gene_Bra009217
A10	14790809	C	G	C	24	24,0	G	33	0,33	DOWNSTREAM	-	Gene_Bra009217
A10	14790837	A	T	A	28	28,0	T	34	0,34	DOWNSTREAM	-	Gene_Bra009217
A10	14790945	G	T	G	32	32,0	T	41	0,41	DOWNSTREAM	-	Gene_Bra009217
A10	14790990	G	C	G	22	22,0	C	33	0,33	DOWNSTREAM	-	Gene_Bra009217
A10	14791070	A	T	A	23	23,0	T	38	0,38	DOWNSTREAM	-	Gene_Bra009217
A10	14791251	T	C	T	37	37,0	C	43	0,43	DOWNSTREAM	-	Gene_Bra009217
A10	14791539	A	T	A	43	43,0	T	30	0,30	DOWNSTREAM	-	Gene_Bra009216
A10	14792364	A	G	G	37	0,37	G	39	0,39	SYNONYMOUS_CODING	aaT/aaC	Gene_Bra009216
A10	14792388	T	C	T	30	30,0	C	36	0,36	SYNONYMOUS_CODING	gaA/gaG	Gene_Bra009216
A10	14792949	G	C	C	33	0,33	G	32	32,0	NON_SYNONYMOUS_CODING	atC/atG	Gene_Bra009216
A10	14794151	A	T	T	50	0,50	T	32	0,32	UPSTREAM	-	Gene_Bra009216
A10	14796592	T	C	T	32	32,0	C	37	0,37	NON_SYNONYMOUS_CODING	aAc/aGc	Gene_Bra009215
A10	14797454	T	C	T	36	36,0	C	33	0,33	UPSTREAM	-	Gene_Bra009215
A10	14798004	T	C	C	42	0,42	C	35	0,35	UPSTREAM	-	Gene_Bra009215
A10	14798928	A	C	M	54	33,21	A	37	37,0	UPSTREAM	-	Gene_Bra009215
A10	14798936	C	T	Y	55	35,20	C	37	37,0	UPSTREAM	-	Gene_Bra009215
A10	14798951	G	A	R	58	21,37	A	39	0,39	UPSTREAM	-	Gene_Bra009215
A10	14798988	A	G	R	62	40,22	A	37	37,0	UPSTREAM	-	Gene_Bra009215
A10	14798998	T	C	Y	65	40,25	T	32	32,0	UPSTREAM	-	Gene_Bra009215
A10	14799024	G	A	R	63	40,23	G	30	30,0	UPSTREAM	-	Gene_Bra009215
A10	14799048	G	A	R	55	37,18	G	29	29,0	UPSTREAM	-	Gene_Bra009215
A10	14799056	C	A	M	55	40,15	C	28	28,0	UPSTREAM	-	Gene_Bra009215
A10	14799087	T	C	Y	58	38,20	T	24	24,0	UPSTREAM	-	Gene_Bra009215
A10	14799125	T	A	W	52	35,17	T	19	19,0	UPSTREAM	-	Gene_Bra009215
A10	14799136	G	A	R	49	35,14	G	22	22,0	UPSTREAM	-	Gene_Bra009215
A10	14799150	A	T	W	45	34,11	A	21	21,0	UPSTREAM	-	Gene_Bra009215
A10	14799162	G	A	R	45	35,10	G	21	21,0	UPSTREAM	-	Gene_Bra009215
A10	14799584	C	T	C	41	41,0	T	23	1,22	UPSTREAM	-	Gene_Bra009214
A10	14799716	T	A	T	44	44,0	A	36	2,34	UPSTREAM	-	Gene_Bra009214
A10	14799925	A	C	A	18	18,0	C	9	0,9	UPSTREAM	-	Gene_Bra009214
A10	14799958	G	T	T	16	0,16	T	12	0,12	UPSTREAM	-	Gene_Bra009214
A10	14799979	A	G	G	18	0,18	G	12	0,12	UPSTREAM	-	Gene_Bra009214
A10	14800250	G	A	G	32	32,0	A	38	0,38	UPSTREAM	-	Gene_Bra009214
A10	14800346	G	T	G	32	32,0	T	29	0,29	UPSTREAM	-	Gene_Bra009214
A10	14800570	G	A	A	30	0,30	G	23	23,0	UPSTREAM	-	Gene_Bra009214
A10	14800602	C	T	C	29	29,0	T	27	0,27	UPSTREAM	-	Gene_Bra009214
A10	14800647	A	G	A	32	32,0	G	33	0,33	UPSTREAM	-	Gene_Bra009214
A10	14801550	A	G	A	20	20,0	G	19	0,19	UPSTREAM	-	Gene_Bra009214
A10	14801659	G	A	G	22	22,0	A	22	0,22	UPSTREAM	-	Gene_Bra009214
A10	14801731	T	G	T	25	25,0	G	17	0,17	UPSTREAM	-	Gene_Bra009214
A10	14802039	G	T	G	36	36,0	T	30	0,30	UPSTREAM	-	Gene_Bra009214
A10	14803439	C	G	G	31	0,31	C	55	55,0	INTRON	-	Gene_Bra009214
A10	14803548	G	A	G	34	34,0	A	42	0,42	INTRON	-	Gene_Bra009214
A10	14803634	G	A	G	29	29,0	A	30	0,30	INTRON	-	Gene_Bra009214
A10	14804844	T	A	T	29	29,0	A	27	0,27	INTRON	-	Gene_Bra009214
A10	14805649	T	A	T	38	38,0	A	33	0,33	INTRON	-	Gene_Bra009214
A10	14805775	A	T	A	41	41,0	T	42	0,42	SYNONYMOUS_CODING	gcA/gcT	Gene_Bra009214
A10	14806053	T	A	T	28	28,0	A	40	0,40	STOP_GAINED	tTg/tAg	Gene_Bra009214
A10	14807644	T	C	T	43	43,0	C	36	0,36	SYNONYMOUS_CODING	ctT/ctC	Gene_Bra009213
A10	14807960	C	A	C	35	35,0	A	34	0,34	INTRON	-	Gene_Bra009213
A10	14807966	T	G	T	32	32,0	G	32	0,32	INTRON	-	Gene_Bra009213
A10	14808025	A	G	A	36	36,0	G	39	0,39	INTRON	-	Gene_Bra009213
A10	14808033	G	C	G	34	34,0	C	40	0,40	INTRON	-	Gene_Bra009213
A10	14808429	G	A	A	40	0,40	A	26	0,26	SPLICE_SITE_DONOR	-	Gene_Bra009213
A10	14808520	T	A	T	32	32,0	A	28	0,28	INTRON	-	Gene_Bra009213
A10	14808634	A	T	A	33	33,0	T	29	0,29	INTRON	-	Gene_Bra009213
A10	14808827	C	T	C	39	39,0	T	36	0,36	INTRON	-	Gene_Bra009213
A10	14808926	T	C	T	37	37,0	C	33	0,33	INTRON	-	Gene_Bra009213
A10	14809021	T	G	T	30	30,0	G	38	0,38	INTRON	-	Gene_Bra009213
A10	14809303	C	A	C	24	24,0	A	41	0,41	INTRON	-	Gene_Bra009213
A10	14809321	A	C	A	24	24,0	C	40	0,40	INTRON	-	Gene_Bra009213
A10	14809456	G	C	G	35	35,0	C	37	0,37	SYNONYMOUS_CODING	ccG/ccC	Gene_Bra009213
A10	14809475	T	C	T	35	35,0	C	32	0,32	INTRON	-	Gene_Bra009213
A10	14809481	C	T	C	35	35,0	T	29	0,29	INTRON	-	Gene_Bra009213
A10	14809627	T	C	T	29	29,0	C	34	0,34	INTRON	-	Gene_Bra009213
A10	14809805	C	A	C	36	36,0	A	38	0,38	INTRON	-	Gene_Bra009213
A10	14809891	C	A	C	35	35,0	A	34	0,34	INTRON	-	Gene_Bra009213
A10	14809922	C	T	C	31	31,0	T	32	0,32	INTRON	-	Gene_Bra009213
A10	14809963	T	C	T	25	25,0	C	32	0,32	INTRON	-	Gene_Bra009213
A10	14809988	C	T	C	26	26,0	T	37	0,37	INTRON	-	Gene_Bra009213
A10	14810066	G	A	G	30	30,0	A	38	1,37	SPLICE_SITE_REGION	-	Gene_Bra009213
A10	14810201	G	T	G	37	37,0	T	38	0,38	NON_SYNONYMOUS_CODING	ttG/ttT	Gene_Bra009213
A10	14810213	C	T	C	38	38,0	T	35	0,35	SYNONYMOUS_CODING	gaC/gaT	Gene_Bra009213
A10	14810260	C	A	C	46	46,0	A	37	0,37	NON_SYNONYMOUS_CODING	aCt/aAt	Gene_Bra009213
A10	14810288	T	C	T	43	43,0	C	36	0,36	SYNONYMOUS_CODING	gaT/gaC	Gene_Bra009213
A10	14810321	C	T	C	40	40,0	T	30	0,30	INTRON	-	Gene_Bra009213
A10	14810374	T	C	T	33	33,0	C	26	0,26	INTRON	-	Gene_Bra009213
A10	14810386	A	G	A	29	29,0	G	25	0,25	SPLICE_SITE_REGION	-	Gene_Bra009213
A10	14810411	C	G	C	31	31,0	G	26	0,26	SYNONYMOUS_CODING	ctC/ctG	Gene_Bra009213
A10	14810423	A	G	A	32	32,0	G	22	0,22	SYNONYMOUS_CODING	gcA/gcG	Gene_Bra009213
A10	14810441	A	G	A	37	37,0	G	22	0,22	SYNONYMOUS_CODING	caA/caG	Gene_Bra009213
A10	14810465	C	A	C	40	40,0	A	22	1,21	SYNONYMOUS_CODING	ggC/ggA	Gene_Bra009213
A10	14810492	G	C	G	44	44,0	C	23	0,23	SYNONYMOUS_CODING	ccG/ccC	Gene_Bra009213
A10	14810516	A	G	A	46	46,0	G	20	0,20	SPLICE_SITE_REGION	-	Gene_Bra009213
A10	14810591	C	G	C	37	37,0	G	27	0,27	SYNONYMOUS_CODING	ccC/ccG	Gene_Bra009213
A10	14810734	C	T	C	30	30,0	T	34	1,33	INTRON	-	Gene_Bra009213
A10	14811208	T	G	T	37	37,0	G	37	0,37	DOWNSTREAM	-	Gene_Bra009213
A10	14811682	A	G	A	49	49,0	G	31	1,30	DOWNSTREAM	-	Gene_Bra009213
A10	14811771	T	A	T	42	42,0	A	27	1,26	DOWNSTREAM	-	Gene_Bra009213
A10	14813449	T	C	T	38	38,0	C	26	0,26	INTRON	-	Gene_Bra009212
A10	14813645	T	C	T	34	34,0	C	39	0,39	INTRON	-	Gene_Bra009212
A10	14813705	A	T	A	39	39,0	T	40	0,40	INTRON	-	Gene_Bra009212
A10	14814057	C	T	C	21	21,0	T	44	0,44	NON_SYNONYMOUS_CODING	Gag/Aag	Gene_Bra009212
A10	14814213	T	A	T	29	29,0	A	36	0,36	NON_SYNONYMOUS_CODING	caA/caT	Gene_Bra009212
A10	14814544	T	A	T	21	21,0	A	36	0,36	NON_SYNONYMOUS_CODING	caA/caT	Gene_Bra009212
A10	14814668	C	A	C	25	25,0	A	48	0,48	SYNONYMOUS_CODING	gtG/gtT	Gene_Bra009212
A10	14814862	A	C	A	28	28,0	C	30	0,30	INTRON	-	Gene_Bra009212
A10	14814987	A	G	A	26	26,0	G	32	0,32	SYNONYMOUS_CODING	Ttg/Ctg	Gene_Bra009212
A10	14815021	G	A	G	27	27,0	A	31	0,31	SYNONYMOUS_CODING	agC/agT	Gene_Bra009212
A10	14815052	C	A	C	27	27,0	A	28	0,28	NON_SYNONYMOUS_CODING	cGa/cTa	Gene_Bra009212
A10	14815085	G	A	G	31	31,0	A	27	0,27	NON_SYNONYMOUS_CODING	cCg/cTg	Gene_Bra009212
A10	14816496	C	T	C	23	23,0	T	36	0,36	UPSTREAM	-	Gene_Bra009212
A10	14816534	G	A	G	32	32,0	A	41	0,41	UPSTREAM	-	Gene_Bra009212
A10	14816577	G	C	G	30	30,0	C	36	0,36	UPSTREAM	-	Gene_Bra009212
A10	14816630	G	A	G	27	27,0	A	44	0,44	UPSTREAM	-	Gene_Bra009212
A10	14816670	T	C	T	24	24,0	C	36	0,36	UPSTREAM	-	Gene_Bra009212
A10	14816717	T	C	T	24	24,0	C	37	0,37	UPSTREAM	-	Gene_Bra009212
A10	14816910	T	G	T	15	15,0	G	32	0,32	UPSTREAM	-	Gene_Bra009212
A10	14816984	T	A	T	11	11,0	A	20	0,20	UPSTREAM	-	Gene_Bra009212
A10	14817288	T	A	T	20	20,0	A	20	0,20	UPSTREAM	-	Gene_Bra009212
A10	14817295	A	T	A	21	21,0	T	20	0,20	UPSTREAM	-	Gene_Bra009212
A10	14817662	G	T	G	28	28,0	T	19	0,19	UPSTREAM	-	Gene_Bra009212
A10	14818000	C	T	C	40	40,0	T	26	0,26	DOWNSTREAM	-	Gene_Bra009211
A10	14818018	C	T	T	39	0,39	C	27	27,0	DOWNSTREAM	-	Gene_Bra009211
A10	14818150	C	A	C	34	34,0	A	19	0,19	DOWNSTREAM	-	Gene_Bra009211
A10	14818271	C	T	C	37	37,0	T	29	0,29	DOWNSTREAM	-	Gene_Bra009211
A10	14818400	G	A	G	28	28,0	A	33	0,33	DOWNSTREAM	-	Gene_Bra009211
A10	14818460	A	C	A	36	36,0	C	26	0,26	DOWNSTREAM	-	Gene_Bra009211
A10	14818482	A	G	A	45	45,0	G	28	0,28	DOWNSTREAM	-	Gene_Bra009211
A10	14818498	G	A	G	45	45,0	A	31	0,31	DOWNSTREAM	-	Gene_Bra009211
A10	14818878	G	T	G	45	45,0	T	41	0,41	DOWNSTREAM	-	Gene_Bra009211
A10	14819438	A	G	A	45	45,0	G	49	0,49	DOWNSTREAM	-	Gene_Bra009211
A10	14819653	T	C	T	43	43,0	C	34	0,34	DOWNSTREAM	-	Gene_Bra009211
A10	14819775	G	A	G	33	33,0	A	34	0,34	DOWNSTREAM	-	Gene_Bra009211
A10	14820644	G	A	G	52	52,0	A	39	0,39	NON_SYNONYMOUS_CODING	Ctt/Ttt	Gene_Bra009211
A10	14821182	T	G	T	35	35,0	G	42	0,42	INTRON	-	Gene_Bra009211
A10	14821635	G	T	G	36	36,0	T	26	0,26	INTRON	-	Gene_Bra009211
A10	14822174	G	T	G	41	41,0	T	41	0,41	UPSTREAM	-	Gene_Bra009211
A10	14822495	T	A	T	37	37,0	A	38	0,38	UPSTREAM	-	Gene_Bra009211
A10	14822533	G	C	G	32	32,0	C	44	0,44	UPSTREAM	-	Gene_Bra009211
A10	14822898	A	G	A	32	32,0	G	36	0,36	UPSTREAM	-	Gene_Bra009211
A10	14823258	T	C	T	43	43,0	C	35	0,35	UPSTREAM	-	Gene_Bra009210
A10	14823308	A	G	A	42	42,0	G	32	0,32	UPSTREAM	-	Gene_Bra009210
A10	14823666	T	G	T	34	34,0	G	23	0,23	UPSTREAM	-	Gene_Bra009210
A10	14823723	C	T	C	33	33,0	T	27	0,27	UPSTREAM	-	Gene_Bra009210
A10	14823972	T	C	T	27	27,0	C	30	0,30	UPSTREAM	-	Gene_Bra009210
A10	14824163	C	T	C	33	33,0	T	24	0,24	INTRON	-	Gene_Bra009210
A10	14824633	T	C	C	22	0,22	C	22	0,22	SYNONYMOUS_CODING	acT/acC	Gene_Bra009210
A10	14824686	G	T	G	20	20,0	T	23	2,21	INTRON	-	Gene_Bra009210
A10	14824750	C	A	C	25	25,0	A	32	0,32	INTRON	-	Gene_Bra009210
A10	14824812	A	G	A	27	27,0	G	37	0,37	INTRON	-	Gene_Bra009210
A10	14824849	A	G	A	27	27,0	G	34	0,34	INTRON	-	Gene_Bra009210
A10	14824855	T	C	T	27	27,0	C	34	0,34	INTRON	-	Gene_Bra009210
A10	14825218	C	T	C	42	42,0	T	27	0,27	SYNONYMOUS_CODING	tgC/tgT	Gene_Bra009210
A10	14825295	T	A	T	39	39,0	A	31	0,31	INTRON	-	Gene_Bra009210
A10	14825311	T	G	T	43	43,0	G	32	0,32	INTRON	-	Gene_Bra009210
A10	14825317	T	C	T	39	39,0	C	34	0,34	INTRON	-	Gene_Bra009210
A10	14826305	T	C	T	29	29,0	C	16	0,16	SYNONYMOUS_CODING	ctT/ctC	Gene_Bra009210
A10	14826400	C	T	C	37	37,0	T	17	0,17	INTRON	-	Gene_Bra009210
A10	14826944	T	C	T	32	32,0	C	30	0,30	INTRON	-	Gene_Bra009210
A10	14826960	G	T	G	32	32,0	T	25	0,25	INTRON	-	Gene_Bra009210
A10	14827198	C	T	T	41	0,41	T	24	0,24	NON_SYNONYMOUS_CODING	Ctc/Ttc	Gene_Bra009210
A10	14827245	C	T	T	44	0,44	T	27	0,27	SYNONYMOUS_CODING	agC/agT	Gene_Bra009210
A10	14827326	C	T	C	45	45,0	T	23	0,23	INTRON	-	Gene_Bra009210
A10	14827409	G	A	G	33	33,0	A	22	0,22	SYNONYMOUS_CODING	gaG/gaA	Gene_Bra009210
A10	14827473	T	C	T	28	28,0	C	26	0,26	INTRON	-	Gene_Bra009210
A10	14827490	G	A	G	29	29,0	A	27	0,27	INTRON	-	Gene_Bra009210
A10	14827499	C	A	C	29	29,0	A	28	0,28	INTRON	-	Gene_Bra009210
A10	14827661	G	A	G	43	43,0	A	27	0,27	SYNONYMOUS_CODING	acG/acA	Gene_Bra009210
A10	14827732	A	C	A	49	49,0	C	34	0,34	INTRON	-	Gene_Bra009210
A10	14827882	C	A	C	37	37,0	A	43	0,43	INTRON	-	Gene_Bra009210
A10	14827891	T	C	T	39	39,0	C	44	0,44	INTRON	-	Gene_Bra009210
A10	14827903	G	A	G	38	38,0	A	46	0,46	INTRON	-	Gene_Bra009210
A10	14828064	T	C	T	39	39,0	C	33	0,33	INTRON	-	Gene_Bra009210
A10	14828177	T	C	T	40	40,0	C	38	0,38	INTRON	-	Gene_Bra009210
A10	14828202	G	A	G	36	36,0	A	38	0,38	INTRON	-	Gene_Bra009210
A10	14828219	T	C	T	33	33,0	C	37	0,37	INTRON	-	Gene_Bra009210
A10	14828262	C	A	C	31	31,0	A	28	0,28	INTRON	-	Gene_Bra009210
A10	14828340	T	C	T	35	35,0	C	31	0,31	INTRON	-	Gene_Bra009210
A10	14828370	C	G	C	39	39,0	G	32	0,32	INTRON	-	Gene_Bra009210
A10	14828379	T	A	T	38	38,0	A	32	0,32	INTRON	-	Gene_Bra009210
A10	14828479	G	A	G	30	30,0	A	31	0,31	SYNONYMOUS_CODING	gtG/gtA	Gene_Bra009210
A10	14828493	G	T	G	28	28,0	T	32	0,32	SPLICE_SITE_REGION	-	Gene_Bra009210
A10	14828623	T	A	T	29	29,0	A	28	0,28	SYNONYMOUS_CODING	atT/atA	Gene_Bra009210
A10	14828641	G	A	G	30	30,0	A	28	0,28	SYNONYMOUS_CODING	tcG/tcA	Gene_Bra009210
A10	14828695	G	A	G	25	25,0	A	23	0,23	SPLICE_SITE_REGION	-	Gene_Bra009210
A10	14828704	C	T	C	26	26,0	T	25	0,25	SPLICE_SITE_REGION	-	Gene_Bra009210
A10	14828883	C	G	C	32	32,0	G	21	0,21	SPLICE_SITE_REGION	-	Gene_Bra009210
A10	14828948	T	C	T	40	40,0	C	17	0,17	SYNONYMOUS_CODING	Ttg/Ctg	Gene_Bra009210
A10	14828968	C	T	C	39	39,0	T	17	0,17	SYNONYMOUS_CODING	ttC/ttT	Gene_Bra009210
A10	14829036	C	T	C	39	39,0	T	26	0,26	INTRON	-	Gene_Bra009210
A10	14829045	G	T	G	40	40,0	T	26	0,26	INTRON	-	Gene_Bra009210
A10	14829064	T	C	T	35	35,0	C	26	0,26	INTRON	-	Gene_Bra009210
A10	14829104	A	T	A	36	36,0	T	31	0,31	SYNONYMOUS_CODING	gtA/gtT	Gene_Bra009210
A10	14829119	G	C	G	38	38,0	C	31	0,31	SYNONYMOUS_CODING	ctG/ctC	Gene_Bra009210
A10	14829134	G	A	G	35	35,0	A	28	0,28	SYNONYMOUS_CODING	tcG/tcA	Gene_Bra009210
A10	14829157	T	C	T	37	37,0	C	32	0,32	SPLICE_SITE_REGION	-	Gene_Bra009210
A10	14829285	T	C	T	41	41,0	C	34	0,34	SYNONYMOUS_CODING	cgT/cgC	Gene_Bra009210
A10	14829347	C	T	C	38	38,0	T	24	0,24	INTRON	-	Gene_Bra009210
A10	14829362	G	T	G	39	39,0	T	29	0,29	INTRON	-	Gene_Bra009210
A10	14829428	C	A	C	34	34,0	A	25	0,25	INTRON	-	Gene_Bra009210
A10	14829537	C	T	C	35	35,0	T	25	0,25	INTRON	-	Gene_Bra009210
A10	14829569	T	C	T	42	41,1	C	26	0,26	INTRON	-	Gene_Bra009210
A10	14829634	G	T	G	38	38,0	T	23	0,23	INTRON	-	Gene_Bra009210
A10	14829824	T	C	T	41	41,0	C	40	0,40	SPLICE_SITE_REGION	-	Gene_Bra009210
A10	14829870	G	C	C	46	0,46	C	39	0,39	SYNONYMOUS_CODING	gcG/gcC	Gene_Bra009210
A10	14829930	C	T	C	40	40,0	T	35	0,35	SYNONYMOUS_CODING	tcC/tcT	Gene_Bra009210
A10	14829936	G	A	A	39	0,39	A	38	0,38	SYNONYMOUS_CODING	caG/caA	Gene_Bra009210
A10	14829966	G	A	G	39	39,0	A	38	0,38	SYNONYMOUS_CODING	ggG/ggA	Gene_Bra009210
A10	14829976	C	T	C	37	37,0	T	41	0,41	SYNONYMOUS_CODING	Ctg/Ttg	Gene_Bra009210
A10	14829993	A	T	A	34	34,0	T	41	0,41	SYNONYMOUS_CODING	gtA/gtT	Gene_Bra009210
A10	14830037	T	C	T	37	37,0	C	42	0,42	INTRON	-	Gene_Bra009210
A10	14830062	C	T	C	31	31,0	T	51	0,51	INTRON	-	Gene_Bra009210
A10	14830109	C	T	C	36	36,0	T	48	0,48	SYNONYMOUS_CODING	atC/atT	Gene_Bra009210
A10	14830122	A	G	A	36	36,0	G	47	0,47	NON_SYNONYMOUS_CODING	Att/Gtt	Gene_Bra009210
A10	14830157	G	T	G	36	36,0	T	47	0,47	SYNONYMOUS_CODING	ctG/ctT	Gene_Bra009210
A10	14830218	T	A	T	29	29,0	A	41	0,41	INTRON	-	Gene_Bra009210
A10	14830385	A	T	A	33	33,0	T	28	0,28	INTRON	-	Gene_Bra009210
A10	14830443	A	C	A	31	31,0	C	18	0,18	INTRON	-	Gene_Bra009210
A10	14830513	G	T	G	29	29,0	T	23	0,23	INTRON	-	Gene_Bra009210
A10	14830594	A	T	A	28	28,0	T	18	0,18	INTRON	-	Gene_Bra009210
A10	14830601	A	G	A	29	29,0	G	19	0,19	INTRON	-	Gene_Bra009210
A10	14830607	T	C	T	30	30,0	C	19	0,19	INTRON	-	Gene_Bra009210
A10	14830625	G	T	G	30	30,0	T	18	0,18	SYNONYMOUS_CODING	ctG/ctT	Gene_Bra009210
A10	14830676	C	A	C	41	41,0	A	25	0,25	SYNONYMOUS_CODING	atC/atA	Gene_Bra009210
A10	14830709	A	C	A	37	37,0	C	24	0,24	INTRON	-	Gene_Bra009210
A10	14830791	T	C	T	38	38,0	C	31	0,31	INTRON	-	Gene_Bra009210
A10	14830827	A	G	A	39	39,0	G	28	0,28	SPLICE_SITE_REGION	-	Gene_Bra009210
A10	14830900	T	A	T	40	40,0	A	29	0,29	SPLICE_SITE_REGION	-	Gene_Bra009210
A10	14830921	A	T	A	39	39,0	T	27	0,27	INTRON	-	Gene_Bra009210
A10	14830970	A	G	A	30	30,0	G	27	0,27	INTRON	-	Gene_Bra009210
A10	14830992	G	A	G	35	35,0	A	24	0,24	INTRON	-	Gene_Bra009210
A10	14831085	T	G	T	41	41,0	G	28	0,28	SYNONYMOUS_CODING	ccT/ccG	Gene_Bra009210
A10	14831168	T	G	T	38	38,0	G	33	0,33	SPLICE_SITE_REGION	-	Gene_Bra009210
A10	14831179	T	C	T	36	36,0	C	34	0,34	INTRON	-	Gene_Bra009210
A10	14831226	T	A	T	37	37,0	A	38	0,38	INTRON	-	Gene_Bra009210
A10	14831265	G	C	G	38	38,0	C	36	0,36	SYNONYMOUS_CODING	ccG/ccC	Gene_Bra009210
A10	14831307	C	T	C	35	35,0	T	46	0,46	SYNONYMOUS_CODING	atC/atT	Gene_Bra009210
A10	14831328	A	G	A	35	35,0	G	50	0,50	SYNONYMOUS_CODING	aaA/aaG	Gene_Bra009210
A10	14831445	G	T	G	30	30,0	T	44	0,44	INTRON	-	Gene_Bra009210
A10	14831470	A	G	A	32	32,0	G	37	0,37	SPLICE_SITE_REGION	-	Gene_Bra009210
A10	14831731	T	C	T	43	43,0	C	30	0,30	INTRON	-	Gene_Bra009210
A10	14831773	T	C	T	45	45,0	C	25	0,25	INTRON	-	Gene_Bra009210
A10	14831822	G	A	G	41	41,0	A	26	0,26	NON_SYNONYMOUS_CODING	aGc/aAc	Gene_Bra009210
A10	14831867	T	A	T	32	32,0	A	27	0,27	DOWNSTREAM	-	Gene_Bra009210
A10	14831977	C	T	C	39	39,0	T	29	0,29	DOWNSTREAM	-	Gene_Bra009210
A10	14832035	C	T	C	32	32,0	T	29	0,29	DOWNSTREAM	-	Gene_Bra009210
A10	14832066	C	T	C	29	29,0	T	23	0,23	DOWNSTREAM	-	Gene_Bra009210
A10	14832320	G	C	G	35	35,0	C	29	0,29	DOWNSTREAM	-	Gene_Bra009209
A10	14833191	T	C	T	24	24,0	C	29	0,29	SPLICE_SITE_REGION	-	Gene_Bra009209
A10	14833212	G	A	G	28	28,0	A	27	0,27	NON_SYNONYMOUS_CODING	tCt/tTt	Gene_Bra009209
A10	14833235	G	A	G	28	28,0	A	28	0,28	SYNONYMOUS_CODING	tcC/tcT	Gene_Bra009209
A10	14833241	C	G	C	26	26,0	G	28	0,28	SYNONYMOUS_CODING	gtG/gtC	Gene_Bra009209
A10	14833358	G	C	G	17	17,0	C	20	0,20	INTRON	-	Gene_Bra009209
A10	14833456	A	C	A	27	27,0	C	20	0,20	NON_SYNONYMOUS_CODING	Tta/Gta	Gene_Bra009209
A10	14833626	A	G	A	28	28,0	G	35	0,35	SYNONYMOUS_CODING	ttT/ttC	Gene_Bra009209
A10	14833641	T	G	T	35	35,0	G	38	0,38	NON_SYNONYMOUS_CODING	gaA/gaC	Gene_Bra009209
A10	14833689	G	A	G	38	38,0	A	38	0,38	SYNONYMOUS_CODING	tgC/tgT	Gene_Bra009209
A10	14833832	G	T	G	29	29,0	T	31	0,31	INTRON	-	Gene_Bra009209
A10	14833991	T	C	T	27	27,0	C	31	0,31	NON_SYNONYMOUS_CODING	Atg/Gtg	Gene_Bra009209
A10	14834195	A	G	A	36	36,0	G	31	0,31	UPSTREAM	-	Gene_Bra009208
A10	14834223	A	G	A	33	33,0	G	29	0,29	UPSTREAM	-	Gene_Bra009208
A10	14834774	G	T	G	38	38,0	T	29	0,29	INTRON	-	Gene_Bra009208
A10	14834816	T	C	T	36	36,0	C	27	0,27	SYNONYMOUS_CODING	taT/taC	Gene_Bra009208
A10	14834837	C	G	C	32	32,0	G	27	0,27	SYNONYMOUS_CODING	ggC/ggG	Gene_Bra009208
A10	14834864	A	T	A	34	34,0	T	26	0,26	SYNONYMOUS_CODING	tcA/tcT	Gene_Bra009208
A10	14834987	T	C	T	30	30,0	C	7	0,7	INTRON	-	Gene_Bra009208
A10	14835011	T	A	T	29	29,0	A	14	0,14	INTRON	-	Gene_Bra009208
A10	14835166	T	C	T	37	37,0	C	29	0,29	INTRON	-	Gene_Bra009208
A10	14835214	T	G	T	31	31,0	G	27	0,27	SYNONYMOUS_CODING	ccT/ccG	Gene_Bra009208
A10	14835277	G	A	G	30	30,0	A	20	0,20	SYNONYMOUS_CODING	gtG/gtA	Gene_Bra009208
A10	14835293	C	T	C	27	27,0	T	19	0,19	SYNONYMOUS_CODING	Cta/Tta	Gene_Bra009208
A10	14835350	G	A	G	31	31,0	A	19	0,19	INTRON	-	Gene_Bra009208
A10	14835526	G	T	G	31	31,0	T	36	0,36	INTRON	-	Gene_Bra009208
A10	14835668	A	T	A	30	30,0	T	35	0,35	INTRON	-	Gene_Bra009208
A10	14835718	T	G	T	26	26,0	G	34	0,34	INTRON	-	Gene_Bra009208
A10	14836372	A	G	A	40	40,0	G	39	0,39	INTRON	-	Gene_Bra009208
A10	14836380	T	C	T	38	38,0	C	37	0,37	INTRON	-	Gene_Bra009208
A10	14836419	C	T	C	43	43,0	T	35	0,35	INTRON	-	Gene_Bra009208
A10	14836484	C	T	C	43	43,0	T	32	0,32	NON_SYNONYMOUS_CODING	cCt/cTt	Gene_Bra009208
A10	14836805	T	G	G	37	0,37	G	31	1,30	INTRON	-	Gene_Bra009208
A10	14836983	C	G	C	22	22,0	G	32	0,32	SYNONYMOUS_CODING	ctC/ctG	Gene_Bra009208
A10	14836998	C	T	C	25	25,0	T	30	0,30	INTRON	-	Gene_Bra009208
A10	14837060	T	G	T	29	29,0	G	33	1,32	INTRON	-	Gene_Bra009208
A10	14837421	G	A	G	33	33,0	A	34	0,34	SYNONYMOUS_CODING	gcG/gcA	Gene_Bra009208
A10	14837436	G	A	G	32	32,0	A	36	0,36	SYNONYMOUS_CODING	ggG/ggA	Gene_Bra009208
A10	14837460	T	C	T	35	35,0	C	34	0,34	SYNONYMOUS_CODING	ttT/ttC	Gene_Bra009208
A10	14837466	T	G	T	33	33,0	G	36	0,36	SYNONYMOUS_CODING	ccT/ccG	Gene_Bra009208
A10	14837497	A	C	A	35	35,0	C	38	0,38	SYNONYMOUS_CODING	Aga/Cga	Gene_Bra009208
A10	14837559	C	A	C	39	39,0	A	32	0,32	INTRON	-	Gene_Bra009208
A10	14837604	T	G	T	39	39,0	G	37	0,37	INTRON	-	Gene_Bra009208
A10	14837623	A	G	A	39	39,0	G	33	0,33	SYNONYMOUS_CODING	acA/acG	Gene_Bra009208
A10	14838320	C	G	C	42	42,0	G	28	0,28	UPSTREAM	-	Gene_Bra009207
A10	14838328	A	C	A	40	40,0	C	30	0,30	UPSTREAM	-	Gene_Bra009207
A10	14838560	C	T	C	33	33,0	T	38	0,38	SYNONYMOUS_CODING	ccC/ccT	Gene_Bra009207
A10	14838602	G	A	G	29	29,0	A	35	0,35	SYNONYMOUS_CODING	tcG/tcA	Gene_Bra009207
A10	14838617	C	T	C	25	25,0	T	30	0,30	SYNONYMOUS_CODING	caC/caT	Gene_Bra009207
A10	14838635	C	T	C	23	23,0	T	28	0,28	SYNONYMOUS_CODING	ctC/ctT	Gene_Bra009207
A10	14838665	T	G	T	23	23,0	G	27	0,27	SYNONYMOUS_CODING	gtT/gtG	Gene_Bra009207
A10	14840613	C	T	C	28	28,0	T	38	0,38	INTRON	-	Gene_Bra009207
A10	14840941	C	T	T	33	0,33	C	40	40,0	SYNONYMOUS_CODING	taC/taT	Gene_Bra009207
A10	14842012	A	G	A	25	25,0	G	32	0,32	DOWNSTREAM	-	Gene_Bra009207
A10	14842087	G	A	G	26	26,0	A	27	0,27	UPSTREAM	-	Gene_Bra009206
A10	14842384	T	G	T	43	43,0	G	26	0,26	UPSTREAM	-	Gene_Bra009206
A10	14843312	C	T	C	34	34,0	T	36	0,36	SYNONYMOUS_CODING	gcC/gcT	Gene_Bra009206
A10	14843363	C	T	C	38	38,0	T	37	0,37	SYNONYMOUS_CODING	gaC/gaT	Gene_Bra009206
A10	14843375	C	T	C	37	37,0	T	39	0,39	SYNONYMOUS_CODING	atC/atT	Gene_Bra009206
A10	14843947	A	G	A	33	33,0	G	33	0,33	NON_SYNONYMOUS_CODING	tAt/tGt	Gene_Bra009206
A10	14843954	G	T	G	33	33,0	T	35	0,35	NON_SYNONYMOUS_CODING	gaG/gaT	Gene_Bra009206
A10	14844056	T	C	T	40	40,0	C	36	0,36	SYNONYMOUS_CODING	atT/atC	Gene_Bra009206
A10	14844179	C	T	C	31	31,0	T	40	0,40	SYNONYMOUS_CODING	ttC/ttT	Gene_Bra009206
A10	14844185	T	C	T	30	30,0	C	38	0,38	SYNONYMOUS_CODING	ttT/ttC	Gene_Bra009206
A10	14844424	T	A	T	29	29,0	A	36	0,36	INTRON	-	Gene_Bra009206
A10	14844470	A	G	A	21	21,0	G	35	0,35	NON_SYNONYMOUS_CODING	Atg/Gtg	Gene_Bra009206
A10	14844484	G	C	G	22	22,0	C	35	0,35	NON_SYNONYMOUS_CODING	aaG/aaC	Gene_Bra009206
A10	14844499	G	A	G	27	27,0	A	36	0,36	NON_SYNONYMOUS_CODING	atG/atA	Gene_Bra009206
A10	14844637	T	A	T	43	43,0	A	19	1,18	DOWNSTREAM	-	Gene_Bra009206
A10	14844794	T	C	T	28	28,0	C	24	0,24	DOWNSTREAM	-	Gene_Bra009206
A10	14844870	G	A	G	31	31,0	A	14	0,14	UPSTREAM	-	Gene_Bra009205
A10	14845380	C	T	C	36	36,0	T	24	0,24	SYNONYMOUS_CODING	Cta/Tta	Gene_Bra009205
A10	14845394	T	A	T	38	38,0	A	23	0,23	SYNONYMOUS_CODING	gcT/gcA	Gene_Bra009205
A10	14845409	C	T	C	38	38,0	T	24	0,24	SYNONYMOUS_CODING	gcC/gcT	Gene_Bra009205
A10	14845457	T	G	T	36	36,0	G	28	0,28	SYNONYMOUS_CODING	gcT/gcG	Gene_Bra009205
A10	14845583	T	G	T	38	38,0	G	30	0,30	SYNONYMOUS_CODING	tcT/tcG	Gene_Bra009205
A10	14845595	C	T	C	38	38,0	T	31	0,31	SYNONYMOUS_CODING	atC/atT	Gene_Bra009205
A10	14845883	C	T	C	45	45,0	T	35	0,35	SYNONYMOUS_CODING	tcC/tcT	Gene_Bra009205
A10	14846072	C	T	C	43	43,0	T	30	0,30	SYNONYMOUS_CODING	caC/caT	Gene_Bra009205
A10	14847287	C	T	C	28	28,0	T	35	0,35	UPSTREAM	-	Gene_Bra009204
A10	14847392	A	C	A	27	27,0	C	29	0,29	SYNONYMOUS_CODING	ggA/ggC	Gene_Bra009204
A10	14847440	T	C	T	31	31,0	C	26	0,26	SYNONYMOUS_CODING	gtT/gtC	Gene_Bra009204
A10	14847474	A	G	A	25	25,0	G	27	0,27	NON_SYNONYMOUS_CODING	Act/Gct	Gene_Bra009204
A10	14847641	T	C	T	28	27,1	C	31	0,31	SYNONYMOUS_CODING	atT/atC	Gene_Bra009204
A10	14847690	C	T	C	33	33,0	T	28	0,28	SYNONYMOUS_CODING	Ctg/Ttg	Gene_Bra009204
A10	14847716	A	C	A	34	34,0	C	25	0,25	SYNONYMOUS_CODING	ggA/ggC	Gene_Bra009204
A10	14847722	A	C	A	33	33,0	C	26	0,26	SYNONYMOUS_CODING	gtA/gtC	Gene_Bra009204
A10	14847825	G	A	G	23	23,0	A	33	0,33	NON_SYNONYMOUS_CODING	Ggt/Agt	Gene_Bra009204
A10	14847980	C	T	C	29	29,0	T	28	0,28	SYNONYMOUS_CODING	caC/caT	Gene_Bra009204
A10	14847994	A	T	A	34	34,0	T	28	0,28	NON_SYNONYMOUS_CODING	tAc/tTc	Gene_Bra009204
A10	14848058	G	T	G	30	30,0	T	25	0,25	SYNONYMOUS_CODING	tcG/tcT	Gene_Bra009204
A10	14848070	C	T	C	31	31,0	T	26	0,26	SYNONYMOUS_CODING	caC/caT	Gene_Bra009204
A10	14848185	A	G	A	33	33,0	G	22	0,22	NON_SYNONYMOUS_CODING	Aag/Gag	Gene_Bra009204
A10	14848334	G	A	G	39	39,0	A	26	0,26	SYNONYMOUS_CODING	gaG/gaA	Gene_Bra009204
A10	14848349	T	C	T	46	46,0	C	26	0,26	SYNONYMOUS_CODING	taT/taC	Gene_Bra009204
A10	14848373	G	A	G	45	45,0	A	28	0,28	SYNONYMOUS_CODING	gcG/gcA	Gene_Bra009204
A10	14848435	G	A	G	35	35,0	A	30	0,30	NON_SYNONYMOUS_CODING	aGg/aAg	Gene_Bra009204
A10	14848511	G	A	G	43	43,0	A	21	0,21	SYNONYMOUS_CODING	gaG/gaA	Gene_Bra009204
A10	14849319	G	T	G	28	28,0	T	28	0,28	DOWNSTREAM	-	Gene_Bra009204
A10	14849343	C	T	C	35	35,0	T	27	0,27	DOWNSTREAM	-	Gene_Bra009204
A10	14849389	T	G	T	40	40,0	G	29	0,29	DOWNSTREAM	-	Gene_Bra009204
A10	14849422	G	A	G	39	39,0	A	28	0,28	DOWNSTREAM	-	Gene_Bra009204
A10	14849578	A	T	A	28	28,0	T	37	0,37	DOWNSTREAM	-	Gene_Bra009204
A10	14850164	G	C	G	37	37,0	C	26	0,26	DOWNSTREAM	-	Gene_Bra009204
A10	14850352	T	G	T	40	40,0	G	33	1,32	DOWNSTREAM	-	Gene_Bra009204
A10	14850879	G	A	A	27	0,27	G	25	25,0	DOWNSTREAM	-	Gene_Bra009204
A10	14851280	C	T	C	29	29,0	T	28	0,28	DOWNSTREAM	-	Gene_Bra009204
A10	14851576	G	A	G	37	37,0	A	27	0,27	UPSTREAM	-	Gene_Bra009203
A10	14853079	G	T	G	39	39,0	T	38	0,38	UPSTREAM	-	Gene_Bra009203
A10	14853273	A	G	A	29	29,0	G	36	0,36	UPSTREAM	-	Gene_Bra009203
A10	14853769	C	T	C	27	27,0	T	30	0,30	UPSTREAM	-	Gene_Bra009203
A10	14854168	T	C	T	39	39,0	C	27	0,27	SYNONYMOUS_CODING	gcT/gcC	Gene_Bra009203
A10	14854180	T	A	T	38	38,0	A	25	0,25	SYNONYMOUS_CODING	atT/atA	Gene_Bra009203
A10	14854189	T	A	T	38	38,0	A	25	0,25	SYNONYMOUS_CODING	tcT/tcA	Gene_Bra009203
A10	14854767	T	A	T	27	27,0	A	44	0,44	INTRON	-	Gene_Bra009203
A10	14854790	C	T	C	26	26,0	T	44	0,44	INTRON	-	Gene_Bra009203
A10	14854892	G	A	G	38	38,0	A	35	0,35	INTRON	-	Gene_Bra009203
A10	14854987	A	C	A	31	31,0	C	31	0,31	INTRON	-	Gene_Bra009203
A10	14855116	C	T	C	46	46,0	T	32	0,32	INTRON	-	Gene_Bra009203
A10	14855317	A	T	A	31	31,0	T	30	0,30	INTRON	-	Gene_Bra009203
A10	14855508	C	G	C	41	41,0	G	27	0,27	INTRON	-	Gene_Bra009203
A10	14855576	C	T	C	40	40,0	T	31	0,31	INTRON	-	Gene_Bra009203
A10	14856405	T	C	T	27	27,0	C	33	0,33	SPLICE_SITE_DONOR	-	Gene_Bra009203
A10	14856411	C	T	C	24	24,0	T	34	0,34	SPLICE_SITE_REGION	-	Gene_Bra009203
A10	14857056	A	T	A	29	29,0	T	27	0,27	SYNONYMOUS_CODING	ggA/ggT	Gene_Bra009203
A10	14857122	T	C	T	35	35,0	C	24	0,24	SYNONYMOUS_CODING	aaT/aaC	Gene_Bra009203
A10	14857176	T	C	T	33	33,0	C	28	0,28	SYNONYMOUS_CODING	ggT/ggC	Gene_Bra009203
A10	14857330	G	A	G	42	42,0	A	28	0,28	INTRON	-	Gene_Bra009203
A10	14857522	C	A	C	33	33,0	A	32	0,32	INTRON	-	Gene_Bra009203
A10	14857679	T	G	T	49	49,0	G	34	0,34	SYNONYMOUS_CODING	gcT/gcG	Gene_Bra009203
A10	14857820	G	C	G	35	35,0	C	22	0,22	SYNONYMOUS_CODING	cgG/cgC	Gene_Bra009203
A10	14858073	A	T	A	26	26,0	T	21	0,21	SYNONYMOUS_CODING	gcA/gcT	Gene_Bra009203
A10	14858110	T	C	T	26	26,0	C	23	0,23	SYNONYMOUS_CODING	Tta/Cta	Gene_Bra009203
A10	14858154	C	A	C	26	26,0	A	25	0,25	SYNONYMOUS_CODING	ctC/ctA	Gene_Bra009203
A10	14858181	T	C	T	28	28,0	C	32	0,32	SYNONYMOUS_CODING	ctT/ctC	Gene_Bra009203
A10	14858187	T	G	T	28	28,0	G	32	0,32	SYNONYMOUS_CODING	gtT/gtG	Gene_Bra009203
A10	14858211	G	T	G	27	27,0	T	31	0,31	SYNONYMOUS_CODING	cgG/cgT	Gene_Bra009203
A10	14858226	A	T	A	30	30,0	T	33	0,33	SYNONYMOUS_CODING	ccA/ccT	Gene_Bra009203
A10	14858256	C	T	C	26	26,0	T	28	0,28	SYNONYMOUS_CODING	ctC/ctT	Gene_Bra009203
A10	14858452	C	A	C	31	31,0	A	29	0,29	SYNONYMOUS_CODING	gcC/gcA	Gene_Bra009203
A10	14859053	A	G	A	37	37,0	G	24	0,24	DOWNSTREAM	-	Gene_Bra009203
A10	14859524	C	T	C	37	37,0	T	25	0,25	DOWNSTREAM	-	Gene_Bra009202
A10	14860353	G	A	G	31	31,0	A	39	0,39	UPSTREAM	-	Gene_Bra009202
A10	14860621	G	T	G	36	36,0	T	42	0,42	UPSTREAM	-	Gene_Bra009201
A10	14860720	G	T	G	28	28,0	T	37	0,37	UPSTREAM	-	Gene_Bra009201
A10	14860744	T	G	T	26	26,0	G	37	0,37	UPSTREAM	-	Gene_Bra009201
A10	14860869	T	C	T	27	27,0	C	41	0,41	NON_SYNONYMOUS_CODING	aTc/aCc	Gene_Bra009201
A10	14860969	A	C	A	31	31,0	C	24	0,24	INTRON	-	Gene_Bra009201
A10	14861056	A	G	A	38	38,0	G	25	0,25	NON_SYNONYMOUS_CODING	tAc/tGc	Gene_Bra009201
A10	14861120	A	T	A	35	35,0	T	27	0,27	INTRON	-	Gene_Bra009201
A10	14861133	T	C	T	35	35,0	C	26	0,26	INTRON	-	Gene_Bra009201
A10	14861176	G	T	G	41	41,0	T	31	0,31	INTRON	-	Gene_Bra009201
A10	14861274	T	C	T	51	51,0	C	40	0,40	SYNONYMOUS_CODING	agT/agC	Gene_Bra009201
A10	14861296	C	A	C	50	50,0	A	39	0,39	INTRON	-	Gene_Bra009201
A10	14861411	G	T	G	43	43,0	T	36	0,36	SYNONYMOUS_CODING	ccG/ccT	Gene_Bra009201
A10	14861540	A	C	A	31	31,0	C	24	0,24	INTRON	-	Gene_Bra009201
A10	14861565	T	C	T	31	31,0	C	16	0,16	INTRON	-	Gene_Bra009201
A10	14861701	T	A	T	38	38,0	A	17	0,17	NON_SYNONYMOUS_CODING	cTg/cAg	Gene_Bra009201
A10	14862105	C	A	C	24	24,0	A	40	0,40	SYNONYMOUS_CODING	tcC/tcA	Gene_Bra009201
A10	14862117	G	C	G	25	25,0	C	39	0,39	SYNONYMOUS_CODING	acG/acC	Gene_Bra009201
A10	14862173	G	A	G	22	22,0	A	41	0,41	NON_SYNONYMOUS_CODING	aGg/aAg	Gene_Bra009201
A10	14862196	T	A	T	22	21,1	A	40	0,40	INTRON	-	Gene_Bra009201
A10	14862305	T	G	T	26	26,0	G	32	0,32	SYNONYMOUS_CODING	gcT/gcG	Gene_Bra009201
A10	14862330	T	G	T	30	30,0	G	32	0,32	NON_SYNONYMOUS_CODING	Tgt/Ggt	Gene_Bra009201
A10	14862641	C	T	C	34	34,0	Y	19	7,12	INTRON	-	Gene_Bra009201
A10	14862831	A	G	A	25	25,0	G	37	0,37	NON_SYNONYMOUS_CODING	Aac/Gac	Gene_Bra009201
A10	14862863	T	C	T	30	30,0	C	34	0,34	SYNONYMOUS_CODING	gaT/gaC	Gene_Bra009201
A10	14862887	C	T	C	26	26,0	T	32	0,32	SYNONYMOUS_CODING	agC/agT	Gene_Bra009201
A10	14862896	A	C	A	26	26,0	C	31	0,31	SYNONYMOUS_CODING	tcA/tcC	Gene_Bra009201
A10	14862903	A	T	A	26	26,0	T	30	0,30	STOP_GAINED	Aag/Tag	Gene_Bra009201
A10	14862916	G	C	G	28	28,0	C	28	0,28	INTRON	-	Gene_Bra009201
A10	14862944	A	G	A	29	29,0	G	26	0,26	INTRON	-	Gene_Bra009201
A10	14862988	G	A	G	30	30,0	A	41	0,41	SPLICE_SITE_REGION	-	Gene_Bra009201
A10	14862994	T	G	T	28	28,0	G	41	0,41	NON_SYNONYMOUS_CODING	gaT/gaG	Gene_Bra009201
A10	14863195	A	C	A	21	21,0	C	31	0,31	NON_SYNONYMOUS_CODING	gAt/gCt	Gene_Bra009201
A10	14863310	C	T	C	29	29,0	T	25	0,25	DOWNSTREAM	-	Gene_Bra009201
A10	14863328	G	A	G	30	30,0	A	26	0,26	DOWNSTREAM	-	Gene_Bra009201
A10	14863354	A	G	A	29	29,0	G	20	0,20	DOWNSTREAM	-	Gene_Bra009201
A10	14863663	G	T	G	31	31,0	T	22	0,22	NON_SYNONYMOUS_CODING	aaC/aaA	Gene_Bra009200
A10	14863743	G	A	G	27	27,0	A	22	0,22	NON_SYNONYMOUS_CODING	Ccg/Tcg	Gene_Bra009200
A10	14863795	G	A	G	25	25,0	A	23	0,23	SYNONYMOUS_CODING	taC/taT	Gene_Bra009200
A10	14863833	G	C	G	29	29,0	C	23	0,23	NON_SYNONYMOUS_CODING	Ccc/Gcc	Gene_Bra009200
A10	14863847	G	A	G	31	31,0	A	25	0,25	NON_SYNONYMOUS_CODING	tCt/tTt	Gene_Bra009200
A10	14863868	C	T	C	28	28,0	T	27	0,27	NON_SYNONYMOUS_CODING	aGg/aAg	Gene_Bra009200
A10	14863903	C	T	C	33	33,0	T	27	0,27	SYNONYMOUS_CODING	ttG/ttA	Gene_Bra009200
A10	14864034	C	A	C	34	34,0	A	33	0,33	INTRON	-	Gene_Bra009200
A10	14864059	C	G	C	28	28,0	G	37	0,37	SPLICE_SITE_REGION	-	Gene_Bra009200
A10	14864255	C	T	C	27	27,0	T	32	0,32	NON_SYNONYMOUS_CODING	gGc/gAc	Gene_Bra009200
A10	14864460	C	A	C	38	38,0	A	25	0,25	SYNONYMOUS_CODING	ggG/ggT	Gene_Bra009200
A10	14869507	T	A	T	30	30,0	A	28	0,28	UPSTREAM	-	Gene_Bra009198
A10	14869518	G	C	G	28	28,0	C	26	0,26	UPSTREAM	-	Gene_Bra009198
A10	14869576	A	G	A	29	29,0	G	26	0,26	SYNONYMOUS_CODING	gcA/gcG	Gene_Bra009198
A10	14869642	G	C	G	23	23,0	C	21	0,21	INTRON	-	Gene_Bra009198
A10	14869696	C	A	C	19	19,0	A	28	0,28	INTRON	-	Gene_Bra009198
A10	14869707	C	T	C	22	22,0	T	29	0,29	INTRON	-	Gene_Bra009198
A10	14869717	C	T	C	20	20,0	T	30	0,30	INTRON	-	Gene_Bra009198
A10	14869772	C	G	C	23	23,0	G	33	0,33	INTRON	-	Gene_Bra009198
A10	14869807	C	T	C	27	27,0	T	28	0,28	SYNONYMOUS_CODING	aaC/aaT	Gene_Bra009198
A10	14870017	T	C	T	32	32,0	C	30	0,30	INTRON	-	Gene_Bra009198
A10	14870045	T	A	T	33	33,0	A	35	0,35	INTRON	-	Gene_Bra009198
A10	14870071	G	T	G	33	33,0	T	38	0,38	INTRON	-	Gene_Bra009198
A10	14870182	A	T	A	32	32,0	T	44	0,44	SYNONYMOUS_CODING	acA/acT	Gene_Bra009198
A10	14870194	A	T	A	30	30,0	T	42	0,42	SYNONYMOUS_CODING	gtA/gtT	Gene_Bra009198
A10	14870888	T	A	T	42	42,0	A	37	0,37	DOWNSTREAM	-	Gene_Bra009198
A10	14870981	A	G	A	36	36,0	G	34	0,34	UPSTREAM	-	Gene_Bra009197
A10	14871046	A	T	A	36	36,0	T	26	0,26	UPSTREAM	-	Gene_Bra009197
A10	14871156	G	A	G	46	46,0	A	26	0,26	UPSTREAM	-	Gene_Bra009197
A10	14871188	C	A	C	35	35,0	A	26	0,26	UPSTREAM	-	Gene_Bra009197
A10	14871279	T	A	T	41	41,0	A	35	0,35	UPSTREAM	-	Gene_Bra009197
A10	14871389	G	A	G	37	37,0	A	33	0,33	UPSTREAM	-	Gene_Bra009197
A10	14871535	C	T	C	46	46,0	T	31	0,31	SYNONYMOUS_CODING	atC/atT	Gene_Bra009197
A10	14871706	T	C	T	48	48,0	C	35	0,35	SYNONYMOUS_CODING	gtT/gtC	Gene_Bra009197
A10	14871748	T	C	T	45	45,0	C	43	0,43	SYNONYMOUS_CODING	ttT/ttC	Gene_Bra009197
A10	14871769	G	A	G	40	40,0	A	42	0,42	SYNONYMOUS_CODING	agG/agA	Gene_Bra009197
A10	14871795	G	A	G	38	38,0	A	34	0,34	NON_SYNONYMOUS_CODING	aGg/aAg	Gene_Bra009197
A10	14871820	G	T	G	29	29,0	T	36	0,36	SYNONYMOUS_CODING	gtG/gtT	Gene_Bra009197
A10	14871826	G	A	G	30	30,0	A	36	0,36	SYNONYMOUS_CODING	tcG/tcA	Gene_Bra009197
A10	14871970	T	C	T	35	35,0	C	36	0,36	SYNONYMOUS_CODING	atT/atC	Gene_Bra009197
A10	14872060	G	C	G	35	35,0	C	39	0,39	NON_SYNONYMOUS_CODING	gaG/gaC	Gene_Bra009197
A10	14872099	T	C	T	32	32,0	C	40	0,40	SYNONYMOUS_CODING	tgT/tgC	Gene_Bra009197
A10	14872111	T	C	T	28	28,0	C	39	0,39	SYNONYMOUS_CODING	aaT/aaC	Gene_Bra009197
A10	14872189	C	T	C	34	34,0	T	41	0,41	DOWNSTREAM	-	Gene_Bra009197
A10	14872237	T	G	T	34	34,0	G	39	0,39	DOWNSTREAM	-	Gene_Bra009196
A10	14872335	C	G	C	33	33,0	G	30	0,30	SYNONYMOUS_CODING	ctG/ctC	Gene_Bra009196
A10	14872547	G	A	G	29	29,0	A	25	0,25	SYNONYMOUS_CODING	Cta/Tta	Gene_Bra009196
A10	14872683	A	C	A	21	21,0	C	28	0,28	SYNONYMOUS_CODING	gcT/gcG	Gene_Bra009196
A10	14872689	A	T	A	28	28,0	T	27	0,27	SYNONYMOUS_CODING	acT/acA	Gene_Bra009196
A10	14872743	C	T	C	24	24,0	T	26	0,26	SYNONYMOUS_CODING	ctG/ctA	Gene_Bra009196
A10	14872758	A	C	A	26	26,0	C	24	0,24	SYNONYMOUS_CODING	acT/acG	Gene_Bra009196
A10	14872767	A	G	A	29	29,0	G	25	0,25	SYNONYMOUS_CODING	gcT/gcC	Gene_Bra009196
A10	14872788	C	A	C	33	33,0	A	27	0,27	SYNONYMOUS_CODING	ccG/ccT	Gene_Bra009196
A10	14872818	C	T	C	38	38,0	T	32	0,32	SYNONYMOUS_CODING	aaG/aaA	Gene_Bra009196
A10	14872836	C	G	C	32	32,0	G	33	0,33	SYNONYMOUS_CODING	ccG/ccC	Gene_Bra009196
A10	14872992	C	T	C	32	32,0	T	25	0,25	SYNONYMOUS_CODING	aaG/aaA	Gene_Bra009196
A10	14873152	G	A	G	28	28,0	A	27	0,27	NON_SYNONYMOUS_CODING	aCa/aTa	Gene_Bra009196
A10	14874413	T	A	T	41	41,0	A	27	0,27	INTRON	-	Gene_Bra009196
A10	14874570	G	A	G	37	37,0	A	36	0,36	SYNONYMOUS_CODING	gtC/gtT	Gene_Bra009196
A10	14874588	G	A	G	35	35,0	A	37	0,37	SYNONYMOUS_CODING	ggC/ggT	Gene_Bra009196
A10	14874676	C	T	C	37	37,0	T	33	0,33	NON_SYNONYMOUS_CODING	aGg/aAg	Gene_Bra009196
A10	14874720	T	C	T	33	33,0	C	35	0,35	SYNONYMOUS_CODING	ctA/ctG	Gene_Bra009196
A10	14874744	G	A	G	33	33,0	A	32	0,32	SYNONYMOUS_CODING	ggC/ggT	Gene_Bra009196
A10	14874876	C	T	C	26	26,0	T	32	0,32	SYNONYMOUS_CODING	agG/agA	Gene_Bra009196
A10	14874891	C	G	C	25	25,0	G	33	0,33	NON_SYNONYMOUS_CODING	aaG/aaC	Gene_Bra009196
A10	14874949	T	C	T	23	23,0	C	30	0,30	NON_SYNONYMOUS_CODING	tAt/tGt	Gene_Bra009196
A10	14875083	C	T	C	39	39,0	T	30	0,30	SYNONYMOUS_CODING	agG/agA	Gene_Bra009196
A10	14875164	A	G	A	43	43,0	G	24	0,24	SYNONYMOUS_CODING	gaT/gaC	Gene_Bra009196
A10	14875186	T	C	T	38	38,0	C	27	0,27	NON_SYNONYMOUS_CODING	cAg/cGg	Gene_Bra009196
A10	14875215	G	A	G	42	42,0	A	27	0,27	SYNONYMOUS_CODING	ttC/ttT	Gene_Bra009196
A10	14875221	G	A	G	43	43,0	A	28	0,28	SYNONYMOUS_CODING	ggC/ggT	Gene_Bra009196
A10	14875230	G	A	G	41	41,0	A	26	0,26	SYNONYMOUS_CODING	gaC/gaT	Gene_Bra009196
A10	14875242	A	G	A	41	41,0	G	25	0,25	SYNONYMOUS_CODING	ttT/ttC	Gene_Bra009196
A10	14875320	C	A	C	38	38,0	A	28	0,28	SYNONYMOUS_CODING	gtG/gtT	Gene_Bra009196
A10	14875446	C	G	C	41	41,0	G	32	0,32	NON_SYNONYMOUS_CODING	gaG/gaC	Gene_Bra009196
A10	14875461	T	C	T	42	42,0	C	29	0,29	SYNONYMOUS_CODING	tcA/tcG	Gene_Bra009196
A10	14875548	G	A	G	25	25,0	A	18	0,18	SYNONYMOUS_CODING	ttC/ttT	Gene_Bra009196
A10	14875679	G	T	G	32	32,0	T	26	0,26	INTRON	-	Gene_Bra009196
A10	14875836	A	G	A	30	30,0	G	27	0,27	SYNONYMOUS_CODING	ctT/ctC	Gene_Bra009196
A10	14875848	G	C	G	29	29,0	C	28	0,28	UPSTREAM	-	Gene_Bra009196
A10	14875893	G	A	G	33	33,0	A	36	0,36	UPSTREAM	-	Gene_Bra009196
A10	14875929	A	C	A	34	34,0	C	29	0,29	UPSTREAM	-	Gene_Bra009196
A10	14875991	A	T	A	43	43,0	T	34	0,34	UPSTREAM	-	Gene_Bra009196
A10	14876150	T	A	T	34	34,0	A	33	0,33	UPSTREAM	-	Gene_Bra009196
A10	14876413	A	C	A	34	34,0	C	39	0,39	UPSTREAM	-	Gene_Bra009196
A10	14877337	T	C	Y	88	63,25	Y	73	57,16	UPSTREAM	-	Gene_Bra009195
A10	14877359	C	A	M	73	50,23	M	72	54,18	UPSTREAM	-	Gene_Bra009195
A10	14877387	C	A	M	65	51,14	M	63	50,13	UPSTREAM	-	Gene_Bra009195
A10	14877430	G	T	K	48	36,12	K	43	39,4	UPSTREAM	-	Gene_Bra009195
A10	14877572	T	C	Y	28	20,8	Y	19	15,4	UPSTREAM	-	Gene_Bra009195
A10	14877619	A	G	R	29	24,5	G	27	0,27	UPSTREAM	-	Gene_Bra009195
A10	14877628	C	T	C	30	30,0	T	27	1,26	UPSTREAM	-	Gene_Bra009195
A10	14877674	T	C	T	26	26,0	C	28	0,28	UPSTREAM	-	Gene_Bra009195
A10	14877685	T	C	T	29	29,0	C	31	0,31	UPSTREAM	-	Gene_Bra009195
A10	14878705	C	A	C	38	38,0	A	28	0,28	UPSTREAM	-	Gene_Bra009195
A10	14879421	G	A	G	42	42,0	A	37	0,37	SYNONYMOUS_CODING	gaG/gaA	Gene_Bra009195
A10	14879605	C	G	C	33	33,0	G	40	0,40	INTRON	-	Gene_Bra009195
A10	14879626	A	T	A	40	40,0	T	35	0,35	INTRON	-	Gene_Bra009195
A10	14879643	T	A	T	41	41,0	A	31	0,31	INTRON	-	Gene_Bra009195
A10	14880113	G	T	G	50	50,0	T	30	0,30	NON_SYNONYMOUS_CODING	atG/atT	Gene_Bra009195
A10	14880369	G	C	G	34	34,0	C	29	0,29	NON_SYNONYMOUS_CODING	Gaa/Caa	Gene_Bra009195
A10	14880392	G	C	G	35	35,0	C	32	0,32	NON_SYNONYMOUS_CODING	aaG/aaC	Gene_Bra009195
A10	14880531	T	G	T	36	36,0	G	46	0,46	NON_SYNONYMOUS_CODING	Tat/Gat	Gene_Bra009195
A10	14880629	G	A	G	23	23,0	A	44	0,44	SYNONYMOUS_CODING	caG/caA	Gene_Bra009195
A10	14880642	C	T	C	25	25,0	T	43	0,43	SYNONYMOUS_CODING	Cta/Tta	Gene_Bra009195
A10	14880796	T	A	T	33	33,0	A	34	0,34	NON_SYNONYMOUS_CODING	tTt/tAt	Gene_Bra009195
A10	14880842	G	A	G	33	33,0	A	29	0,29	SYNONYMOUS_CODING	gaG/gaA	Gene_Bra009195
A10	14880877	G	T	G	37	37,0	T	27	0,27	NON_SYNONYMOUS_CODING	aGt/aTt	Gene_Bra009195
A10	14880973	A	T	A	36	36,0	T	30	0,30	DOWNSTREAM	-	Gene_Bra009195
A10	14881017	T	C	T	34	34,0	C	32	0,32	DOWNSTREAM	-	Gene_Bra009195
A10	14881054	T	A	T	27	27,0	A	25	0,25	DOWNSTREAM	-	Gene_Bra009195
A10	14881062	A	T	A	29	29,0	T	21	0,21	DOWNSTREAM	-	Gene_Bra009195
A10	14881797	C	G	C	26	26,0	G	28	0,28	NON_SYNONYMOUS_CODING	aCc/aGc	Gene_Bra009194
A10	14881805	C	A	C	24	24,0	A	24	0,24	NON_SYNONYMOUS_CODING	Cct/Act	Gene_Bra009194
A10	14881820	C	T	C	25	25,0	T	22	0,22	NON_SYNONYMOUS_CODING	Ctc/Ttc	Gene_Bra009194
A10	14881858	C	A	C	19	19,0	A	20	0,20	NON_SYNONYMOUS_CODING	aaC/aaA	Gene_Bra009194
A10	14881864	C	A	C	19	19,0	A	22	0,22	SYNONYMOUS_CODING	ccC/ccA	Gene_Bra009194
A10	14881875	C	G	C	20	20,0	G	23	0,23	NON_SYNONYMOUS_CODING	aCc/aGc	Gene_Bra009194
A10	14881892	A	T	A	16	16,0	T	25	0,25	NON_SYNONYMOUS_CODING	Acc/Tcc	Gene_Bra009194
A10	14881903	T	A	T	16	16,0	A	25	0,25	SYNONYMOUS_CODING	ctT/ctA	Gene_Bra009194
A10	14881931	T	A	T	25	25,0	A	33	0,33	NON_SYNONYMOUS_CODING	Ttc/Atc	Gene_Bra009194
A10	14881975	T	C	T	23	23,0	C	34	0,34	SYNONYMOUS_CODING	ccT/ccC	Gene_Bra009194
A10	14882735	C	T	C	35	35,0	T	37	0,37	DOWNSTREAM	-	Gene_Bra009194
A10	14883329	G	C	G	43	43,0	C	24	0,24	UPSTREAM	-	Gene_Bra009193
A10	14884029	A	T	T	29	0,29	A	34	34,0	SYNONYMOUS_CODING	ggA/ggT	Gene_Bra009193
A10	14886600	A	G	A	34	34,0	G	30	0,30	INTRON	-	Gene_Bra009192
A10	14886659	G	T	G	32	32,0	T	22	0,22	INTRON	-	Gene_Bra009192
A10	14886694	A	G	A	37	37,0	G	22	0,22	SYNONYMOUS_CODING	gaA/gaG	Gene_Bra009192
A10	14886769	G	A	G	31	31,0	A	25	0,25	SYNONYMOUS_CODING	aaG/aaA	Gene_Bra009192
A10	14886793	T	A	T	29	29,0	A	29	0,29	INTRON	-	Gene_Bra009192
A10	14886801	A	C	A	31	31,0	C	32	0,32	INTRON	-	Gene_Bra009192
A10	14886882	G	A	G	29	29,0	A	37	0,37	SYNONYMOUS_CODING	gcG/gcA	Gene_Bra009192
A10	14886894	G	A	G	30	30,0	A	42	0,42	SYNONYMOUS_CODING	gcG/gcA	Gene_Bra009192
A10	14886921	A	G	A	28	28,0	G	48	0,48	SYNONYMOUS_CODING	ttA/ttG	Gene_Bra009192
A10	14886936	G	A	G	31	31,0	A	46	0,46	SYNONYMOUS_CODING	tcG/tcA	Gene_Bra009192
A10	14886980	T	C	T	30	30,0	C	47	0,47	INTRON	-	Gene_Bra009192
A10	14886987	G	A	G	29	29,0	A	47	0,47	INTRON	-	Gene_Bra009192
A10	14887010	T	A	T	34	34,0	A	47	0,47	INTRON	-	Gene_Bra009192
A10	14887016	G	T	G	36	36,0	T	44	0,44	INTRON	-	Gene_Bra009192
A10	14887155	C	G	C	42	42,0	G	20	0,20	INTRON	-	Gene_Bra009192
A10	14887239	T	C	T	37	37,0	C	40	0,40	SYNONYMOUS_CODING	ctT/ctC	Gene_Bra009192
A10	14887252	G	T	G	40	40,0	T	38	0,38	NON_SYNONYMOUS_CODING	Gca/Tca	Gene_Bra009192
A10	14887278	G	A	G	43	43,0	A	36	0,36	SYNONYMOUS_CODING	ttG/ttA	Gene_Bra009192
A10	14887478	T	A	T	32	32,0	A	35	0,35	NON_SYNONYMOUS_CODING	tTt/tAt	Gene_Bra009192
A10	14887506	G	A	G	27	27,0	A	31	0,31	SYNONYMOUS_CODING	agG/agA	Gene_Bra009192
A10	14887518	T	C	T	30	30,0	C	30	0,30	SYNONYMOUS_CODING	taT/taC	Gene_Bra009192
A10	14887606	T	A	T	26	26,0	A	29	0,29	DOWNSTREAM	-	Gene_Bra009192
A10	14887622	A	G	A	25	25,0	G	30	0,30	DOWNSTREAM	-	Gene_Bra009192
A10	14887641	A	T	A	24	24,0	T	28	0,28	DOWNSTREAM	-	Gene_Bra009192
A10	14887653	G	T	G	25	25,0	T	28	0,28	DOWNSTREAM	-	Gene_Bra009191
A10	14887799	A	C	A	37	37,0	C	30	0,30	NON_SYNONYMOUS_CODING	aTt/aGt	Gene_Bra009191
A10	14887813	C	T	C	39	39,0	T	31	0,31	SYNONYMOUS_CODING	caG/caA	Gene_Bra009191
A10	14887834	C	G	C	42	42,0	G	33	0,33	SYNONYMOUS_CODING	ggG/ggC	Gene_Bra009191
A10	14887840	C	T	C	44	44,0	T	32	0,32	SYNONYMOUS_CODING	ttG/ttA	Gene_Bra009191
A10	14888813	C	G	C	34	34,0	G	27	0,27	NON_SYNONYMOUS_CODING	aGt/aCt	Gene_Bra009191
A10	14888955	C	T	C	34	34,0	T	26	0,26	NON_SYNONYMOUS_CODING	Gga/Aga	Gene_Bra009191
A10	14888967	G	T	G	34	34,0	T	23	0,23	SYNONYMOUS_CODING	Cga/Aga	Gene_Bra009191
A10	14889000	T	G	T	41	41,0	G	25	0,25	NON_SYNONYMOUS_CODING	Aaa/Caa	Gene_Bra009191
A10	14889007	T	C	T	41	41,0	C	26	0,26	NON_SYNONYMOUS_CODING	atA/atG	Gene_Bra009191
A10	14889023	G	A	G	41	41,0	A	27	0,27	NON_SYNONYMOUS_CODING	tCt/tTt	Gene_Bra009191
A10	14889124	C	T	C	33	33,0	T	30	0,30	SYNONYMOUS_CODING	aaG/aaA	Gene_Bra009191
A10	14889205	A	T	A	29	29,0	T	33	0,33	SYNONYMOUS_CODING	atT/atA	Gene_Bra009191
A10	14889211	A	G	A	30	30,0	G	28	0,28	SYNONYMOUS_CODING	tcT/tcC	Gene_Bra009191
A10	14889219	A	G	A	31	31,0	G	25	0,25	NON_SYNONYMOUS_CODING	Tac/Cac	Gene_Bra009191
A10	14889225	G	C	G	34	34,0	C	24	0,24	NON_SYNONYMOUS_CODING	Cag/Gag	Gene_Bra009191
A10	14889294	A	C	A	39	39,0	C	28	0,28	NON_SYNONYMOUS_CODING	Tct/Gct	Gene_Bra009191
A10	14889373	A	G	A	31	31,0	G	29	0,29	SYNONYMOUS_CODING	gcT/gcC	Gene_Bra009191
A10	14889385	G	C	G	28	28,0	C	27	0,27	SYNONYMOUS_CODING	gtC/gtG	Gene_Bra009191
A10	14889607	T	C	T	36	36,0	C	35	0,35	NON_SYNONYMOUS_CODING	atA/atG	Gene_Bra009191
A10	14889691	G	A	G	39	39,0	A	34	0,34	SYNONYMOUS_CODING	ttC/ttT	Gene_Bra009191
A10	14889778	A	G	A	31	31,0	G	32	0,32	SYNONYMOUS_CODING	agT/agC	Gene_Bra009191
A10	14889793	A	G	A	36	36,0	G	33	0,33	SYNONYMOUS_CODING	ggT/ggC	Gene_Bra009191
A10	14889818	C	T	C	40	40,0	T	32	0,32	NON_SYNONYMOUS_CODING	gGa/gAa	Gene_Bra009191
A10	14889885	T	A	T	36	36,0	A	21	0,21	NON_SYNONYMOUS_CODING	Agc/Tgc	Gene_Bra009191
A10	14889943	C	T	C	36	36,0	T	30	0,30	SYNONYMOUS_CODING	aaG/aaA	Gene_Bra009191
A10	14890030	G	A	G	30	30,0	A	42	0,42	SYNONYMOUS_CODING	ggC/ggT	Gene_Bra009191
A10	14890045	A	C	A	28	28,0	C	40	0,40	NON_SYNONYMOUS_CODING	aaT/aaG	Gene_Bra009191
A10	14890054	T	G	T	31	31,0	G	41	0,41	SYNONYMOUS_CODING	gtA/gtC	Gene_Bra009191
A10	14890069	T	C	T	30	30,0	C	40	0,40	SYNONYMOUS_CODING	ggA/ggG	Gene_Bra009191
A10	14890081	T	C	T	32	32,0	C	35	0,35	SYNONYMOUS_CODING	gcA/gcG	Gene_Bra009191
A10	14890135	C	T	C	37	37,0	T	32	0,32	SYNONYMOUS_CODING	tcG/tcA	Gene_Bra009191
A10	14890165	G	C	G	36	36,0	C	32	0,32	NON_SYNONYMOUS_CODING	gaC/gaG	Gene_Bra009191
A10	14890216	A	G	A	35	35,0	G	36	0,36	SYNONYMOUS_CODING	taT/taC	Gene_Bra009191
A10	14890273	C	A	C	33	33,0	A	33	0,33	SYNONYMOUS_CODING	ctG/ctT	Gene_Bra009191
A10	14890303	C	T	C	34	34,0	T	33	0,33	SYNONYMOUS_CODING	aaG/aaA	Gene_Bra009191
A10	14890318	C	T	C	38	38,0	T	33	0,33	SYNONYMOUS_CODING	gtG/gtA	Gene_Bra009191
A10	14890338	G	T	G	40	40,0	T	32	0,32	NON_SYNONYMOUS_CODING	Cgc/Agc	Gene_Bra009191
A10	14890506	C	T	C	24	24,0	T	38	0,38	NON_SYNONYMOUS_CODING	Gcg/Acg	Gene_Bra009191
A10	14890555	G	A	G	26	26,0	A	39	0,39	SYNONYMOUS_CODING	aaC/aaT	Gene_Bra009191
A10	14890607	C	T	C	26	26,0	T	47	0,47	NON_SYNONYMOUS_CODING	aGc/aAc	Gene_Bra009191
A10	14890622	G	A	G	27	27,0	A	50	0,50	NON_SYNONYMOUS_CODING	aCc/aTc	Gene_Bra009191
A10	14890710	G	T	G	27	27,0	T	48	0,48	NON_SYNONYMOUS_CODING	Cac/Aac	Gene_Bra009191
A10	14890716	T	G	T	25	25,0	G	46	0,46	SYNONYMOUS_CODING	Aga/Cga	Gene_Bra009191
A10	14890732	C	G	C	27	27,0	G	43	0,43	NON_SYNONYMOUS_CODING	ttG/ttC	Gene_Bra009191
A10	14890895	C	T	C	19	19,0	T	35	0,35	UPSTREAM	-	Gene_Bra009191
A10	14891043	A	T	A	43	43,0	T	34	0,34	UPSTREAM	-	Gene_Bra009191
A10	14891074	T	C	T	47	47,0	C	32	0,32	UPSTREAM	-	Gene_Bra009191
A10	14891138	G	A	G	42	42,0	A	35	0,35	UPSTREAM	-	Gene_Bra009191
A10	14891198	A	G	A	44	44,0	G	34	0,34	UPSTREAM	-	Gene_Bra009191
A10	14891218	A	G	A	42	42,0	G	37	0,37	UPSTREAM	-	Gene_Bra009191
A10	14891459	G	T	G	35	35,0	T	18	0,18	UPSTREAM	-	Gene_Bra009191
A10	14891993	C	T	C	36	36,0	T	44	0,44	DOWNSTREAM	-	Gene_Bra009190
A10	14892131	A	G	A	31	31,0	G	27	0,27	DOWNSTREAM	-	Gene_Bra009190
A10	14893229	C	A	A	37	0,37	A	24	0,24	NON_SYNONYMOUS_CODING	Gcg/Tcg	Gene_Bra009190
A10	14893257	C	A	A	39	0,39	A	21	0,21	SYNONYMOUS_CODING	ggG/ggT	Gene_Bra009190
A10	14894229	G	A	G	44	44,0	A	34	0,34	SYNONYMOUS_CODING	tcC/tcT	Gene_Bra009190
A10	14894330	C	G	C	54	54,0	G	35	0,35	NON_SYNONYMOUS_CODING	Gtc/Ctc	Gene_Bra009190
A10	14894469	A	G	A	45	45,0	G	37	0,37	UPSTREAM	-	Gene_Bra009190
A10	14894641	A	C	A	25	25,0	C	33	0,33	UPSTREAM	-	Gene_Bra009190
A10	14894692	A	T	A	26	26,0	T	29	0,29	UPSTREAM	-	Gene_Bra009190
A10	14894759	C	A	C	28	28,0	A	29	0,29	UPSTREAM	-	Gene_Bra009190
A10	14894766	A	G	A	30	30,0	G	32	0,32	UPSTREAM	-	Gene_Bra009190
A10	14894831	T	G	T	29	29,0	G	30	0,30	UPSTREAM	-	Gene_Bra009190
A10	14894852	C	T	C	28	28,0	T	31	0,31	UPSTREAM	-	Gene_Bra009190
A10	14894903	T	C	T	26	26,0	C	28	0,28	UPSTREAM	-	Gene_Bra009190
A10	14894964	A	G	A	28	28,0	G	21	0,21	UPSTREAM	-	Gene_Bra009190
A10	14895080	G	T	G	25	25,0	T	41	0,41	UPSTREAM	-	Gene_Bra009190
A10	14895230	G	A	G	25	25,0	A	31	0,31	UPSTREAM	-	Gene_Bra009190
A10	14895273	C	A	C	31	31,0	A	28	0,28	UPSTREAM	-	Gene_Bra009190
A10	14895334	T	C	T	33	33,0	C	28	0,28	UPSTREAM	-	Gene_Bra009190
A10	14895403	T	A	T	33	33,0	A	33	0,33	UPSTREAM	-	Gene_Bra009190
A10	14895423	C	T	C	32	32,0	T	34	0,34	UPSTREAM	-	Gene_Bra009190
A10	14895451	A	G	A	33	33,0	G	37	0,37	UPSTREAM	-	Gene_Bra009190
A10	14895530	T	C	T	36	36,0	C	47	0,47	UPSTREAM	-	Gene_Bra009190
A10	14895579	T	A	T	33	33,0	A	41	0,41	UPSTREAM	-	Gene_Bra009190
A10	14895644	T	C	T	28	28,0	C	31	0,31	UPSTREAM	-	Gene_Bra009190
A10	14895884	T	A	T	30	30,0	A	30	0,30	DOWNSTREAM	-	Gene_Bra009189
A10	14895892	T	C	T	31	31,0	C	30	0,30	DOWNSTREAM	-	Gene_Bra009189
A10	14895959	T	G	T	27	27,0	G	45	0,45	DOWNSTREAM	-	Gene_Bra009189
A10	14895986	C	T	C	29	29,0	T	44	0,44	DOWNSTREAM	-	Gene_Bra009189
A10	14896000	A	G	A	28	28,0	G	48	0,48	DOWNSTREAM	-	Gene_Bra009189
A10	14896041	T	C	T	24	24,0	C	43	0,43	DOWNSTREAM	-	Gene_Bra009189
A10	14896070	G	C	G	30	30,0	C	33	0,33	DOWNSTREAM	-	Gene_Bra009189
A10	14896148	A	T	A	36	36,0	T	29	0,29	DOWNSTREAM	-	Gene_Bra009189
A10	14896318	C	T	C	31	31,0	T	29	0,29	DOWNSTREAM	-	Gene_Bra009189
A10	14896382	T	A	T	33	33,0	A	23	0,23	DOWNSTREAM	-	Gene_Bra009189
A10	14896416	C	T	C	34	34,0	T	21	0,21	DOWNSTREAM	-	Gene_Bra009189
A10	14896469	T	C	T	38	38,0	C	19	0,19	DOWNSTREAM	-	Gene_Bra009189
A10	14896487	A	G	A	39	39,0	G	20	0,20	DOWNSTREAM	-	Gene_Bra009189
A10	14896535	T	C	T	35	35,0	C	27	0,27	DOWNSTREAM	-	Gene_Bra009189
A10	14896762	A	T	A	41	41,0	T	20	0,20	DOWNSTREAM	-	Gene_Bra009189
A10	14896770	A	T	A	44	44,0	T	19	0,19	DOWNSTREAM	-	Gene_Bra009189
A10	14896786	G	C	G	37	37,0	C	16	0,16	DOWNSTREAM	-	Gene_Bra009189
A10	14896834	G	T	G	32	32,0	T	32	0,32	DOWNSTREAM	-	Gene_Bra009189
A10	14896860	A	T	A	35	35,0	T	30	0,30	DOWNSTREAM	-	Gene_Bra009189
A10	14896907	G	C	G	35	35,0	C	29	0,29	DOWNSTREAM	-	Gene_Bra009189
A10	14896914	G	C	G	31	31,0	C	28	0,28	DOWNSTREAM	-	Gene_Bra009189
A10	14896921	T	C	T	31	31,0	C	28	0,28	DOWNSTREAM	-	Gene_Bra009189
A10	14896987	G	A	G	41	41,0	A	24	0,24	DOWNSTREAM	-	Gene_Bra009189
A10	14897052	T	C	T	38	38,0	C	29	0,29	NON_SYNONYMOUS_CODING	Acg/Gcg	Gene_Bra009189
A10	14897089	G	A	G	39	39,0	A	36	0,36	SYNONYMOUS_CODING	aaC/aaT	Gene_Bra009189
A10	14897110	A	C	A	41	41,0	C	32	0,32	SYNONYMOUS_CODING	gcT/gcG	Gene_Bra009189
A10	14897191	G	A	G	46	46,0	A	32	0,32	SYNONYMOUS_CODING	agC/agT	Gene_Bra009189
A10	14897209	C	A	C	44	44,0	A	31	0,31	SYNONYMOUS_CODING	gcG/gcT	Gene_Bra009189
A10	14897221	A	G	A	47	47,0	G	28	0,28	SYNONYMOUS_CODING	agT/agC	Gene_Bra009189
A10	14897359	G	C	G	39	39,0	C	39	0,39	SYNONYMOUS_CODING	gtC/gtG	Gene_Bra009189
A10	14897455	A	G	A	43	43,0	G	40	0,40	SYNONYMOUS_CODING	ggT/ggC	Gene_Bra009189
A10	14897931	G	C	G	48	48,0	C	35	0,35	UPSTREAM	-	Gene_Bra009189
A10	14898324	C	T	C	22	22,0	T	25	0,25	UPSTREAM	-	Gene_Bra009189
A10	14898431	A	G	A	24	24,0	G	25	0,25	UPSTREAM	-	Gene_Bra009189
A10	14898437	C	G	C	22	22,0	G	31	0,31	UPSTREAM	-	Gene_Bra009189
A10	14898472	T	C	T	24	24,0	C	33	0,33	UPSTREAM	-	Gene_Bra009189
A10	14898508	C	T	C	24	24,0	T	29	0,29	UPSTREAM	-	Gene_Bra009189
A10	14898552	G	A	G	29	29,0	A	34	0,34	UPSTREAM	-	Gene_Bra009189
A10	14898677	T	G	T	36	36,0	G	31	0,31	UPSTREAM	-	Gene_Bra009189
A10	14898685	A	G	A	38	38,0	G	31	0,31	UPSTREAM	-	Gene_Bra009189
A10	14898751	T	C	T	40	40,0	C	33	0,33	UPSTREAM	-	Gene_Bra009189
A10	14898765	C	T	C	41	41,0	T	31	0,31	UPSTREAM	-	Gene_Bra009189
A10	14898776	A	T	A	42	42,0	T	30	0,30	UPSTREAM	-	Gene_Bra009189
A10	14898789	C	T	C	41	41,0	T	30	0,30	UPSTREAM	-	Gene_Bra009189
A10	14898856	A	G	A	38	38,0	G	17	0,17	UPSTREAM	-	Gene_Bra009189
A10	14898961	T	C	T	31	31,0	C	26	0,26	UPSTREAM	-	Gene_Bra009189
A10	14899034	C	A	C	21	21,0	A	27	0,27	UPSTREAM	-	Gene_Bra009189
A10	14899130	G	A	G	30	30,0	A	23	0,23	UPSTREAM	-	Gene_Bra009189
A10	14899221	A	C	A	37	37,0	C	23	0,23	UPSTREAM	-	Gene_Bra009189
A10	14899274	A	T	A	37	37,0	T	30	0,30	UPSTREAM	-	Gene_Bra009189
A10	14899361	T	C	T	39	39,0	C	36	0,36	UPSTREAM	-	Gene_Bra009189
A10	14899385	G	A	G	39	39,0	A	32	0,32	UPSTREAM	-	Gene_Bra009189
A10	14899400	A	C	A	40	40,0	C	29	0,29	UPSTREAM	-	Gene_Bra009189
A10	14899427	G	A	G	39	39,0	A	24	0,24	UPSTREAM	-	Gene_Bra009189
A10	14899496	T	C	T	33	33,0	C	19	0,19	DOWNSTREAM	-	Gene_Bra009187
A10	14899627	G	A	G	31	31,0	A	28	0,28	DOWNSTREAM	-	Gene_Bra009187
A10	14899633	A	G	A	30	30,0	G	27	0,27	DOWNSTREAM	-	Gene_Bra009187
A10	14899639	A	G	A	31	31,0	G	27	0,27	DOWNSTREAM	-	Gene_Bra009187
A10	14899645	A	G	A	32	32,0	G	27	0,27	DOWNSTREAM	-	Gene_Bra009187
A10	14899754	A	T	A	20	20,0	T	34	0,34	DOWNSTREAM	-	Gene_Bra009187
A10	14899846	A	G	A	31	31,0	G	14	0,14	DOWNSTREAM	-	Gene_Bra009187
A10	14899871	C	G	C	30	30,0	G	13	0,13	DOWNSTREAM	-	Gene_Bra009187
A10	14899885	G	A	G	30	30,0	A	14	0,14	DOWNSTREAM	-	Gene_Bra009187
A10	14900179	T	C	T	34	34,0	C	28	0,28	DOWNSTREAM	-	Gene_Bra009187
A10	14900224	C	G	C	35	35,0	G	24	0,24	DOWNSTREAM	-	Gene_Bra009187
A10	14900403	G	C	G	31	31,0	C	29	0,29	DOWNSTREAM	-	Gene_Bra009187
A10	14900813	G	A	G	43	43,0	A	6	0,6	DOWNSTREAM	-	Gene_Bra009187
A10	14901392	T	C	T	34	34,0	C	24	0,24	SYNONYMOUS_CODING	aaA/aaG	Gene_Bra009187
A10	14901441	A	T	A	36	36,0	T	25	0,25	INTRON	-	Gene_Bra009187
A10	14901515	A	T	A	28	28,0	T	25	0,25	SPLICE_SITE_REGION	-	Gene_Bra009187
A10	14901552	G	A	G	36	36,0	A	34	0,34	SYNONYMOUS_CODING	atC/atT	Gene_Bra009187
A10	14901576	G	T	G	41	41,0	T	37	0,37	SYNONYMOUS_CODING	atC/atA	Gene_Bra009187
A10	14901650	T	G	T	38	38,0	G	42	0,42	NON_SYNONYMOUS_CODING	Aac/Cac	Gene_Bra009187
A10	14901750	T	C	T	31	31,0	C	33	0,33	SYNONYMOUS_CODING	cgA/cgG	Gene_Bra009187
A10	14901807	A	G	A	33	33,0	G	24	0,24	SYNONYMOUS_CODING	tcT/tcC	Gene_Bra009187
A10	14901816	C	A	C	33	33,0	A	21	0,21	NON_SYNONYMOUS_CODING	gaG/gaT	Gene_Bra009187
A10	14901922	A	C	A	28	28,0	C	23	0,23	SYNONYMOUS_CODING	ccT/ccG	Gene_Bra009187
A10	14901967	A	T	A	23	23,0	T	29	0,29	SYNONYMOUS_CODING	acT/acA	Gene_Bra009187
A10	14902026	C	A	C	27	27,0	A	28	0,28	NON_SYNONYMOUS_CODING	Gcg/Tcg	Gene_Bra009187
A10	14902079	C	G	C	35	35,0	G	28	0,28	INTRON	-	Gene_Bra009187
A10	14902694	G	C	G	31	31,0	C	36	0,36	NON_SYNONYMOUS_CODING	agC/agG	Gene_Bra009187
A10	14902866	G	C	G	24	24,0	C	36	0,36	SYNONYMOUS_CODING	ggC/ggG	Gene_Bra009187
A10	14903034	A	G	A	22	22,0	G	37	0,37	SYNONYMOUS_CODING	Tta/Cta	Gene_Bra009187
A10	14905484	G	A	G	34	34,0	A	33	0,33	SYNONYMOUS_CODING	agC/agT	Gene_Bra009187
A10	14905861	G	C	G	34	34,0	C	25	0,25	UPSTREAM	-	Gene_Bra009187
A10	14905957	T	A	T	38	38,0	A	22	0,22	UPSTREAM	-	Gene_Bra009187
A10	14906150	A	T	A	25	25,0	T	35	0,35	UPSTREAM	-	Gene_Bra009187
A10	14907260	T	C	T	34	34,0	C	39	0,39	INTRON	-	Gene_Bra009186
A10	14907459	A	G	A	31	31,0	G	49	0,49	INTRON	-	Gene_Bra009186
A10	14907800	C	A	C	29	29,0	A	28	0,28	NON_SYNONYMOUS_CODING	Gcg/Tcg	Gene_Bra009186
A10	14908854	A	G	A	34	34,0	G	41	0,41	UPSTREAM	-	Gene_Bra009185
A10	14908968	T	C	T	41	41,0	C	27	0,27	UPSTREAM	-	Gene_Bra009185
A10	14908978	T	G	T	42	42,0	G	30	0,30	UPSTREAM	-	Gene_Bra009185
A10	14908987	C	T	C	45	45,0	T	33	0,33	UPSTREAM	-	Gene_Bra009185
A10	14909158	G	T	G	42	42,0	T	28	0,28	UPSTREAM	-	Gene_Bra009185
A10	14909209	G	T	G	40	40,0	T	33	0,33	UPSTREAM	-	Gene_Bra009185
A10	14909225	T	G	T	38	38,0	G	29	0,29	UPSTREAM	-	Gene_Bra009185
A10	14909290	C	G	C	35	35,0	G	27	0,27	UPSTREAM	-	Gene_Bra009185
A10	14909297	C	G	C	35	35,0	G	27	0,27	UPSTREAM	-	Gene_Bra009185
A10	14909323	A	C	A	31	31,0	C	29	0,29	UPSTREAM	-	Gene_Bra009185
A10	14909444	T	A	T	27	27,0	A	31	0,31	UPSTREAM	-	Gene_Bra009185
A10	14909460	A	G	A	30	30,0	G	31	0,31	NON_SYNONYMOUS_CODING	Acg/Gcg	Gene_Bra009185
A10	14909613	A	C	A	34	34,0	C	39	1,38	NON_SYNONYMOUS_CODING	Aca/Cca	Gene_Bra009185
A10	14909798	C	T	C	29	29,0	T	46	0,46	DOWNSTREAM	-	Gene_Bra009185
A10	14910108	G	T	G	37	37,0	T	30	0,30	DOWNSTREAM	-	Gene_Bra009185
A10	14910182	A	C	A	32	32,0	C	33	0,33	DOWNSTREAM	-	Gene_Bra009185
A10	14910194	T	G	T	34	34,0	G	32	0,32	DOWNSTREAM	-	Gene_Bra009185
A10	14910269	A	G	A	35	35,0	G	17	0,17	DOWNSTREAM	-	Gene_Bra009185
A10	14910275	A	T	A	33	33,0	T	13	0,13	DOWNSTREAM	-	Gene_Bra009185
A10	14910605	A	G	A	31	31,0	G	13	0,13	DOWNSTREAM	-	Gene_Bra009185
A10	14910692	A	T	A	22	22,0	T	29	0,29	DOWNSTREAM	-	Gene_Bra009185
A10	14910799	G	T	G	29	29,0	T	40	0,40	DOWNSTREAM	-	Gene_Bra009185
A10	14910855	A	G	A	24	24,0	G	36	0,36	UPSTREAM	-	Gene_Bra009184
A10	14910903	A	G	A	24	24,0	G	44	0,44	UPSTREAM	-	Gene_Bra009184
A10	14910910	A	T	A	24	24,0	T	39	0,39	UPSTREAM	-	Gene_Bra009184
A10	14910944	T	A	T	23	23,0	A	34	0,34	UPSTREAM	-	Gene_Bra009184
A10	14910961	T	C	T	21	21,0	C	36	0,36	UPSTREAM	-	Gene_Bra009184
A10	14910977	T	A	T	25	25,0	A	38	0,38	UPSTREAM	-	Gene_Bra009184
A10	14911038	C	A	C	31	31,0	A	34	0,34	UPSTREAM	-	Gene_Bra009184
A10	14911078	A	C	A	32	32,0	C	38	0,38	UPSTREAM	-	Gene_Bra009184
A10	14911117	A	G	A	32	32,0	G	36	0,36	UPSTREAM	-	Gene_Bra009184
A10	14911141	T	C	T	31	31,0	C	29	0,29	UPSTREAM	-	Gene_Bra009184
A10	14911154	C	A	C	31	31,0	A	27	0,27	UPSTREAM	-	Gene_Bra009184
A10	14911202	A	T	A	31	31,0	T	19	0,19	UPSTREAM	-	Gene_Bra009184
A10	14911209	C	T	C	33	33,0	T	15	0,15	UPSTREAM	-	Gene_Bra009184
A10	14911270	G	T	G	32	32,0	T	35	0,35	UPSTREAM	-	Gene_Bra009184
A10	14911286	C	A	C	33	33,0	A	34	0,34	UPSTREAM	-	Gene_Bra009184
A10	14911405	T	G	T	36	36,0	G	36	0,36	UPSTREAM	-	Gene_Bra009184
A10	14911572	C	T	C	29	29,0	T	23	0,23	UPSTREAM	-	Gene_Bra009184
A10	14911582	A	C	A	27	27,0	C	23	0,23	UPSTREAM	-	Gene_Bra009184
A10	14911679	C	T	C	30	30,0	Y	11	1,10	UPSTREAM	-	Gene_Bra009184
A10	14911726	T	A	T	32	32,0	A	7	0,7	UPSTREAM	-	Gene_Bra009184
A10	14911738	A	T	A	32	32,0	T	8	0,8	UPSTREAM	-	Gene_Bra009184
A10	14911758	G	A	G	30	30,0	R	8	1,7	UPSTREAM	-	Gene_Bra009184
[truncated: 4,771 more rows]

## Sheet: A10 Mutant genes
Supplementary Table S2 SNP markers and mutant genes between the confidence intervals identified in Chinese cabbage
#Chr	Pos	Ref	Alt	R01	Depth	AlleDp	R02	Depth	AlleDp	Effect	Codon_change	Gene_id
A10	14502861	T	C	C	38	0,38	C	36	0,36	NON_SYNONYMOUS_CODING	Aat/Gat	Gene_Bra009285
A10	14516215	A	T	A	37	37,0	T	39	0,39	NON_SYNONYMOUS_CODING	cTa/cAa	Gene_Bra009283
A10	14520731	A	C	A	34	34,0	C	27	0,27	NON_SYNONYMOUS_CODING	Ttg/Gtg	Gene_Bra009280
A10	14520915	C	G	C	33	33,0	G	26	0,26	NON_SYNONYMOUS_CODING	atG/atC	Gene_Bra009280
A10	14524016	A	C	A	31	31,0	C	30	0,30	NON_SYNONYMOUS_CODING	gaT/gaG	Gene_Bra009279
A10	14524336	C	T	C	28	28,0	T	31	0,31	NON_SYNONYMOUS_CODING	aGg/aAg	Gene_Bra009279
A10	14526073	G	C	G	30	30,0	C	28	0,28	SPLICE_SITE_REGION	-	Gene_Bra009278
A10	14526623	T	A	T	35	35,0	A	27	0,27	SPLICE_SITE_REGION	-	Gene_Bra009278
A10	14529666	C	G	G	23	0,23	C	10	10,0	NON_SYNONYMOUS_CODING	aCc/aGc	Gene_Bra009277
A10	14529722	C	A	C	22	22,0	A	15	0,15	NON_SYNONYMOUS_CODING	Ctg/Atg	Gene_Bra009277
A10	14529770	T	C	T	17	17,0	C	12	0,12	NON_SYNONYMOUS_CODING	Ttc/Ctc	Gene_Bra009277
A10	14529992	G	T	G	18	18,0	T	32	0,32	NON_SYNONYMOUS_CODING	Gct/Tct	Gene_Bra009277
A10	14530062	C	G	C	24	24,0	G	36	0,36	NON_SYNONYMOUS_CODING	aCc/aGc	Gene_Bra009277
A10	14555632	C	G	C	37	37,0	G	22	0,22	NON_SYNONYMOUS_CODING	gCt/gGt	Gene_Bra009274
A10	14556335	G	A	G	33	33,0	A	35	0,35	NON_SYNONYMOUS_CODING	aGc/aAc	Gene_Bra009274
A10	14556452	C	G	C	39	39,0	G	34	0,34	SPLICE_SITE_REGION	-	Gene_Bra009274
A10	14557194	T	A	T	30	30,0	A	40	0,40	SPLICE_SITE_REGION	-	Gene_Bra009274
A10	14557341	T	C	T	44	44,0	C	34	0,34	NON_SYNONYMOUS_CODING	Tca/Cca	Gene_Bra009274
A10	14557415	A	G	A	32	32,0	G	28	0,28	NON_SYNONYMOUS_CODING	atA/atG	Gene_Bra009274
A10	14557785	C	G	C	37	37,0	G	31	0,31	NON_SYNONYMOUS_CODING	gCa/gGa	Gene_Bra009274
A10	14558247	G	A	G	22	22,0	A	32	0,32	NON_SYNONYMOUS_CODING	Gcg/Acg	Gene_Bra009274
A10	14558541	T	C	T	32	32,0	C	33	0,33	NON_SYNONYMOUS_CODING	Tcc/Ccc	Gene_Bra009274
A10	14559254	C	T	C	45	45,0	T	35	0,35	SPLICE_SITE_REGION	-	Gene_Bra009274
A10	14561629	T	A	T	34	34,0	A	24	0,24	SPLICE_SITE_REGION	-	Gene_Bra009273
A10	14561864	C	G	C	23	23,0	G	30	0,30	SPLICE_SITE_REGION	-	Gene_Bra009273
A10	14561900	A	T	A	19	19,0	T	31	0,31	NON_SYNONYMOUS_CODING	tAc/tTc	Gene_Bra009273
A10	14561912	G	A	G	19	19,0	A	32	0,32	NON_SYNONYMOUS_CODING	aGg/aAg	Gene_Bra009273
A10	14562497	G	A	G	33	33,0	A	40	0,40	NON_SYNONYMOUS_CODING	Gca/Aca	Gene_Bra009273
A10	14562718	C	T	C	36	36,0	T	35	0,35	NON_SYNONYMOUS_CODING	gCg/gTg	Gene_Bra009273
A10	14562979	A	C	A	28	28,0	C	41	0,41	SPLICE_SITE_REGION	-	Gene_Bra009273
A10	14563800	G	A	G	32	32,0	A	33	0,33	NON_SYNONYMOUS_CODING	atG/atA	Gene_Bra009273
A10	14580621	A	C	A	29	29,0	C	29	0,29	NON_SYNONYMOUS_CODING	Tgt/Ggt	Gene_Bra009269
A10	14582454	T	C	T	37	37,0	C	35	0,35	NON_SYNONYMOUS_CODING	Agc/Ggc	Gene_Bra009269
A10	14594755	A	G	A	32	32,0	G	35	0,35	NON_SYNONYMOUS_CODING	aTa/aCa	Gene_Bra009266
A10	14596110	C	T	C	45	45,0	T	33	0,33	NON_SYNONYMOUS_CODING	aCg/aTg	Gene_Bra009265
A10	14613830	T	C	T	33	33,0	C	28	0,28	NON_SYNONYMOUS_CODING	Atg/Gtg	Gene_Bra009262
A10	14617274	G	A	A	23	0,23	A	29	0,29	NON_SYNONYMOUS_CODING	Cat/Tat	Gene_Bra009261
A10	14619083	G	T	G	21	21,0	T	38	0,38	NON_SYNONYMOUS_CODING	Cat/Aat	Gene_Bra009260
A10	14619714	T	A	T	45	45,0	A	37	0,37	NON_SYNONYMOUS_CODING	tAc/tTc	Gene_Bra009259
A10	14619745	G	A	G	38	38,0	A	36	0,36	NON_SYNONYMOUS_CODING	Cat/Tat	Gene_Bra009259
A10	14625352	C	A	C	30	30,0	A	28	0,28	NON_SYNONYMOUS_CODING	gaC/gaA	Gene_Bra009258
A10	14629946	C	G	C	42	42,0	G	36	0,36	NON_SYNONYMOUS_CODING	cGa/cCa	Gene_Bra009256
A10	14637104	C	T	C	30	30,0	T	19	0,19	NON_SYNONYMOUS_CODING	Gca/Aca	Gene_Bra009255
A10	14637178	A	T	A	37	37,0	T	24	0,24	NON_SYNONYMOUS_CODING	tTc/tAc	Gene_Bra009255
A10	14641507	A	G	A	34	34,0	G	47	0,47	NON_SYNONYMOUS_CODING	cTg/cCg	Gene_Bra009253
A10	14641579	A	G	A	40	40,0	G	40	0,40	NON_SYNONYMOUS_CODING	cTa/cCa	Gene_Bra009253
A10	14641651	G	C	G	47	47,0	C	41	0,41	NON_SYNONYMOUS_CODING	cCa/cGa	Gene_Bra009253
A10	14641808	G	T	G	43	43,0	T	31	0,31	NON_SYNONYMOUS_CODING	Cca/Aca	Gene_Bra009253
A10	14641883	G	A	G	41	41,0	A	41	0,41	NON_SYNONYMOUS_CODING	Ccc/Tcc	Gene_Bra009253
A10	14642122	G	A	A	49	0,49	G	42	42,0	NON_SYNONYMOUS_CODING	cCg/cTg	Gene_Bra009253
A10	14642186	C	T	C	51	51,0	T	42	0,42	NON_SYNONYMOUS_CODING	Gga/Aga	Gene_Bra009253
A10	14645800	G	T	G	31	31,0	T	33	0,33	NON_SYNONYMOUS_CODING	aaG/aaT	Gene_Bra009252
A10	14655428	C	A	C	29	29,0	A	29	0,29	NON_SYNONYMOUS_CODING	cGt/cTt	Gene_Bra009248
A10	14655505	C	A	C	29	29,0	A	38	0,38	NON_SYNONYMOUS_CODING	aaG/aaT	Gene_Bra009248
A10	14655529	G	C	G	29	29,0	C	37	0,37	NON_SYNONYMOUS_CODING	ttC/ttG	Gene_Bra009248
A10	14655560	G	A	G	27	27,0	A	34	0,34	NON_SYNONYMOUS_CODING	aCa/aTa	Gene_Bra009248
A10	14663259	A	G	A	33	33,0	G	28	0,28	NON_SYNONYMOUS_CODING	Aca/Gca	Gene_Bra009247
A10	14663337	A	C	A	31	31,0	C	36	0,36	NON_SYNONYMOUS_CODING	Aac/Cac	Gene_Bra009247
A10	14663454	G	T	G	27	27,0	T	24	0,24	NON_SYNONYMOUS_CODING	Gcc/Tcc	Gene_Bra009247
A10	14663545	C	T	C	21	21,0	T	25	0,25	NON_SYNONYMOUS_CODING	tCc/tTc	Gene_Bra009247
A10	14663725	A	G	A	15	15,0	G	27	0,27	NON_SYNONYMOUS_CODING	gAa/gGa	Gene_Bra009247
A10	14663824	G	C	G	17	17,0	C	29	0,29	NON_SYNONYMOUS_CODING	tGc/tCc	Gene_Bra009247
A10	14663937	A	T	A	18	18,0	T	31	0,31	NON_SYNONYMOUS_CODING	Atg/Ttg	Gene_Bra009247
A10	14664130	A	G	A	33	33,0	G	17	0,17	NON_SYNONYMOUS_CODING	gAg/gGg	Gene_Bra009247
A10	14664178	A	G	A	32	32,0	G	14	0,14	NON_SYNONYMOUS_CODING	gAt/gGt	Gene_Bra009247
A10	14669516	G	A	A	39	0,39	A	40	0,40	NON_SYNONYMOUS_CODING	Gta/Ata	Gene_Bra009246
A10	14693252	T	A	T	41	41,0	A	33	0,33	NON_SYNONYMOUS_CODING	tTc/tAc	Gene_Bra009243
A10	14694281	C	G	C	36	36,0	G	20	1,19	NON_SYNONYMOUS_CODING	aCc/aGc	Gene_Bra009243
A10	14694562	G	A	G	28	28,0	A	29	0,29	NON_SYNONYMOUS_CODING	Gac/Aac	Gene_Bra009243
A10	14694592	T	G	T	29	29,0	G	29	0,29	NON_SYNONYMOUS_CODING	Tgt/Ggt	Gene_Bra009243
A10	14694676	T	C	T	31	31,0	C	21	0,21	NON_SYNONYMOUS_CODING	Tca/Cca	Gene_Bra009243
A10	14694713	G	A	G	30	30,0	A	20	0,20	NON_SYNONYMOUS_CODING	aGt/aAt	Gene_Bra009243
A10	14695937	C	A	C	33	33,0	A	42	0,42	NON_SYNONYMOUS_CODING	aCa/aAa	Gene_Bra009242
A10	14695985	G	T	G	36	36,0	T	40	0,40	NON_SYNONYMOUS_CODING	aGg/aTg	Gene_Bra009242
A10	14696059	G	A	G	32	32,0	A	38	0,38	NON_SYNONYMOUS_CODING	Gat/Aat	Gene_Bra009242
A10	14696326	G	A	G	31	31,0	A	32	0,32	NON_SYNONYMOUS_CODING	Gat/Aat	Gene_Bra009242
A10	14698308	G	C	G	22	22,0	C	24	0,24	SPLICE_SITE_REGION	-	Gene_Bra009241
A10	14700328	G	T	G	38	38,0	T	24	0,24	NON_SYNONYMOUS_CODING	gaG/gaT	Gene_Bra009240
A10	14700626	C	G	C	26	26,0	G	35	0,35	NON_SYNONYMOUS_CODING	Ctc/Gtc	Gene_Bra009240
A10	14700890	C	A	C	33	33,0	A	38	0,38	NON_SYNONYMOUS_CODING	Ctt/Att	Gene_Bra009240
A10	14700966	G	A	G	26	26,0	A	38	1,37	NON_SYNONYMOUS_CODING	aGg/aAg	Gene_Bra009240
A10	14701764	C	T	C	33	33,0	T	41	0,41	NON_SYNONYMOUS_CODING	tCa/tTa	Gene_Bra009240
A10	14701835	A	G	A	36	36,0	G	37	0,37	NON_SYNONYMOUS_CODING	Ata/Gta	Gene_Bra009240
A10	14703128	T	C	T	41	41,0	C	38	0,38	SPLICE_SITE_REGION	-	Gene_Bra009239
A10	14703493	A	G	A	29	29,0	G	34	0,34	SPLICE_SITE_REGION	-	Gene_Bra009239
A10	14703968	C	T	C	37	37,0	T	29	0,29	NON_SYNONYMOUS_CODING	gGc/gAc	Gene_Bra009239
A10	14703983	T	C	T	38	38,0	C	27	0,27	NON_SYNONYMOUS_CODING	aAa/aGa	Gene_Bra009239
A10	14704113	A	C	A	33	33,0	C	21	0,21	NON_SYNONYMOUS_CODING	tTt/tGt	Gene_Bra009239
A10	14704138	T	C	T	35	35,0	C	24	0,24	NON_SYNONYMOUS_CODING	Act/Gct	Gene_Bra009239
A10	14704237	T	C	T	30	30,0	C	24	0,24	NON_SYNONYMOUS_CODING	Atc/Gtc	Gene_Bra009239
A10	14704889	C	A	C	39	39,0	A	24	0,24	NON_SYNONYMOUS_CODING	Gca/Tca	Gene_Bra009239
A10	14705171	C	T	C	35	35,0	T	22	0,22	NON_SYNONYMOUS_CODING	Gat/Aat	Gene_Bra009239
A10	14709507	A	T	T	27	0,27	T	24	0,24	NON_SYNONYMOUS_CODING	Tcc/Acc	Gene_Bra009237
A10	14709645	G	T	T	31	1,30	T	21	0,21	NON_SYNONYMOUS_CODING	Ctc/Atc	Gene_Bra009237
A10	14729466	G	A	G	34	34,0	A	37	0,37	NON_SYNONYMOUS_CODING	aGg/aAg	Gene_Bra009232
A10	14729539	G	A	G	32	32,0	A	26	0,26	SPLICE_SITE_REGION	-	Gene_Bra009232
A10	14730988	A	G	A	32	32,0	G	39	0,39	SPLICE_SITE_REGION	-	Gene_Bra009232
A10	14735159	C	G	C	36	36,0	G	29	0,29	NON_SYNONYMOUS_CODING	Gag/Cag	Gene_Bra009231
A10	14735186	G	C	G	40	40,0	C	24	0,24	NON_SYNONYMOUS_CODING	Ctt/Gtt	Gene_Bra009231
A10	14736346	C	A	C	35	35,0	A	38	0,38	NON_SYNONYMOUS_CODING	gaG/gaT	Gene_Bra009230
A10	14737409	T	G	T	42	42,0	G	25	0,25	NON_SYNONYMOUS_CODING	aAg/aCg	Gene_Bra009230
A10	14737928	A	G	A	32	32,0	G	25	0,25	NON_SYNONYMOUS_CODING	cTa/cCa	Gene_Bra009230
A10	14739370	T	G	T	25	25,0	G	32	0,32	SPLICE_SITE_ACCEPTOR	-	Gene_Bra009230
A10	14741801	A	G	R	53	24,29	R	58	29,29	NON_SYNONYMOUS_CODING	atA/atG	Gene_Bra009229
A10	14741854	A	G	R	71	34,37	G	58	0,58	NON_SYNONYMOUS_CODING	gAt/gGt	Gene_Bra009229
A10	14742013	G	T	K	44	22,22	K	40	22,18	NON_SYNONYMOUS_CODING	gGc/gTc	Gene_Bra009229
A10	14742031	C	G	S	43	24,19	S	33	18,15	NON_SYNONYMOUS_CODING	gCg/gGg	Gene_Bra009229
A10	14742708	C	A	C	35	35,0	A	44	0,44	NON_SYNONYMOUS_CODING	gGc/gTc	Gene_Bra009228
A10	14743680	A	T	A	28	28,0	T	28	0,28	NON_SYNONYMOUS_CODING	Tat/Aat	Gene_Bra009228
A10	14743988	A	G	A	28	28,0	G	42	0,42	NON_SYNONYMOUS_CODING	tTt/tCt	Gene_Bra009228
A10	14744897	A	G	A	27	26,1	G	29	0,29	NON_SYNONYMOUS_CODING	Tcg/Ccg	Gene_Bra009228
A10	14745071	C	G	C	29	29,0	G	31	0,31	NON_SYNONYMOUS_CODING	Gtt/Ctt	Gene_Bra009228
A10	14752613	T	C	T	36	36,0	C	34	0,34	NON_SYNONYMOUS_CODING	Ttc/Ctc	Gene_Bra009227
A10	14752859	T	G	T	46	46,0	G	39	0,39	NON_SYNONYMOUS_CODING	Tcc/Gcc	Gene_Bra009227
A10	14752962	A	G	A	27	27,0	G	23	0,23	NON_SYNONYMOUS_CODING	aAa/aGa	Gene_Bra009227
A10	14752982	G	T	G	29	29,0	T	28	0,28	NON_SYNONYMOUS_CODING	Gct/Tct	Gene_Bra009227
A10	14753027	A	G	A	32	32,0	G	31	0,31	NON_SYNONYMOUS_CODING	Atg/Gtg	Gene_Bra009227
A10	14754923	T	A	T	36	36,0	A	32	0,32	SPLICE_SITE_REGION	-	Gene_Bra009226
A10	14755262	T	G	T	24	24,0	G	19	0,19	NON_SYNONYMOUS_CODING	cTc/cGc	Gene_Bra009226
A10	14755303	T	C	T	22	22,0	C	22	0,22	NON_SYNONYMOUS_CODING	Tgg/Cgg	Gene_Bra009226
A10	14755413	T	C	T	23	23,0	C	23	0,23	SPLICE_SITE_REGION	-	Gene_Bra009226
A10	14755459	C	T	C	35	35,0	T	27	0,27	NON_SYNONYMOUS_CODING	gCa/gTa	Gene_Bra009226
A10	14755533	C	T	C	33	33,0	T	26	0,26	NON_SYNONYMOUS_CODING	Cca/Tca	Gene_Bra009226
A10	14755775	G	T	G	20	20,0	T	34	0,34	SPLICE_SITE_REGION	-	Gene_Bra009226
A10	14762751	C	T	C	27	27,0	T	37	0,37	NON_SYNONYMOUS_CODING	Gat/Aat	Gene_Bra009223
A10	14762856	C	G	C	34	34,0	G	29	0,29	NON_SYNONYMOUS_CODING	Gtc/Ctc	Gene_Bra009223
A10	14762868	C	G	C	36	36,0	G	28	0,28	NON_SYNONYMOUS_CODING	Gtt/Ctt	Gene_Bra009223
A10	14763430	G	C	G	30	30,0	C	22	0,22	NON_SYNONYMOUS_CODING	aaC/aaG	Gene_Bra009223
A10	14763555	A	C	A	27	27,0	C	31	0,31	NON_SYNONYMOUS_CODING	Tac/Gac	Gene_Bra009223
A10	14763639	C	T	C	33	33,0	T	29	0,29	NON_SYNONYMOUS_CODING	Gtt/Att	Gene_Bra009223
A10	14768701	G	C	G	37	37,0	C	29	0,29	NON_SYNONYMOUS_CODING	atC/atG	Gene_Bra009222
A10	14768765	G	T	G	42	42,0	T	32	0,32	NON_SYNONYMOUS_CODING	cCa/cAa	Gene_Bra009222
A10	14768786	T	G	T	40	40,0	G	36	0,36	NON_SYNONYMOUS_CODING	aAg/aCg	Gene_Bra009222
A10	14768846	C	G	C	42	41,1	G	33	0,33	NON_SYNONYMOUS_CODING	gGt/gCt	Gene_Bra009222
A10	14768880	C	A	C	36	36,0	A	36	0,36	STOP_GAINED	Gaa/Taa	Gene_Bra009222
A10	14769038	G	A	G	36	36,0	A	29	0,29	NON_SYNONYMOUS_CODING	Cgc/Tgc	Gene_Bra009222
A10	14769044	T	C	T	38	38,0	C	29	0,29	NON_SYNONYMOUS_CODING	Aat/Gat	Gene_Bra009222
A10	14769077	A	G	A	41	41,0	R	15	8,7	NON_SYNONYMOUS_CODING	Tat/Cat	Gene_Bra009222
A10	14769142	G	A	G	48	48,0	A	31	0,31	NON_SYNONYMOUS_CODING	tCc/tTc	Gene_Bra009222
A10	14769169	A	C	A	44	44,0	C	19	0,19	NON_SYNONYMOUS_CODING	gTt/gGt	Gene_Bra009222
A10	14769268	T	C	T	44	44,0	C	28	0,28	NON_SYNONYMOUS_CODING	gAa/gGa	Gene_Bra009222
A10	14769278	G	A	G	43	43,0	A	28	0,28	NON_SYNONYMOUS_CODING	Ctt/Ttt	Gene_Bra009222
A10	14770456	G	C	G	32	32,0	C	36	0,36	NON_SYNONYMOUS_CODING	tGg/tCg	Gene_Bra009221
A10	14770480	T	G	T	36	36,0	G	40	0,40	NON_SYNONYMOUS_CODING	tTc/tGc	Gene_Bra009221
A10	14770542	G	C	G	30	30,0	C	37	0,37	NON_SYNONYMOUS_CODING	Gca/Cca	Gene_Bra009221
A10	14786042	C	G	C	37	37,0	G	39	0,39	SPLICE_SITE_REGION	-	Gene_Bra009218
A10	14786308	C	T	C	44	44,0	T	28	0,28	NON_SYNONYMOUS_CODING	aGt/aAt	Gene_Bra009218
A10	14786669	A	G	A	44	44,0	G	33	0,33	NON_SYNONYMOUS_CODING	gTt/gCt	Gene_Bra009218
A10	14786679	C	G	C	42	42,0	G	36	0,36	NON_SYNONYMOUS_CODING	Gag/Cag	Gene_Bra009218
A10	14786745	T	G	T	33	33,0	G	35	0,35	NON_SYNONYMOUS_CODING	Atg/Ctg	Gene_Bra009218
A10	14786786	A	T	A	29	29,0	T	32	0,32	NON_SYNONYMOUS_CODING	gTa/gAa	Gene_Bra009218
A10	14786796	T	C	T	30	30,0	C	33	0,33	NON_SYNONYMOUS_CODING	Aca/Gca	Gene_Bra009218
A10	14787416	G	A	G	31	31,0	A	22	0,22	NON_SYNONYMOUS_CODING	gCc/gTc	Gene_Bra009218
A10	14789518	T	G	G	40	0,40	T	37	37,0	NON_SYNONYMOUS_CODING	agT/agG	Gene_Bra009217
A10	14792949	G	C	C	33	0,33	G	32	32,0	NON_SYNONYMOUS_CODING	atC/atG	Gene_Bra009216
A10	14796592	T	C	T	32	32,0	C	37	0,37	NON_SYNONYMOUS_CODING	aAc/aGc	Gene_Bra009215
A10	14806053	T	A	T	28	28,0	A	40	0,40	STOP_GAINED	tTg/tAg	Gene_Bra009214
A10	14808429	G	A	A	40	0,40	A	26	0,26	SPLICE_SITE_DONOR	-	Gene_Bra009213
A10	14810066	G	A	G	30	30,0	A	38	1,37	SPLICE_SITE_REGION	-	Gene_Bra009213
A10	14810201	G	T	G	37	37,0	T	38	0,38	NON_SYNONYMOUS_CODING	ttG/ttT	Gene_Bra009213
A10	14810260	C	A	C	46	46,0	A	37	0,37	NON_SYNONYMOUS_CODING	aCt/aAt	Gene_Bra009213
A10	14810386	A	G	A	29	29,0	G	25	0,25	SPLICE_SITE_REGION	-	Gene_Bra009213
A10	14810516	A	G	A	46	46,0	G	20	0,20	SPLICE_SITE_REGION	-	Gene_Bra009213
A10	14814057	C	T	C	21	21,0	T	44	0,44	NON_SYNONYMOUS_CODING	Gag/Aag	Gene_Bra009212
A10	14814213	T	A	T	29	29,0	A	36	0,36	NON_SYNONYMOUS_CODING	caA/caT	Gene_Bra009212
A10	14814544	T	A	T	21	21,0	A	36	0,36	NON_SYNONYMOUS_CODING	caA/caT	Gene_Bra009212
A10	14815052	C	A	C	27	27,0	A	28	0,28	NON_SYNONYMOUS_CODING	cGa/cTa	Gene_Bra009212
A10	14815085	G	A	G	31	31,0	A	27	0,27	NON_SYNONYMOUS_CODING	cCg/cTg	Gene_Bra009212
A10	14820644	G	A	G	52	52,0	A	39	0,39	NON_SYNONYMOUS_CODING	Ctt/Ttt	Gene_Bra009211
A10	14827198	C	T	T	41	0,41	T	24	0,24	NON_SYNONYMOUS_CODING	Ctc/Ttc	Gene_Bra009210
A10	14828493	G	T	G	28	28,0	T	32	0,32	SPLICE_SITE_REGION	-	Gene_Bra009210
A10	14828695	G	A	G	25	25,0	A	23	0,23	SPLICE_SITE_REGION	-	Gene_Bra009210
A10	14828704	C	T	C	26	26,0	T	25	0,25	SPLICE_SITE_REGION	-	Gene_Bra009210
A10	14828883	C	G	C	32	32,0	G	21	0,21	SPLICE_SITE_REGION	-	Gene_Bra009210
A10	14829157	T	C	T	37	37,0	C	32	0,32	SPLICE_SITE_REGION	-	Gene_Bra009210
A10	14829824	T	C	T	41	41,0	C	40	0,40	SPLICE_SITE_REGION	-	Gene_Bra009210
A10	14830122	A	G	A	36	36,0	G	47	0,47	NON_SYNONYMOUS_CODING	Att/Gtt	Gene_Bra009210
A10	14830827	A	G	A	39	39,0	G	28	0,28	SPLICE_SITE_REGION	-	Gene_Bra009210
A10	14830900	T	A	T	40	40,0	A	29	0,29	SPLICE_SITE_REGION	-	Gene_Bra009210
A10	14831168	T	G	T	38	38,0	G	33	0,33	SPLICE_SITE_REGION	-	Gene_Bra009210
A10	14831470	A	G	A	32	32,0	G	37	0,37	SPLICE_SITE_REGION	-	Gene_Bra009210
A10	14831822	G	A	G	41	41,0	A	26	0,26	NON_SYNONYMOUS_CODING	aGc/aAc	Gene_Bra009210
A10	14833191	T	C	T	24	24,0	C	29	0,29	SPLICE_SITE_REGION	-	Gene_Bra009209
A10	14833212	G	A	G	28	28,0	A	27	0,27	NON_SYNONYMOUS_CODING	tCt/tTt	Gene_Bra009209
A10	14833456	A	C	A	27	27,0	C	20	0,20	NON_SYNONYMOUS_CODING	Tta/Gta	Gene_Bra009209
A10	14833641	T	G	T	35	35,0	G	38	0,38	NON_SYNONYMOUS_CODING	gaA/gaC	Gene_Bra009209
A10	14833991	T	C	T	27	27,0	C	31	0,31	NON_SYNONYMOUS_CODING	Atg/Gtg	Gene_Bra009209
A10	14836484	C	T	C	43	43,0	T	32	0,32	NON_SYNONYMOUS_CODING	cCt/cTt	Gene_Bra009208
A10	14843947	A	G	A	33	33,0	G	33	0,33	NON_SYNONYMOUS_CODING	tAt/tGt	Gene_Bra009206
A10	14843954	G	T	G	33	33,0	T	35	0,35	NON_SYNONYMOUS_CODING	gaG/gaT	Gene_Bra009206
A10	14844470	A	G	A	21	21,0	G	35	0,35	NON_SYNONYMOUS_CODING	Atg/Gtg	Gene_Bra009206
A10	14844484	G	C	G	22	22,0	C	35	0,35	NON_SYNONYMOUS_CODING	aaG/aaC	Gene_Bra009206
A10	14844499	G	A	G	27	27,0	A	36	0,36	NON_SYNONYMOUS_CODING	atG/atA	Gene_Bra009206
A10	14847474	A	G	A	25	25,0	G	27	0,27	NON_SYNONYMOUS_CODING	Act/Gct	Gene_Bra009204
A10	14847825	G	A	G	23	23,0	A	33	0,33	NON_SYNONYMOUS_CODING	Ggt/Agt	Gene_Bra009204
A10	14847994	A	T	A	34	34,0	T	28	0,28	NON_SYNONYMOUS_CODING	tAc/tTc	Gene_Bra009204
A10	14848185	A	G	A	33	33,0	G	22	0,22	NON_SYNONYMOUS_CODING	Aag/Gag	Gene_Bra009204
A10	14848435	G	A	G	35	35,0	A	30	0,30	NON_SYNONYMOUS_CODING	aGg/aAg	Gene_Bra009204
A10	14856405	T	C	T	27	27,0	C	33	0,33	SPLICE_SITE_DONOR	-	Gene_Bra009203
A10	14856411	C	T	C	24	24,0	T	34	0,34	SPLICE_SITE_REGION	-	Gene_Bra009203
A10	14860869	T	C	T	27	27,0	C	41	0,41	NON_SYNONYMOUS_CODING	aTc/aCc	Gene_Bra009201
A10	14861056	A	G	A	38	38,0	G	25	0,25	NON_SYNONYMOUS_CODING	tAc/tGc	Gene_Bra009201
A10	14861701	T	A	T	38	38,0	A	17	0,17	NON_SYNONYMOUS_CODING	cTg/cAg	Gene_Bra009201
A10	14862173	G	A	G	22	22,0	A	41	0,41	NON_SYNONYMOUS_CODING	aGg/aAg	Gene_Bra009201
A10	14862330	T	G	T	30	30,0	G	32	0,32	NON_SYNONYMOUS_CODING	Tgt/Ggt	Gene_Bra009201
A10	14862831	A	G	A	25	25,0	G	37	0,37	NON_SYNONYMOUS_CODING	Aac/Gac	Gene_Bra009201
A10	14862903	A	T	A	26	26,0	T	30	0,30	STOP_GAINED	Aag/Tag	Gene_Bra009201
A10	14862988	G	A	G	30	30,0	A	41	0,41	SPLICE_SITE_REGION	-	Gene_Bra009201
A10	14862994	T	G	T	28	28,0	G	41	0,41	NON_SYNONYMOUS_CODING	gaT/gaG	Gene_Bra009201
A10	14863195	A	C	A	21	21,0	C	31	0,31	NON_SYNONYMOUS_CODING	gAt/gCt	Gene_Bra009201
A10	14863663	G	T	G	31	31,0	T	22	0,22	NON_SYNONYMOUS_CODING	aaC/aaA	Gene_Bra009200
A10	14863743	G	A	G	27	27,0	A	22	0,22	NON_SYNONYMOUS_CODING	Ccg/Tcg	Gene_Bra009200
A10	14863833	G	C	G	29	29,0	C	23	0,23	NON_SYNONYMOUS_CODING	Ccc/Gcc	Gene_Bra009200
A10	14863847	G	A	G	31	31,0	A	25	0,25	NON_SYNONYMOUS_CODING	tCt/tTt	Gene_Bra009200
A10	14863868	C	T	C	28	28,0	T	27	0,27	NON_SYNONYMOUS_CODING	aGg/aAg	Gene_Bra009200
A10	14864059	C	G	C	28	28,0	G	37	0,37	SPLICE_SITE_REGION	-	Gene_Bra009200
A10	14864255	C	T	C	27	27,0	T	32	0,32	NON_SYNONYMOUS_CODING	gGc/gAc	Gene_Bra009200
A10	14871795	G	A	G	38	38,0	A	34	0,34	NON_SYNONYMOUS_CODING	aGg/aAg	Gene_Bra009197
A10	14872060	G	C	G	35	35,0	C	39	0,39	NON_SYNONYMOUS_CODING	gaG/gaC	Gene_Bra009197
A10	14873152	G	A	G	28	28,0	A	27	0,27	NON_SYNONYMOUS_CODING	aCa/aTa	Gene_Bra009196
A10	14874676	C	T	C	37	37,0	T	33	0,33	NON_SYNONYMOUS_CODING	aGg/aAg	Gene_Bra009196
A10	14874891	C	G	C	25	25,0	G	33	0,33	NON_SYNONYMOUS_CODING	aaG/aaC	Gene_Bra009196
A10	14874949	T	C	T	23	23,0	C	30	0,30	NON_SYNONYMOUS_CODING	tAt/tGt	Gene_Bra009196
A10	14875186	T	C	T	38	38,0	C	27	0,27	NON_SYNONYMOUS_CODING	cAg/cGg	Gene_Bra009196
A10	14875446	C	G	C	41	41,0	G	32	0,32	NON_SYNONYMOUS_CODING	gaG/gaC	Gene_Bra009196
A10	14880113	G	T	G	50	50,0	T	30	0,30	NON_SYNONYMOUS_CODING	atG/atT	Gene_Bra009195
A10	14880369	G	C	G	34	34,0	C	29	0,29	NON_SYNONYMOUS_CODING	Gaa/Caa	Gene_Bra009195
A10	14880392	G	C	G	35	35,0	C	32	0,32	NON_SYNONYMOUS_CODING	aaG/aaC	Gene_Bra009195
A10	14880531	T	G	T	36	36,0	G	46	0,46	NON_SYNONYMOUS_CODING	Tat/Gat	Gene_Bra009195
A10	14880796	T	A	T	33	33,0	A	34	0,34	NON_SYNONYMOUS_CODING	tTt/tAt	Gene_Bra009195
A10	14880877	G	T	G	37	37,0	T	27	0,27	NON_SYNONYMOUS_CODING	aGt/aTt	Gene_Bra009195
A10	14881797	C	G	C	26	26,0	G	28	0,28	NON_SYNONYMOUS_CODING	aCc/aGc	Gene_Bra009194
A10	14881805	C	A	C	24	24,0	A	24	0,24	NON_SYNONYMOUS_CODING	Cct/Act	Gene_Bra009194
A10	14881820	C	T	C	25	25,0	T	22	0,22	NON_SYNONYMOUS_CODING	Ctc/Ttc	Gene_Bra009194
A10	14881858	C	A	C	19	19,0	A	20	0,20	NON_SYNONYMOUS_CODING	aaC/aaA	Gene_Bra009194
A10	14881875	C	G	C	20	20,0	G	23	0,23	NON_SYNONYMOUS_CODING	aCc/aGc	Gene_Bra009194
A10	14881892	A	T	A	16	16,0	T	25	0,25	NON_SYNONYMOUS_CODING	Acc/Tcc	Gene_Bra009194
A10	14881931	T	A	T	25	25,0	A	33	0,33	NON_SYNONYMOUS_CODING	Ttc/Atc	Gene_Bra009194
A10	14887252	G	T	G	40	40,0	T	38	0,38	NON_SYNONYMOUS_CODING	Gca/Tca	Gene_Bra009192
A10	14887478	T	A	T	32	32,0	A	35	0,35	NON_SYNONYMOUS_CODING	tTt/tAt	Gene_Bra009192
A10	14887799	A	C	A	37	37,0	C	30	0,30	NON_SYNONYMOUS_CODING	aTt/aGt	Gene_Bra009191
A10	14888813	C	G	C	34	34,0	G	27	0,27	NON_SYNONYMOUS_CODING	aGt/aCt	Gene_Bra009191
A10	14888955	C	T	C	34	34,0	T	26	0,26	NON_SYNONYMOUS_CODING	Gga/Aga	Gene_Bra009191
A10	14889000	T	G	T	41	41,0	G	25	0,25	NON_SYNONYMOUS_CODING	Aaa/Caa	Gene_Bra009191
A10	14889007	T	C	T	41	41,0	C	26	0,26	NON_SYNONYMOUS_CODING	atA/atG	Gene_Bra009191
A10	14889023	G	A	G	41	41,0	A	27	0,27	NON_SYNONYMOUS_CODING	tCt/tTt	Gene_Bra009191
A10	14889219	A	G	A	31	31,0	G	25	0,25	NON_SYNONYMOUS_CODING	Tac/Cac	Gene_Bra009191
A10	14889225	G	C	G	34	34,0	C	24	0,24	NON_SYNONYMOUS_CODING	Cag/Gag	Gene_Bra009191
A10	14889294	A	C	A	39	39,0	C	28	0,28	NON_SYNONYMOUS_CODING	Tct/Gct	Gene_Bra009191
A10	14889607	T	C	T	36	36,0	C	35	0,35	NON_SYNONYMOUS_CODING	atA/atG	Gene_Bra009191
A10	14889818	C	T	C	40	40,0	T	32	0,32	NON_SYNONYMOUS_CODING	gGa/gAa	Gene_Bra009191
A10	14889885	T	A	T	36	36,0	A	21	0,21	NON_SYNONYMOUS_CODING	Agc/Tgc	Gene_Bra009191
A10	14890045	A	C	A	28	28,0	C	40	0,40	NON_SYNONYMOUS_CODING	aaT/aaG	Gene_Bra009191
A10	14890165	G	C	G	36	36,0	C	32	0,32	NON_SYNONYMOUS_CODING	gaC/gaG	Gene_Bra009191
A10	14890338	G	T	G	40	40,0	T	32	0,32	NON_SYNONYMOUS_CODING	Cgc/Agc	Gene_Bra009191
A10	14890506	C	T	C	24	24,0	T	38	0,38	NON_SYNONYMOUS_CODING	Gcg/Acg	Gene_Bra009191
A10	14890607	C	T	C	26	26,0	T	47	0,47	NON_SYNONYMOUS_CODING	aGc/aAc	Gene_Bra009191
A10	14890622	G	A	G	27	27,0	A	50	0,50	NON_SYNONYMOUS_CODING	aCc/aTc	Gene_Bra009191
A10	14890710	G	T	G	27	27,0	T	48	0,48	NON_SYNONYMOUS_CODING	Cac/Aac	Gene_Bra009191
A10	14890732	C	G	C	27	27,0	G	43	0,43	NON_SYNONYMOUS_CODING	ttG/ttC	Gene_Bra009191
A10	14893229	C	A	A	37	0,37	A	24	0,24	NON_SYNONYMOUS_CODING	Gcg/Tcg	Gene_Bra009190
A10	14894330	C	G	C	54	54,0	G	35	0,35	NON_SYNONYMOUS_CODING	Gtc/Ctc	Gene_Bra009190
A10	14897052	T	C	T	38	38,0	C	29	0,29	NON_SYNONYMOUS_CODING	Acg/Gcg	Gene_Bra009189
A10	14901515	A	T	A	28	28,0	T	25	0,25	SPLICE_SITE_REGION	-	Gene_Bra009187
A10	14901650	T	G	T	38	38,0	G	42	0,42	NON_SYNONYMOUS_CODING	Aac/Cac	Gene_Bra009187
A10	14901816	C	A	C	33	33,0	A	21	0,21	NON_SYNONYMOUS_CODING	gaG/gaT	Gene_Bra009187
A10	14902026	C	A	C	27	27,0	A	28	0,28	NON_SYNONYMOUS_CODING	Gcg/Tcg	Gene_Bra009187
A10	14902694	G	C	G	31	31,0	C	36	0,36	NON_SYNONYMOUS_CODING	agC/agG	Gene_Bra009187
A10	14907800	C	A	C	29	29,0	A	28	0,28	NON_SYNONYMOUS_CODING	Gcg/Tcg	Gene_Bra009186
A10	14909460	A	G	A	30	30,0	G	31	0,31	NON_SYNONYMOUS_CODING	Acg/Gcg	Gene_Bra009185
A10	14909613	A	C	A	34	34,0	C	39	1,38	NON_SYNONYMOUS_CODING	Aca/Cca	Gene_Bra009185
A10	14912322	A	G	A	38	38,0	G	24	0,24	NON_SYNONYMOUS_CODING	Acc/Gcc	Gene_Bra009184
A10	14912355	G	C	G	37	37,0	C	25	0,25	NON_SYNONYMOUS_CODING	Gcg/Ccg	Gene_Bra009184
A10	14915546	T	C	T	34	34,0	C	22	0,22	NON_SYNONYMOUS_CODING	aAc/aGc	Gene_Bra009183
A10	14916375	G	A	G	35	35,0	A	31	0,31	NON_SYNONYMOUS_CODING	Ctc/Ttc	Gene_Bra009183
A10	14916390	A	G	A	37	37,0	G	38	0,38	NON_SYNONYMOUS_CODING	Ttt/Ctt	Gene_Bra009183
A10	14916476	G	T	G	39	39,0	T	30	0,30	NON_SYNONYMOUS_CODING	aCg/aAg	Gene_Bra009183
A10	14917097	C	T	C	32	32,0	T	25	0,25	NON_SYNONYMOUS_CODING	aGt/aAt	Gene_Bra009183
A10	14917128	T	C	T	33	33,0	C	21	0,21	NON_SYNONYMOUS_CODING	Att/Gtt	Gene_Bra009183
A10	14917338	T	C	T	26	26,0	C	12	0,12	NON_SYNONYMOUS_CODING	aAt/aGt	Gene_Bra009183
A10	14917354	T	C	T	26	26,0	C	16	0,16	NON_SYNONYMOUS_CODING	Ata/Gta	Gene_Bra009183
A10	14917426	C	T	C	22	22,0	T	21	0,21	NON_SYNONYMOUS_CODING	Gga/Aga	Gene_Bra009183
A10	14917559	T	C	T	30	30,0	C	41	1,40	NON_SYNONYMOUS_CODING	gAc/gGc	Gene_Bra009183
A10	14923717	G	A	G	43	43,0	A	26	0,26	SPLICE_SITE_REGION	-	Gene_Bra009182
A10	14926292	G	C	G	26	26,0	C	26	0,26	NON_SYNONYMOUS_CODING	cCc/cGc	Gene_Bra009181
A10	14926434	A	C	A	25	25,0	C	25	0,25	NON_SYNONYMOUS_CODING	Tct/Gct	Gene_Bra009181
A10	14926443	T	C	T	26	26,0	C	26	0,26	NON_SYNONYMOUS_CODING	Aca/Gca	Gene_Bra009181
A10	14928230	T	C	T	38	38,0	C	27	0,27	NON_SYNONYMOUS_CODING	Atc/Gtc	Gene_Bra009179
A10	14928352	A	G	A	38	38,0	G	29	0,29	NON_SYNONYMOUS_CODING	aTt/aCt	Gene_Bra009179
A10	14945459	A	G	R	180	149,31	R	171	135,36	NON_SYNONYMOUS_CODING	aAt/aGt	Gene_Bra009175
A10	14945491	G	A	R	178	142,36	R	176	138,38	NON_SYNONYMOUS_CODING	Gag/Aag	Gene_Bra009175
A10	14945509	T	G	K	173	138,35	K	160	134,26	NON_SYNONYMOUS_CODING	Tca/Gca	Gene_Bra009175
A10	14945525	A	T	W	162	122,40	W	164	132,32	NON_SYNONYMOUS_CODING	aAg/aTg	Gene_Bra009175
A10	14945539	A	G	R	152	128,24	R	163	129,34	NON_SYNONYMOUS_CODING	Atg/Gtg	Gene_Bra009175
A10	14945557	G	C	S	156	127,29	S	165	134,31	NON_SYNONYMOUS_CODING	Gca/Cca	Gene_Bra009175
A10	14946995	G	C	S	138	109,29	S	109	89,20	NON_SYNONYMOUS_CODING	aaG/aaC	Gene_Bra009175
A10	14949871	G	A	R	161	135,26	R	145	120,25	NON_SYNONYMOUS_CODING	aGa/aAa	Gene_Bra009174
A10	14950086	C	T	Y	124	91,33	Y	121	81,40	NON_SYNONYMOUS_CODING	Ccg/Tcg	Gene_Bra009174
A10	14950096	A	G	R	119	87,32	R	122	101,21	NON_SYNONYMOUS_CODING	gAg/gGg	Gene_Bra009174
A10	14950191	G	A	R	69	61,8	R	61	49,12	NON_SYNONYMOUS_CODING	Gag/Aag	Gene_Bra009174
A10	14950290	G	A	R	64	20,44	R	50	18,32	NON_SYNONYMOUS_CODING	Gca/Aca	Gene_Bra009174
A10	14950296	G	A	R	61	17,44	R	51	19,32	NON_SYNONYMOUS_CODING	Gag/Aag	Gene_Bra009174
A10	14950393	T	C	Y	34	17,17	Y	44	26,18	NON_SYNONYMOUS_CODING	aTc/aCc	Gene_Bra009174
A10	14950435	C	T	Y	38	20,18	C	53	53,0	NON_SYNONYMOUS_CODING	gCc/gTc	Gene_Bra009174
A10	14954369	A	G	A	35	35,0	G	17	0,17	SPLICE_SITE_REGION	-	Gene_Bra009172
A10	14954630	C	T	C	35	35,0	T	24	0,24	SPLICE_SITE_REGION	-	Gene_Bra009172
A10	14954652	A	T	A	38	38,0	T	24	0,24	NON_SYNONYMOUS_CODING	Acg/Tcg	Gene_Bra009172
A10	14954772	A	G	A	34	34,0	G	30	0,30	NON_SYNONYMOUS_CODING	Aaa/Gaa	Gene_Bra009172
A10	14961944	A	T	T	26	0,26	T	29	0,29	NON_SYNONYMOUS_CODING	Agc/Tgc	Gene_Bra009171
A10	14965920	C	T	C	36	36,0	T	30	0,30	NON_SYNONYMOUS_CODING	aGc/aAc	Gene_Bra009170
A10	14966128	T	G	T	33	33,0	G	34	0,34	SPLICE_SITE_REGION	-	Gene_Bra009170
A10	14966168	C	A	C	29	29,0	A	32	0,32	NON_SYNONYMOUS_CODING	gaG/gaT	Gene_Bra009170
A10	14966876	T	G	T	34	34,0	G	23	0,23	NON_SYNONYMOUS_CODING	gaA/gaC	Gene_Bra009169
A10	14967043	T	C	T	40	40,0	C	25	0,25	SPLICE_SITE_REGION	-	Gene_Bra009169
A10	14967262	C	A	M	58	48,10	M	39	31,8	NON_SYNONYMOUS_CODING	Gct/Tct	Gene_Bra009169
A10	14967820	C	T	Y	35	30,5	Y	48	42,6	NON_SYNONYMOUS_CODING	Gga/Aga	Gene_Bra009169
A10	14969971	T	A	T	48	48,0	A	47	0,47	NON_SYNONYMOUS_CODING	tAt/tTt	Gene_Bra009169
A10	14970004	G	C	G	45	45,0	C	51	0,51	NON_SYNONYMOUS_CODING	aCc/aGc	Gene_Bra009169
A10	14970015	A	C	A	47	47,0	C	51	0,51	NON_SYNONYMOUS_CODING	caT/caG	Gene_Bra009169
A10	14970044	C	T	C	49	49,0	T	44	0,44	NON_SYNONYMOUS_CODING	Gac/Aac	Gene_Bra009169
A10	14970161	C	T	C	44	44,0	T	31	0,31	NON_SYNONYMOUS_CODING	Gtg/Atg	Gene_Bra009169
A10	14970391	T	C	T	39	39,0	C	37	0,37	NON_SYNONYMOUS_CODING	Att/Gtt	Gene_Bra009169
A10	14970491	C	G	C	32	32,0	G	32	0,32	SPLICE_SITE_REGION	-	Gene_Bra009169
A10	14973460	C	T	C	18	18,0	T	39	0,39	SPLICE_SITE_REGION	-	Gene_Bra009168
A10	14973796	T	A	T	30	30,0	A	36	0,36	NON_SYNONYMOUS_CODING	gaA/gaT	Gene_Bra009168
A10	14974008	A	T	A	35	35,0	T	34	0,34	NON_SYNONYMOUS_CODING	Ttt/Att	Gene_Bra009168
A10	14980270	G	C	G	33	33,0	C	31	0,31	NON_SYNONYMOUS_CODING	ttG/ttC	Gene_Bra009166
A10	14980613	G	A	G	32	32,0	A	37	0,37	SPLICE_SITE_REGION	-	Gene_Bra009166
A10	14980751	A	T	A	29	29,0	T	44	0,44	SPLICE_SITE_REGION	-	Gene_Bra009166
A10	14981481	A	G	R	47	31,16	A	26	26,0	NON_SYNONYMOUS_CODING	Att/Gtt	Gene_Bra009166
A10	14981516	A	C	M	50	41,9	A	24	24,0	NON_SYNONYMOUS_CODING	caA/caC	Gene_Bra009166
A10	14981558	A	C	A	39	39,0	C	24	0,24	SPLICE_SITE_REGION	-	Gene_Bra009166
A10	14982293	T	A	W	57	47,10	T	39	39,0	NON_SYNONYMOUS_CODING	aTc/aAc	Gene_Bra009166
A10	14982397	G	T	K	56	36,20	G	36	36,0	NON_SYNONYMOUS_CODING	atG/atT	Gene_Bra009166
A10	14982441	T	C	Y	67	36,31	T	42	42,0	NON_SYNONYMOUS_CODING	gTg/gCg	Gene_Bra009166
A10	14982479	C	G	S	69	30,39	C	47	47,0	NON_SYNONYMOUS_CODING	Cag/Gag	Gene_Bra009166
A10	14984804	G	C	G	45	45,0	C	31	0,31	NON_SYNONYMOUS_CODING	gCa/gGa	Gene_Bra009164
A10	14984823	C	T	C	43	43,0	T	30	0,30	NON_SYNONYMOUS_CODING	Gat/Aat	Gene_Bra009164
A10	14984853	T	G	T	39	39,0	G	30	0,30	NON_SYNONYMOUS_CODING	Aca/Cca	Gene_Bra009164
A10	14984901	T	C	T	41	41,0	C	31	0,31	NON_SYNONYMOUS_CODING	Att/Gtt	Gene_Bra009164
A10	14984937	T	C	T	36	36,0	C	29	0,29	NON_SYNONYMOUS_CODING	Aag/Gag	Gene_Bra009164
A10	14984990	A	T	A	31	31,0	T	25	0,25	NON_SYNONYMOUS_CODING	gTg/gAg	Gene_Bra009164
A10	14985011	T	C	T	30	30,0	C	27	0,27	NON_SYNONYMOUS_CODING	aAg/aGg	Gene_Bra009164
A10	14985039	T	C	T	32	31,1	C	26	0,26	NON_SYNONYMOUS_CODING	Aag/Gag	Gene_Bra009164
A10	14985421	T	C	T	31	31,0	C	35	0,35	NON_SYNONYMOUS_CODING	Aat/Gat	Gene_Bra009164
A10	14985622	C	G	C	34	34,0	G	39	0,39	NON_SYNONYMOUS_CODING	Gtt/Ctt	Gene_Bra009164
A10	14988141	T	C	T	33	33,0	C	32	0,32	SPLICE_SITE_REGION	-	Gene_Bra009163
A10	14988661	T	C	T	43	43,0	C	25	0,25	NON_SYNONYMOUS_CODING	cAc/cGc	Gene_Bra009163
A10	14989102	T	G	T	25	25,0	G	30	0,30	NON_SYNONYMOUS_CODING	cAg/cCg	Gene_Bra009163
A10	14989557	C	T	C	41	41,0	T	42	0,42	NON_SYNONYMOUS_CODING	Gaa/Aaa	Gene_Bra009163
A10	14990721	T	C	T	47	47,0	C	33	0,33	SPLICE_SITE_REGION	-	Gene_Bra009163
A10	14992291	G	T	G	31	31,0	T	38	0,38	SPLICE_SITE_REGION	-	Gene_Bra009163
A10	14993910	G	T	G	29	29,0	T	42	0,42	NON_SYNONYMOUS_CODING	Ccc/Acc	Gene_Bra009163
A10	14995356	C	G	C	35	35,0	G	33	0,33	SPLICE_SITE_REGION	-	Gene_Bra009163
A10	14999082	C	T	C	42	42,0	T	56	0,56	NON_SYNONYMOUS_CODING	cGc/cAc	Gene_Bra009162
A10	15006499	T	G	T	24	24,0	G	33	0,33	NON_SYNONYMOUS_CODING	Tca/Gca	Gene_Bra009161
A10	15006765	G	T	G	42	42,0	T	28	0,28	NON_SYNONYMOUS_CODING	gaG/gaT	Gene_Bra009161
A10	15006821	G	T	G	36	36,0	T	27	0,27	NON_SYNONYMOUS_CODING	aGg/aTg	Gene_Bra009161
A10	15009276	G	C	G	26	26,0	C	25	0,25	NON_SYNONYMOUS_CODING	cGc/cCc	Gene_Bra009160
A10	15013498	T	A	T	50	50,0	A	38	0,38	NON_SYNONYMOUS_CODING	gTa/gAa	Gene_Bra009159
A10	15014180	G	A	G	34	34,0	A	44	0,44	NON_SYNONYMOUS_CODING	gGc/gAc	Gene_Bra009159
A10	15014218	C	A	C	32	32,0	A	52	0,52	NON_SYNONYMOUS_CODING	Cag/Aag	Gene_Bra009159
A10	15015608	C	A	C	55	55,0	A	26	0,26	SPLICE_SITE_REGION	-	Gene_Bra009158
A10	15016043	A	G	A	35	35,0	G	27	0,27	SPLICE_SITE_REGION	-	Gene_Bra009158
A10	15016049	C	A	C	34	34,0	A	27	0,27	SPLICE_SITE_REGION	-	Gene_Bra009158
A10	15016088	C	G	C	30	30,0	G	39	0,39	NON_SYNONYMOUS_CODING	atG/atC	Gene_Bra009158
A10	15016996	A	T	A	28	28,0	T	32	0,32	NON_SYNONYMOUS_CODING	Ttg/Atg	Gene_Bra009158
A10	15017631	C	T	C	26	26,0	T	22	0,22	NON_SYNONYMOUS_CODING	Gag/Aag	Gene_Bra009158
A10	15017663	A	T	A	24	24,0	T	21	0,21	NON_SYNONYMOUS_CODING	gTg/gAg	Gene_Bra009158
A10	15017671	A	T	A	24	24,0	T	21	0,21	NON_SYNONYMOUS_CODING	gaT/gaA	Gene_Bra009158
A10	15017759	G	A	G	31	31,0	A	27	0,27	NON_SYNONYMOUS_CODING	gCt/gTt	Gene_Bra009158
A10	15017765	A	G	A	29	29,0	G	24	0,24	NON_SYNONYMOUS_CODING	gTc/gCc	Gene_Bra009158
A10	15017907	T	A	T	28	28,0	A	26	0,26	NON_SYNONYMOUS_CODING	Acc/Tcc	Gene_Bra009158
A10	15018009	C	A	C	26	26,0	A	35	0,35	NON_SYNONYMOUS_CODING	Gct/Tct	Gene_Bra009158
A10	15018471	T	C	T	38	38,0	C	33	0,33	NON_SYNONYMOUS_CODING	aAc/aGc	Gene_Bra009158
A10	15018477	T	G	T	34	34,0	G	34	0,34	NON_SYNONYMOUS_CODING	gAt/gCt	Gene_Bra009158
A10	15018484	C	G	C	32	32,0	G	35	0,35	NON_SYNONYMOUS_CODING	Gag/Cag	Gene_Bra009158
A10	15018531	A	G	A	35	35,0	G	32	0,32	NON_SYNONYMOUS_CODING	aTg/aCg	Gene_Bra009158
A10	15018550	C	A	C	34	34,0	A	23	0,23	NON_SYNONYMOUS_CODING	Gtt/Ttt	Gene_Bra009158
A10	15018732	G	A	G	37	37,0	A	26	0,26	NON_SYNONYMOUS_CODING	aCa/aTa	Gene_Bra009158
A10	15019650	C	A	C	40	40,0	A	10	0,10	NON_SYNONYMOUS_CODING	cGa/cTa	Gene_Bra009158
A10	15019657	G	C	G	37	37,0	C	9	0,9	NON_SYNONYMOUS_CODING	Cag/Gag	Gene_Bra009158
A10	15019684	T	C	T	34	34,0	C	12	2,10	NON_SYNONYMOUS_CODING	Atc/Gtc	Gene_Bra009158
A10	15019815	C	T	C	34	34,0	T	26	0,26	NON_SYNONYMOUS_CODING	aGc/aAc	Gene_Bra009158
A10	15020447	T	A	T	44	44,0	A	37	0,37	NON_SYNONYMOUS_CODING	Tcc/Acc	Gene_Bra009157
A10	15020477	C	A	C	45	45,0	A	35	0,35	NON_SYNONYMOUS_CODING	Caa/Aaa	Gene_Bra009157
A10	15020530	A	T	A	36	36,0	T	33	0,33	NON_SYNONYMOUS_CODING	gaA/gaT	Gene_Bra009157
A10	15021642	G	C	G	28	28,0	C	35	0,35	NON_SYNONYMOUS_CODING	caG/caC	Gene_Bra009156
A10	15021658	A	C	A	28	28,0	C	32	0,32	NON_SYNONYMOUS_CODING	Acg/Ccg	Gene_Bra009156
A10	15022980	A	G	A	53	53,0	G	41	0,41	NON_SYNONYMOUS_CODING	aAa/aGa	Gene_Bra009156
A10	15022994	G	A	G	50	50,0	A	43	0,43	NON_SYNONYMOUS_CODING	Gta/Ata	Gene_Bra009156
A10	15023158	T	G	T	30	30,0	G	35	0,35	SPLICE_SITE_REGION	-	Gene_Bra009156
A10	15023973	T	C	T	30	30,0	C	36	0,36	SPLICE_SITE_REGION	-	Gene_Bra009156
A10	15024156	T	G	T	39	39,0	G	25	0,25	SPLICE_SITE_REGION	-	Gene_Bra009156
A10	15024196	G	A	G	36	36,0	A	28	0,28	NON_SYNONYMOUS_CODING	aGg/aAg	Gene_Bra009156
A10	15024315	G	A	G	37	37,0	A	32	0,32	NON_SYNONYMOUS_CODING	Gtg/Atg	Gene_Bra009156
A10	15024324	T	A	T	41	41,0	A	32	0,32	NON_SYNONYMOUS_CODING	Ttg/Atg	Gene_Bra009156
A10	15024614	A	G	A	30	30,0	G	27	0,27	NON_SYNONYMOUS_CODING	cAg/cGg	Gene_Bra009156
A10	15026273	C	T	C	35	35,0	T	25	0,25	NON_SYNONYMOUS_CODING	aCa/aTa	Gene_Bra009156
A10	15026428	T	C	T	33	33,0	C	31	0,31	NON_SYNONYMOUS_CODING	Tct/Cct	Gene_Bra009156
A10	15027001	G	T	G	45	45,0	T	37	0,37	NON_SYNONYMOUS_CODING	Gct/Tct	Gene_Bra009156
A10	15027397	C	G	C	35	35,0	G	32	0,32	SPLICE_SITE_REGION	-	Gene_Bra009155
A10	15027573	G	A	G	36	36,0	A	40	0,40	SPLICE_SITE_REGION	-	Gene_Bra009155
A10	15027675	T	C	T	33	33,0	C	28	0,28	NON_SYNONYMOUS_CODING	Act/Gct	Gene_Bra009155
A10	15027858	C	G	C	36	36,0	G	29	0,29	NON_SYNONYMOUS_CODING	Gca/Cca	Gene_Bra009155
A10	15027944	G	A	G	31	31,0	A	27	0,27	NON_SYNONYMOUS_CODING	gCa/gTa	Gene_Bra009155
A10	15027957	T	A	T	30	30,0	A	24	0,24	NON_SYNONYMOUS_CODING	Aca/Tca	Gene_Bra009155
A10	15028232	T	C	T	22	22,0	C	39	0,39	NON_SYNONYMOUS_CODING	aAg/aGg	Gene_Bra009155
A10	15028256	T	C	T	26	26,0	C	39	0,39	NON_SYNONYMOUS_CODING	aAa/aGa	Gene_Bra009155
A10	15028370	A	C	A	36	36,0	C	43	0,43	NON_SYNONYMOUS_CODING	aTt/aGt	Gene_Bra009155
A10	15028410	G	A	G	36	36,0	A	34	0,34	NON_SYNONYMOUS_CODING	Cct/Tct	Gene_Bra009155
A10	15028488	G	A	G	28	28,0	A	31	0,31	NON_SYNONYMOUS_CODING	Ccg/Tcg	Gene_Bra009155
A10	15028503	G	A	G	26	26,0	A	25	0,25	NON_SYNONYMOUS_CODING	Ccc/Tcc	Gene_Bra009155
A10	15028543	G	C	G	27	27,0	C	26	0,26	NON_SYNONYMOUS_CODING	gaC/gaG	Gene_Bra009155
A10	15028623	T	A	T	22	22,0	A	27	0,27	NON_SYNONYMOUS_CODING	Aca/Tca	Gene_Bra009155
A10	15029353	C	A	C	34	34,0	A	35	0,35	NON_SYNONYMOUS_CODING	Gcg/Tcg	Gene_Bra009155
A10	15029739	T	G	T	34	34,0	G	31	0,31	NON_SYNONYMOUS_CODING	Att/Ctt	Gene_Bra009155
A10	15040895	T	C	T	30	30,0	C	36	0,36	NON_SYNONYMOUS_CODING	atA/atG	Gene_Bra009152
A10	15041497	A	G	A	29	29,0	G	30	0,30	SPLICE_SITE_REGION	-	Gene_Bra009152
A10	15042846	C	A	C	29	29,0	A	25	0,25	NON_SYNONYMOUS_CODING	gaG/gaT	Gene_Bra009152
A10	15046934	G	A	G	32	32,0	A	26	0,26	SPLICE_SITE_REGION	-	Gene_Bra009151
A10	15047027	G	T	G	31	31,0	T	41	0,41	NON_SYNONYMOUS_CODING	aaG/aaT	Gene_Bra009151
A10	15048037	G	A	G	33	33,0	A	39	0,39	NON_SYNONYMOUS_CODING	Gtc/Atc	Gene_Bra009150
A10	15049109	A	G	A	33	33,0	G	22	0,22	SPLICE_SITE_REGION	-	Gene_Bra009150
A10	15051200	C	T	C	25	25,0	T	27	0,27	NON_SYNONYMOUS_CODING	aGg/aAg	Gene_Bra009149
A10	15056889	C	T	C	43	43,0	T	34	0,34	NON_SYNONYMOUS_CODING	Gta/Ata	Gene_Bra009148
A10	15057955	T	C	T	29	29,0	C	21	0,21	NON_SYNONYMOUS_CODING	atA/atG	Gene_Bra009148
A10	15060526	A	C	A	28	28,0	C	43	0,43	NON_SYNONYMOUS_CODING	Ttg/Gtg	Gene_Bra009147
A10	15060608	A	C	C	32	0,32	C	43	0,43	NON_SYNONYMOUS_CODING	aaT/aaG	Gene_Bra009147
A10	15060730	T	C	T	39	39,0	C	33	0,33	NON_SYNONYMOUS_CODING	Aga/Gga	Gene_Bra009147
A10	15060753	A	C	A	38	38,0	C	33	0,33	NON_SYNONYMOUS_CODING	tTc/tGc	Gene_Bra009147
A10	15060851	G	C	G	34	34,0	C	23	0,23	NON_SYNONYMOUS_CODING	agC/agG	Gene_Bra009147
A10	15060883	C	T	C	33	33,0	T	28	0,28	NON_SYNONYMOUS_CODING	Gta/Ata	Gene_Bra009147
A10	15061008	C	T	C	30	30,0	T	31	0,31	NON_SYNONYMOUS_CODING	aGg/aAg	Gene_Bra009147
A10	15061743	G	C	G	37	37,0	C	25	0,25	NON_SYNONYMOUS_CODING	ttC/ttG	Gene_Bra009147
A10	15061760	G	C	G	35	35,0	C	25	0,25	NON_SYNONYMOUS_CODING	Cag/Gag	Gene_Bra009147
A10	15061825	C	T	C	34	34,0	T	27	0,27	NON_SYNONYMOUS_CODING	cGa/cAa	Gene_Bra009147
A10	15061857	T	A	T	39	39,0	A	27	0,27	NON_SYNONYMOUS_CODING	gaA/gaT	Gene_Bra009147
A10	15063656	C	T	C	21	21,0	T	33	0,33	NON_SYNONYMOUS_CODING	aGa/aAa	Gene_Bra009146
A10	15063829	C	A	C	29	29,0	A	35	0,35	NON_SYNONYMOUS_CODING	ttG/ttT	Gene_Bra009146
A10	15064877	C	T	T	30	0,30	T	40	0,40	NON_SYNONYMOUS_CODING	gGa/gAa	Gene_Bra009146
A10	15064978	C	T	C	33	33,0	T	39	0,39	NON_SYNONYMOUS_CODING	atG/atA	Gene_Bra009146
A10	15064997	T	C	T	32	32,0	C	40	0,40	NON_SYNONYMOUS_CODING	gAc/gGc	Gene_Bra009146
A10	15065037	A	T	A	26	26,0	T	38	0,38	NON_SYNONYMOUS_CODING	Tca/Aca	Gene_Bra009146
A10	15065070	T	C	T	26	26,0	C	40	0,40	NON_SYNONYMOUS_CODING	Atc/Gtc	Gene_Bra009146
A10	15065115	A	T	A	29	29,0	T	37	0,37	NON_SYNONYMOUS_CODING	Ttt/Att	Gene_Bra009146
A10	15065168	C	A	C	38	38,0	A	37	0,37	NON_SYNONYMOUS_CODING	gGc/gTc	Gene_Bra009146
A10	15065800	A	C	A	26	26,0	C	30	0,30	NON_SYNONYMOUS_CODING	agT/agG	Gene_Bra009145
A10	15066090	A	T	A	41	41,0	T	26	0,26	NON_SYNONYMOUS_CODING	Tac/Aac	Gene_Bra009145
A10	15066311	A	G	A	39	39,0	G	30	0,30	NON_SYNONYMOUS_CODING	aTa/aCa	Gene_Bra009145
A10	15066564	T	C	T	32	32,0	C	37	0,37	NON_SYNONYMOUS_CODING	Aat/Gat	Gene_Bra009145
A10	15067120	A	G	A	41	41,0	G	29	0,29	NON_SYNONYMOUS_CODING	tTg/tCg	Gene_Bra009145
A10	15067343	G	T	G	30	30,0	T	27	0,27	NON_SYNONYMOUS_CODING	Ctc/Atc	Gene_Bra009145
A10	15068260	T	A	T	35	35,0	A	41	0,41	NON_SYNONYMOUS_CODING	aaA/aaT	Gene_Bra009144
A10	15068493	C	T	C	34	34,0	T	30	0,30	NON_SYNONYMOUS_CODING	Gtg/Atg	Gene_Bra009144
A10	15072779	T	C	T	38	38,0	C	31	0,31	NON_SYNONYMOUS_CODING	Aca/Gca	Gene_Bra009143
A10	15072795	C	A	C	44	44,0	A	27	0,27	NON_SYNONYMOUS_CODING	gaG/gaT	Gene_Bra009143
A10	15073524	C	A	C	40	40,0	A	32	0,32	NON_SYNONYMOUS_CODING	gaG/gaT	Gene_Bra009143
A10	15073538	A	C	A	38	38,0	C	33	0,33	NON_SYNONYMOUS_CODING	Ttc/Gtc	Gene_Bra009143
A10	15073546	T	G	T	38	38,0	G	34	0,34	NON_SYNONYMOUS_CODING	gAt/gCt	Gene_Bra009143
A10	15075288	A	C	A	23	23,0	C	41	0,41	NON_SYNONYMOUS_CODING	cTc/cGc	Gene_Bra009143
A10	15075318	C	T	C	26	26,0	T	39	0,39	NON_SYNONYMOUS_CODING	aGa/aAa	Gene_Bra009143
A10	15076255	T	G	T	38	38,0	G	50	0,50	NON_SYNONYMOUS_CODING	gAa/gCa	Gene_Bra009142
A10	15076327	T	C	T	32	32,0	C	47	0,47	NON_SYNONYMOUS_CODING	gAg/gGg	Gene_Bra009142
A10	15076441	T	A	T	24	24,0	A	40	0,40	NON_SYNONYMOUS_CODING	tAt/tTt	Gene_Bra009142
A10	15076928	T	A	T	39	39,0	A	31	0,31	NON_SYNONYMOUS_CODING	Acg/Tcg	Gene_Bra009142
A10	15079908	A	C	A	38	38,0	C	28	0,28	NON_SYNONYMOUS_CODING	tgT/tgG	Gene_Bra009141
A10	15080075	T	C	T	33	33,0	C	33	0,33	NON_SYNONYMOUS_CODING	Aga/Gga	Gene_Bra009141
A10	15080119	C	G	C	31	31,0	G	27	0,27	NON_SYNONYMOUS_CODING	tGc/tCc	Gene_Bra009141
A10	15080397	T	G	T	33	33,0	G	26	0,26	NON_SYNONYMOUS_CODING	caA/caC	Gene_Bra009141
A10	15080485	C	G	C	31	31,0	G	20	0,20	NON_SYNONYMOUS_CODING	aGc/aCc	Gene_Bra009141
A10	15080495	C	T	C	30	30,0	T	17	0,17	NON_SYNONYMOUS_CODING	Ggc/Agc	Gene_Bra009141
A10	15080694	A	T	A	35	35,0	T	22	0,22	NON_SYNONYMOUS_CODING	agT/agA	Gene_Bra009141
A10	15080951	T	C	T	27	27,0	C	45	0,45	SPLICE_SITE_REGION	-	Gene_Bra009141
A10	15081025	C	G	C	33	33,0	G	49	0,49	NON_SYNONYMOUS_CODING	Gac/Cac	Gene_Bra009141
A10	15081170	C	A	C	38	38,0	A	43	1,42	NON_SYNONYMOUS_CODING	agG/agT	Gene_Bra009141
A10	15081213	G	T	G	38	38,0	T	42	0,42	NON_SYNONYMOUS_CODING	gCt/gAt	Gene_Bra009141
A10	15081707	C	A	C	36	36,0	A	20	0,20	NON_SYNONYMOUS_CODING	atG/atT	Gene_Bra009141
A10	15081945	C	T	C	36	36,0	T	31	0,31	NON_SYNONYMOUS_CODING	aGa/aAa	Gene_Bra009141
A10	15082081	C	G	C	27	27,0	G	38	0,38	NON_SYNONYMOUS_CODING	Gtc/Ctc	Gene_Bra009141
A10	15082348	C	T	C	37	37,0	T	36	0,36	NON_SYNONYMOUS_CODING	Gga/Aga	Gene_Bra009141
A10	15082526	T	G	T	33	33,0	G	36	0,36	NON_SYNONYMOUS_CODING	agA/agC	Gene_Bra009141
A10	15083113	C	G	C	44	44,0	G	40	0,40	NON_SYNONYMOUS_CODING	Gac/Cac	Gene_Bra009141
A10	15083204	G	T	G	41	41,0	T	29	0,29	NON_SYNONYMOUS_CODING	agC/agA	Gene_Bra009141
A10	15094897	C	T	T	28	0,28	T	26	0,26	NON_SYNONYMOUS_CODING	gCc/gTc	Gene_Bra009137
A10	15095082	T	C	T	37	37,0	C	43	0,43	NON_SYNONYMOUS_CODING	Ttc/Ctc	Gene_Bra009137
A10	15096057	G	C	G	39	39,0	C	26	0,26	SPLICE_SITE_REGION	-	Gene_Bra009137
A10	15101412	G	T	G	22	22,0	T	24	0,24	NON_SYNONYMOUS_CODING	gaC/gaA	Gene_Bra009136
A10	15101440	A	G	A	25	25,0	G	27	0,27	NON_SYNONYMOUS_CODING	aTc/aCc	Gene_Bra009136
A10	15101478	C	A	C	28	28,0	A	33	0,33	NON_SYNONYMOUS_CODING	ttG/ttT	Gene_Bra009136
A10	15101490	G	T	G	27	27,0	T	34	0,34	NON_SYNONYMOUS_CODING	gaC/gaA	Gene_Bra009136
A10	15101732	C	T	C	31	31,0	T	28	0,28	NON_SYNONYMOUS_CODING	Gta/Ata	Gene_Bra009136
A10	15101971	G	T	T	34	0,34	T	27	0,27	NON_SYNONYMOUS_CODING	tCc/tAc	Gene_Bra009136
A10	15102001	G	T	T	34	0,34	T	29	0,29	NON_SYNONYMOUS_CODING	tCc/tAc	Gene_Bra009136
A10	15102016	C	A	A	29	0,29	A	27	0,27	NON_SYNONYMOUS_CODING	tGc/tTc	Gene_Bra009136
A10	15102065	G	C	C	30	0,30	C	22	0,22	NON_SYNONYMOUS_CODING	Cga/Gga	Gene_Bra009136
A10	15102191	A	C	A	19	19,0	C	30	0,30	NON_SYNONYMOUS_CODING	Tcc/Gcc	Gene_Bra009136
A10	15123135	T	C	T	26	26,0	C	22	1,21	NON_SYNONYMOUS_CODING	tTc/tCc	Gene_Bra009130
A10	15123258	T	C	T	30	30,0	C	28	1,27	NON_SYNONYMOUS_CODING	cTt/cCt	Gene_Bra009130
A10	15123273	A	T	A	28	28,0	T	27	1,26	NON_SYNONYMOUS_CODING	cAc/cTc	Gene_Bra009130
A10	15123588	A	T	A	33	33,0	T	40	0,40	SPLICE_SITE_REGION	-	Gene_Bra009130
A10	15123613	C	A	C	35	35,0	A	47	0,47	NON_SYNONYMOUS_CODING	Ctg/Atg	Gene_Bra009130
A10	15124468	T	C	T	32	32,0	C	24	0,24	SPLICE_SITE_REGION	-	Gene_Bra009130
A10	15125142	T	G	T	28	28,0	G	35	0,35	SPLICE_SITE_REGION	-	Gene_Bra009130
A10	15126500	T	C	T	41	41,0	C	43	0,43	NON_SYNONYMOUS_CODING	gAa/gGa	Gene_Bra009129
A10	15126984	G	A	G	40	40,0	A	32	0,32	NON_SYNONYMOUS_CODING	Cca/Tca	Gene_Bra009129
A10	15127084	G	C	G	22	22,0	C	28	0,28	NON_SYNONYMOUS_CODING	aaC/aaG	Gene_Bra009129
A10	15127310	A	G	A	25	25,0	G	24	0,24	NON_SYNONYMOUS_CODING	tTt/tCt	Gene_Bra009129
A10	15127398	T	C	T	31	31,0	C	30	0,30	NON_SYNONYMOUS_CODING	Aga/Gga	Gene_Bra009129
A10	15127449	A	G	A	27	27,0	G	31	0,31	NON_SYNONYMOUS_CODING	Ttc/Ctc	Gene_Bra009129
A10	15127488	A	G	A	30	30,0	G	27	0,27	NON_SYNONYMOUS_CODING	Tct/Cct	Gene_Bra009129
A10	15127556	C	G	C	27	27,0	G	28	0,28	NON_SYNONYMOUS_CODING	cGg/cCg	Gene_Bra009129
A10	15127599	G	C	G	32	32,0	C	26	0,26	NON_SYNONYMOUS_CODING	Cgg/Ggg	Gene_Bra009129
A10	15129457	T	C	T	28	28,0	C	25	0,25	NON_SYNONYMOUS_CODING	Aac/Gac	Gene_Bra009128
A10	15130573	A	T	A	35	35,0	T	10	0,10	NON_SYNONYMOUS_CODING	cTa/cAa	Gene_Bra009128
A10	15131664	C	T	C	27	27,0	T	29	0,29	SPLICE_SITE_REGION	-	Gene_Bra009127
A10	15131741	G	C	G	30	30,0	C	37	0,37	NON_SYNONYMOUS_CODING	aGa/aCa	Gene_Bra009127
A10	15131778	T	G	T	30	30,0	G	34	0,34	NON_SYNONYMOUS_CODING	gaT/gaG	Gene_Bra009127
A10	15131792	C	T	C	32	32,0	T	33	0,33	NON_SYNONYMOUS_CODING	aCg/aTg	Gene_Bra009127
A10	15131997	G	A	G	39	39,0	A	34	0,34	NON_SYNONYMOUS_CODING	atG/atA	Gene_Bra009127
A10	15132058	C	G	C	31	31,0	G	31	0,31	NON_SYNONYMOUS_CODING	Ctg/Gtg	Gene_Bra009127
A10	15132328	G	T	G	49	49,0	T	42	0,42	NON_SYNONYMOUS_CODING	Gac/Tac	Gene_Bra009127
A10	15133263	C	G	C	30	30,0	G	31	0,31	NON_SYNONYMOUS_CODING	Cta/Gta	Gene_Bra009127
A10	15133307	A	C	A	28	28,0	C	36	0,36	NON_SYNONYMOUS_CODING	gaA/gaC	Gene_Bra009127
A10	15133332	C	G	C	31	31,0	G	35	0,35	NON_SYNONYMOUS_CODING	Cat/Gat	Gene_Bra009127
A10	15140646	C	G	C	36	36,0	G	29	0,29	NON_SYNONYMOUS_CODING	gCt/gGt	Gene_Bra009126
A10	15147851	G	T	G	37	37,0	T	34	1,33	NON_SYNONYMOUS_CODING	Ctt/Att	Gene_Bra009125
A10	15147930	A	T	A	27	27,0	T	38	0,38	SPLICE_SITE_REGION	-	Gene_Bra009125
A10	15148143	G	A	G	21	21,0	A	30	0,30	NON_SYNONYMOUS_CODING	gCa/gTa	Gene_Bra009125
A10	15148150	G	C	G	22	22,0	C	30	0,30	NON_SYNONYMOUS_CODING	Ccc/Gcc	Gene_Bra009125
A10	15148167	C	G	C	22	22,0	G	30	0,30	NON_SYNONYMOUS_CODING	cGc/cCc	Gene_Bra009125
A10	15149357	G	T	G	36	36,0	T	22	0,22	NON_SYNONYMOUS_CODING	gaG/gaT	Gene_Bra009124
A10	15149368	G	A	G	34	34,0	A	24	0,24	NON_SYNONYMOUS_CODING	gGt/gAt	Gene_Bra009124
A10	15149475	G	A	G	34	34,0	A	47	0,47	NON_SYNONYMOUS_CODING	Gta/Ata	Gene_Bra009124
A10	15150065	A	C	A	34	34,0	C	29	0,29	NON_SYNONYMOUS_CODING	cAt/cCt	Gene_Bra009124
A10	15150546	A	T	A	30	30,0	T	43	0,43	NON_SYNONYMOUS_CODING	tAc/tTc	Gene_Bra009124
A10	15152317	G	A	A	37	0,37	A	40	0,40	NON_SYNONYMOUS_CODING	Gag/Aag	Gene_Bra009123
A10	15154491	C	G	C	30	30,0	G	34	0,34	NON_SYNONYMOUS_CODING	cCt/cGt	Gene_Bra009123
A10	15156070	G	A	G	32	32,0	A	37	0,37	NON_SYNONYMOUS_CODING	gCg/gTg	Gene_Bra009122
A10	15156100	A	G	A	33	33,0	G	31	0,31	NON_SYNONYMOUS_CODING	gTg/gCg	Gene_Bra009122
A10	15156272	C	T	C	34	34,0	T	26	0,26	NON_SYNONYMOUS_CODING	Gtt/Att	Gene_Bra009122
A10	15156328	C	T	C	40	40,0	T	29	0,29	NON_SYNONYMOUS_CODING	aGa/aAa	Gene_Bra009122
A10	15157303	C	G	C	23	23,0	G	25	0,25	NON_SYNONYMOUS_CODING	aGc/aCc	Gene_Bra009122
A10	15162137	A	G	A	35	35,0	G	34	0,34	NON_SYNONYMOUS_CODING	cAa/cGa	Gene_Bra009121
A10	15170886	C	A	C	16	16,0	A	33	0,33	NON_SYNONYMOUS_CODING	gaC/gaA	Gene_Bra009119
A10	15171289	C	G	C	29	29,0	G	33	0,33	NON_SYNONYMOUS_CODING	Ctg/Gtg	Gene_Bra009119
A10	15171379	T	G	T	32	32,0	G	36	0,36	NON_SYNONYMOUS_CODING	Tgt/Ggt	Gene_Bra009119
A10	15175979	A	G	A	35	35,0	G	40	0,40	SPLICE_SITE_REGION	-	Gene_Bra009117
A10	15176547	T	G	T	42	42,0	G	47	0,47	SPLICE_SITE_REGION	-	Gene_Bra009117
A10	15176644	C	T	C	35	35,0	T	42	0,42	SPLICE_SITE_REGION	-	Gene_Bra009117
A10	15176696	C	G	C	24	24,0	G	37	0,37	NON_SYNONYMOUS_CODING	Ctt/Gtt	Gene_Bra009117
A10	15177562	G	A	G	37	37,0	A	39	0,39	NON_SYNONYMOUS_CODING	Ggg/Agg	Gene_Bra009117
A10	15178352	C	A	C	28	28,0	A	33	0,33	NON_SYNONYMOUS_CODING	ttG/ttT	Gene_Bra009116
A10	15178602	C	T	C	29	29,0	T	22	0,22	NON_SYNONYMOUS_CODING	aGt/aAt	Gene_Bra009116
A10	15178609	A	T	A	28	28,0	T	25	0,25	NON_SYNONYMOUS_CODING	Ttg/Atg	Gene_Bra009116
A10	15179622	A	G	A	37	37,0	G	23	0,23	SPLICE_SITE_REGION	-	Gene_Bra009115
A10	15179750	T	A	T	42	42,0	A	24	0,24	NON_SYNONYMOUS_CODING	Ata/Tta	Gene_Bra009115
A10	15180587	T	C	T	36	36,0	C	36	0,36	NON_SYNONYMOUS_CODING	Acc/Gcc	Gene_Bra009115
A10	15181071	C	G	C	31	31,0	G	22	0,22	NON_SYNONYMOUS_CODING	Gct/Cct	Gene_Bra009115
A10	15181897	G	T	G	37	37,0	T	24	0,24	SPLICE_SITE_REGION	-	Gene_Bra009115
A10	15186861	T	G	T	28	28,0	G	33	0,33	NON_SYNONYMOUS_CODING	Atg/Ctg	Gene_Bra009114
A10	15187069	C	T	C	30	30,0	T	26	0,26	SPLICE_SITE_REGION	-	Gene_Bra009114
A10	15187086	A	T	A	29	29,0	T	30	0,30	NON_SYNONYMOUS_CODING	tTc/tAc	Gene_Bra009114
A10	15189849	G	C	G	28	28,0	C	28	0,28	NON_SYNONYMOUS_CODING	Caa/Gaa	Gene_Bra009113
A10	15194962	T	C	T	46	46,0	C	24	0,24	NON_SYNONYMOUS_CODING	Aac/Gac	Gene_Bra009112
A10	15194975	C	T	C	44	44,0	T	24	0,24	NON_SYNONYMOUS_CODING	atG/atA	Gene_Bra009112
A10	15195097	T	C	T	41	41,0	C	26	0,26	NON_SYNONYMOUS_CODING	Aag/Gag	Gene_Bra009112
A10	15195387	C	A	A	24	0,24	A	34	0,34	NON_SYNONYMOUS_CODING	gGt/gTt	Gene_Bra009112
A10	15201984	G	A	G	32	32,0	A	37	0,37	NON_SYNONYMOUS_CODING	tCg/tTg	Gene_Bra009110
A10	15202302	C	G	C	31	31,0	G	17	0,17	NON_SYNONYMOUS_CODING	gGg/gCg	Gene_Bra009110
A10	15205802	T	G	T	28	28,0	G	22	0,22	NON_SYNONYMOUS_CODING	aAt/aCt	Gene_Bra009107
A10	15208315	C	T	C	31	31,0	T	33	0,33	NON_SYNONYMOUS_CODING	gGt/gAt	Gene_Bra009106
A10	15208430	T	G	T	35	35,0	G	36	0,36	NON_SYNONYMOUS_CODING	Att/Ctt	Gene_Bra009106
A10	15208858	A	T	A	23	23,0	T	20	0,20	NON_SYNONYMOUS_CODING	gTg/gAg	Gene_Bra009106
A10	15209267	T	C	T	33	33,0	C	33	0,33	NON_SYNONYMOUS_CODING	Acc/Gcc	Gene_Bra009106
A10	15217709	A	C	C	29	0,29	C	32	0,32	STOP_LOST	tAa/tCa	Gene_Bra009105
A10	15220587	T	C	T	41	41,0	C	46	0,46	SPLICE_SITE_REGION	-	Gene_Bra009103
A10	15220740	A	C	A	40	40,0	C	33	0,33	SPLICE_SITE_REGION	-	Gene_Bra009103
A10	15221497	T	G	T	35	35,0	G	28	0,28	NON_SYNONYMOUS_CODING	cAg/cCg	Gene_Bra009103
A10	15222087	A	G	A	30	30,0	G	41	0,41	NON_SYNONYMOUS_CODING	Tct/Cct	Gene_Bra009103
A10	15224479	A	C	A	42	42,0	C	44	0,44	NON_SYNONYMOUS_CODING	Tcc/Gcc	Gene_Bra009102
A10	15230228	G	T	G	25	25,0	T	23	0,23	NON_SYNONYMOUS_CODING	cCc/cAc	Gene_Bra009101
A10	15233641	T	A	T	32	32,0	A	31	0,31	NON_SYNONYMOUS_CODING	Ttt/Att	Gene_Bra009100
A10	15235186	A	C	A	31	31,0	C	28	0,28	NON_SYNONYMOUS_CODING	gAg/gCg	Gene_Bra009100
A10	15235374	A	T	A	35	35,0	T	29	0,29	NON_SYNONYMOUS_CODING	Act/Tct	Gene_Bra009100
A10	15237075	T	G	T	29	29,0	G	33	0,33	NON_SYNONYMOUS_CODING	gaT/gaG	Gene_Bra009099
A10	15239323	G	T	G	29	29,0	T	33	0,33	NON_SYNONYMOUS_CODING	gaG/gaT	Gene_Bra009098
A10	15239341	T	A	T	34	34,0	A	34	0,34	NON_SYNONYMOUS_CODING	caT/caA	Gene_Bra009098
A10	15239349	C	G	C	34	34,0	G	35	0,35	NON_SYNONYMOUS_CODING	cCc/cGc	Gene_Bra009098
A10	15239645	G	T	G	23	23,0	T	27	0,27	NON_SYNONYMOUS_CODING	Gtg/Ttg	Gene_Bra009098
A10	15239957	G	T	G	30	30,0	T	26	0,26	NON_SYNONYMOUS_CODING	Gac/Tac	Gene_Bra009098
A10	15239973	G	A	G	31	31,0	A	26	0,26	NON_SYNONYMOUS_CODING	aGg/aAg	Gene_Bra009098
A10	15240164	G	T	G	34	34,0	T	30	0,30	NON_SYNONYMOUS_CODING	Gcc/Tcc	Gene_Bra009098
A10	15240226	T	G	T	31	31,0	G	28	0,28	NON_SYNONYMOUS_CODING	gaT/gaG	Gene_Bra009098
A10	15240481	A	G	A	42	42,0	G	25	0,25	SPLICE_SITE_REGION	-	Gene_Bra009098
A10	15240555	T	C	T	30	30,0	C	31	0,31	SPLICE_SITE_REGION	-	Gene_Bra009098
A10	15244152	T	C	T	36	36,0	C	40	0,40	NON_SYNONYMOUS_CODING	gAt/gGt	Gene_Bra009096
A10	15244244	C	G	C	24	24,0	G	33	0,33	NON_SYNONYMOUS_CODING	gaG/gaC	Gene_Bra009096
A10	15244333	C	G	C	28	28,0	G	28	0,28	NON_SYNONYMOUS_CODING	Gag/Cag	Gene_Bra009096
A10	15244372	A	C	A	26	26,0	C	24	0,24	NON_SYNONYMOUS_CODING	Tca/Gca	Gene_Bra009096
A10	15244396	A	G	A	26	26,0	G	19	0,19	NON_SYNONYMOUS_CODING	Tat/Cat	Gene_Bra009096
A10	15245073	C	A	C	41	41,0	A	30	0,30	NON_SYNONYMOUS_CODING	Gat/Tat	Gene_Bra009095
A10	15245120	T	C	T	39	39,0	C	33	0,33	NON_SYNONYMOUS_CODING	gAg/gGg	Gene_Bra009095
A10	15245154	T	A	T	33	33,0	A	29	0,29	NON_SYNONYMOUS_CODING	Agg/Tgg	Gene_Bra009095
A10	15245172	T	G	T	32	32,0	G	31	0,31	NON_SYNONYMOUS_CODING	Atg/Ctg	Gene_Bra009095
A10	15245218	C	G	C	42	42,0	G	38	0,38	NON_SYNONYMOUS_CODING	ttG/ttC	Gene_Bra009095
A10	15245622	G	C	G	43	43,0	C	30	0,30	NON_SYNONYMOUS_CODING	Ctg/Gtg	Gene_Bra009095
A10	15245755	C	G	C	33	33,0	G	25	0,25	NON_SYNONYMOUS_CODING	atG/atC	Gene_Bra009095
A10	15245930	C	T	C	38	38,0	T	28	0,28	NON_SYNONYMOUS_CODING	gGa/gAa	Gene_Bra009095
A10	15246024	A	G	A	30	30,0	G	30	0,30	SPLICE_SITE_REGION	-	Gene_Bra009095
A10	15246196	C	G	C	27	27,0	G	27	0,27	SPLICE_SITE_REGION	-	Gene_Bra009095
A10	15246452	T	C	T	34	34,0	C	27	0,27	NON_SYNONYMOUS_CODING	aAg/aGg	Gene_Bra009095
A10	15246818	G	T	G	22	22,0	T	41	0,41	NON_SYNONYMOUS_CODING	aCc/aAc	Gene_Bra009095
A10	15247862	T	C	T	35	35,0	C	34	0,34	SPLICE_SITE_REGION	-	Gene_Bra009095
A10	15248018	C	G	C	30	30,0	G	31	0,31	NON_SYNONYMOUS_CODING	aGc/aCc	Gene_Bra009095
A10	15248039	C	G	C	29	29,0	G	38	0,38	NON_SYNONYMOUS_CODING	gGa/gCa	Gene_Bra009095
A10	15248085	C	T	C	32	32,0	T	40	0,40	NON_SYNONYMOUS_CODING	Gca/Aca	Gene_Bra009095
A10	15248268	G	A	G	30	30,0	A	32	0,32	NON_SYNONYMOUS_CODING	cCt/cTt	Gene_Bra009095
A10	15248788	A	T	A	40	40,0	T	29	0,29	NON_SYNONYMOUS_CODING	caT/caA	Gene_Bra009095
A10	15260340	T	C	T	31	31,0	C	32	0,32	NON_SYNONYMOUS_CODING	gAa/gGa	Gene_Bra009092
A10	15260358	G	A	G	32	32,0	A	31	0,31	NON_SYNONYMOUS_CODING	tCa/tTa	Gene_Bra009092
A10	15260374	T	C	T	31	31,0	C	31	0,31	NON_SYNONYMOUS_CODING	Atg/Gtg	Gene_Bra009092
A10	15260380	C	G	C	31	31,0	G	30	0,30	NON_SYNONYMOUS_CODING	Gac/Cac	Gene_Bra009092
A10	15260526	G	C	G	28	28,0	C	22	0,22	NON_SYNONYMOUS_CODING	gCt/gGt	Gene_Bra009092
A10	15260558	G	C	G	21	21,0	C	23	0,23	NON_SYNONYMOUS_CODING	aaC/aaG	Gene_Bra009092
A10	15261118	T	C	T	23	23,0	C	34	0,34	NON_SYNONYMOUS_CODING	Att/Gtt	Gene_Bra009091
A10	15261645	A	G	A	40	40,0	G	21	0,21	NON_SYNONYMOUS_CODING	gTg/gCg	Gene_Bra009091
A10	15262141	C	T	C	31	31,0	T	29	0,29	NON_SYNONYMOUS_CODING	Gag/Aag	Gene_Bra009091
A10	15262263	A	G	A	30	30,0	G	25	0,25	NON_SYNONYMOUS_CODING	tTg/tCg	Gene_Bra009091
A10	15271369	G	T	G	25	25,0	K	62	37,25	NON_SYNONYMOUS_CODING	Cag/Aag	Gene_Bra009089
A10	15271671	A	T	A	27	27,0	W	52	25,27	NON_SYNONYMOUS_CODING	gaT/gaA	Gene_Bra009089
A10	15271758	G	A	G	21	21,0	R	52	32,20	SPLICE_SITE_REGION	-	Gene_Bra009089
A10	15274062	A	C	A	36	36,0	M	69	39,30	NON_SYNONYMOUS_CODING	Tat/Gat	Gene_Bra009088
A10	15274091	T	C	T	38	38,0	Y	74	43,31	NON_SYNONYMOUS_CODING	tAc/tGc	Gene_Bra009088
A10	15274185	A	G	A	33	33,0	G	80	0,80	NON_SYNONYMOUS_CODING	Tac/Cac	Gene_Bra009088
A10	15274232	G	T	G	27	27,0	T	78	0,78	NON_SYNONYMOUS_CODING	cCa/cAa	Gene_Bra009088
A10	15287614	A	T	W	68	32,36	A	26	26,0	NON_SYNONYMOUS_CODING	Acg/Tcg	Gene_Bra009085
A10	15287678	T	G	T	56	55,1	G	26	0,26	NON_SYNONYMOUS_CODING	aTt/aGt	Gene_Bra009085
A10	15298835	T	G	T	36	36,0	G	25	0,25	NON_SYNONYMOUS_CODING	tTt/tGt	Gene_Bra009402
A10	15302283	A	G	A	40	40,0	G	39	0,39	SPLICE_SITE_REGION	-	Gene_Bra009403
A10	15306650	A	C	A	29	29,0	C	41	0,41	NON_SYNONYMOUS_CODING	Tgt/Ggt	Gene_Bra009404
A10	15306679	G	T	T	32	0,32	T	42	0,42	NON_SYNONYMOUS_CODING	cCg/cAg	Gene_Bra009404
A10	15308977	G	T	G	33	33,0	T	29	0,29	SPLICE_SITE_REGION	-	Gene_Bra009404
A10	15309838	A	T	A	37	37,0	T	30	0,30	NON_SYNONYMOUS_CODING	Tct/Act	Gene_Bra009404
A10	15322224	G	A	G	36	36,0	A	28	0,28	NON_SYNONYMOUS_CODING	aGc/aAc	Gene_Bra009407
A10	15322230	T	G	T	38	38,0	G	29	0,29	NON_SYNONYMOUS_CODING	cTt/cGt	Gene_Bra009407
A10	15322250	G	C	G	36	36,0	C	26	0,26	NON_SYNONYMOUS_CODING	Gac/Cac	Gene_Bra009407
A10	15322556	G	A	G	42	42,0	A	24	0,24	NON_SYNONYMOUS_CODING	Gat/Aat	Gene_Bra009407
A10	15322659	T	C	T	28	28,0	C	26	0,26	NON_SYNONYMOUS_CODING	cTa/cCa	Gene_Bra009407
A10	15322770	G	A	A	28	0,28	A	16	0,16	NON_SYNONYMOUS_CODING	gGc/gAc	Gene_Bra009407
A10	15322796	T	G	G	28	1,27	G	20	0,20	NON_SYNONYMOUS_CODING	Tac/Gac	Gene_Bra009407
A10	15322890	C	T	C	31	31,0	T	26	0,26	NON_SYNONYMOUS_CODING	cCt/cTt	Gene_Bra009407
A10	15322992	A	T	A	44	44,0	T	9	0,9	NON_SYNONYMOUS_CODING	tAt/tTt	Gene_Bra009407
A10	15326050	T	C	T	38	38,0	C	39	0,39	NON_SYNONYMOUS_CODING	cTt/cCt	Gene_Bra009408
A10	15328586	A	C	A	33	33,0	C	26	0,26	NON_SYNONYMOUS_CODING	Aac/Cac	Gene_Bra009409
A10	15328798	G	T	T	27	0,27	G	19	19,0	NON_SYNONYMOUS_CODING	caG/caT	Gene_Bra009409
A10	15329954	T	C	C	34	0,34	T	25	25,0	NON_SYNONYMOUS_CODING	Tat/Cat	Gene_Bra009409
A10	15330473	G	A	A	33	0,33	G	46	46,0	NON_SYNONYMOUS_CODING	Gct/Act	Gene_Bra009409
A10	15330488	A	G	G	32	0,32	A	40	40,0	NON_SYNONYMOUS_CODING	Act/Gct	Gene_Bra009409
A10	15331517	A	T	T	26	0,26	A	36	36,0	NON_SYNONYMOUS_CODING	Tca/Aca	Gene_Bra009410
A10	15334544	C	T	T	26	0,26	C	28	28,0	NON_SYNONYMOUS_CODING	cGg/cAg	Gene_Bra009410
A10	15336874	C	T	C	33	33,0	T	23	0,23	NON_SYNONYMOUS_CODING	Cca/Tca	Gene_Bra009411
A10	15336994	G	C	G	35	35,0	C	19	0,19	NON_SYNONYMOUS_CODING	Gtc/Ctc	Gene_Bra009411
A10	15344560	G	A	G	28	28,0	A	41	0,41	SPLICE_SITE_REGION	-	Gene_Bra009414
A10	15346001	C	T	C	30	30,0	T	26	0,26	SPLICE_SITE_REGION	-	Gene_Bra009414
A10	15346765	T	C	T	22	22,0	C	28	0,28	SPLICE_SITE_REGION	-	Gene_Bra009414
A10	15346936	C	A	C	31	31,0	A	27	0,27	SPLICE_SITE_REGION	-	Gene_Bra009414
A10	15348429	C	A	A	32	0,32	A	38	0,38	NON_SYNONYMOUS_CODING	Gac/Tac	Gene_Bra009415
A10	15348482	T	C	C	30	0,30	C	33	0,33	NON_SYNONYMOUS_CODING	aAg/aGg	Gene_Bra009415
A10	15349321	C	A	A	18	0,18	A	31	0,31	NON_SYNONYMOUS_CODING	aaG/aaT	Gene_Bra009415
A10	15349374	T	C	C	19	0,19	C	31	0,31	NON_SYNONYMOUS_CODING	Ata/Gta	Gene_Bra009415
A10	15351360	C	T	T	36	0,36	T	42	0,42	NON_SYNONYMOUS_CODING	gGa/gAa	Gene_Bra009416
A10	15352090	A	C	C	26	0,26	C	32	0,32	NON_SYNONYMOUS_CODING	Tct/Gct	Gene_Bra009416
A10	15352192	A	G	G	33	0,33	G	28	0,28	NON_SYNONYMOUS_CODING	Ttt/Ctt	Gene_Bra009416
A10	15352317	T	G	G	35	0,35	G	32	0,32	NON_SYNONYMOUS_CODING	gAa/gCa	Gene_Bra009416
A10	15352642	C	T	T	6	0,6	T	12	0,12	NON_SYNONYMOUS_CODING	Gat/Aat	Gene_Bra009416
A10	15353644	C	G	G	25	0,25	G	30	0,30	NON_SYNONYMOUS_CODING	Gaa/Caa	Gene_Bra009416
A10	15353833	A	C	C	22	0,22	A	37	37,0	NON_SYNONYMOUS_CODING	Ttc/Gtc	Gene_Bra009416
A10	15353982	T	G	G	26	0,26	G	27	0,27	NON_SYNONYMOUS_CODING	cAt/cCt	Gene_Bra009416
A10	15356908	G	A	A	19	0,19	A	31	0,31	NON_SYNONYMOUS_CODING	gCt/gTt	Gene_Bra009417
A10	15358824	T	A	A	42	0,42	A	34	0,34	SPLICE_SITE_REGION	-	Gene_Bra009417
A10	15358894	T	A	A	36	0,36	A	38	0,38	SPLICE_SITE_REGION	-	Gene_Bra009417
A10	15358976	T	A	A	28	0,28	A	38	0,38	SPLICE_SITE_REGION	-	Gene_Bra009417
A10	15360624	A	T	A	36	36,0	T	39	0,39	NON_SYNONYMOUS_CODING	tAc/tTc	Gene_Bra009418
A10	15361091	G	T	G	37	37,0	T	28	0,28	SPLICE_SITE_REGION	-	Gene_Bra009418
A10	15362757	C	G	C	42	42,0	G	30	0,30	NON_SYNONYMOUS_CODING	Cat/Gat	Gene_Bra009419
A10	15363642	G	A	G	23	23,0	A	31	0,31	NON_SYNONYMOUS_CODING	Gca/Aca	Gene_Bra009420
A10	15363695	A	C	A	28	28,0	C	27	1,26	NON_SYNONYMOUS_CODING	caA/caC	Gene_Bra009420
A10	15366385	G	C	C	36	0,36	G	36	36,0	NON_SYNONYMOUS_CODING	tCg/tGg	Gene_Bra009417
A10	15366481	T	C	C	28	0,28	T	29	29,0	NON_SYNONYMOUS_CODING	gAc/gGc	Gene_Bra009417
A10	15366714	C	G	G	26	0,26	C	23	23,0	NON_SYNONYMOUS_CODING	Gtt/Ctt	Gene_Bra009417
A10	15372148	C	G	C	31	31,0	G	19	0,19	NON_SYNONYMOUS_CODING	gCa/gGa	Gene_Bra009421
A10	15372186	C	G	G	38	0,38	C	20	20,0	NON_SYNONYMOUS_CODING	Ctt/Gtt	Gene_Bra009421
A10	15373211	G	A	A	38	0,38	G	24	24,0	NON_SYNONYMOUS_CODING	aGt/aAt	Gene_Bra009421
A10	15377919	G	T	T	33	0,33	T	26	0,26	NON_SYNONYMOUS_CODING	gaG/gaT	Gene_Bra009422
A10	15378164	A	T	T	38	0,38	T	28	0,28	NON_SYNONYMOUS_CODING	tAt/tTt	Gene_Bra009422
A10	15378790	C	A	A	31	0,31	A	45	0,45	NON_SYNONYMOUS_CODING	Ccg/Acg	Gene_Bra009422
A10	15380460	T	A	W	37	34,3	A	7	0,7	NON_SYNONYMOUS_CODING	gAg/gTg	Gene_Bra009423
A10	15388566	C	A	M	30	26,4	A	4	0,4	UNKNOWN
A10	15388748	G	A	G	44	44,0	A	8	0,8	UNKNOWN
A10	15388931	C	T	C	25	25,0	T	32	0,32	UNKNOWN
A10	15399210	G	T	G	23	23,0	T	34	0,34	NON_SYNONYMOUS_CODING	tGg/tTg	Gene_Bra009425
A10	15399261	T	G	T	24	24,0	G	34	0,34	NON_SYNONYMOUS_CODING	aTt/aGt	Gene_Bra009425
A10	15399444	T	C	T	33	33,0	C	23	0,23	NON_SYNONYMOUS_CODING	Tcc/Ccc	Gene_Bra009425
A10	15399502	G	A	G	29	29,0	A	25	0,25	NON_SYNONYMOUS_CODING	cGa/cAa	Gene_Bra009425
A10	15399516	G	C	G	34	34,0	C	27	0,27	NON_SYNONYMOUS_CODING	Gtt/Ctt	Gene_Bra009425
A10	15399555	G	T	G	27	27,0	T	33	0,33	NON_SYNONYMOUS_CODING	Ggt/Tgt	Gene_Bra009425
A10	15399562	G	C	G	24	24,0	C	33	0,33	NON_SYNONYMOUS_CODING	cGt/cCt	Gene_Bra009425
A10	15399693	G	T	T	27	0,27	T	30	0,30	NON_SYNONYMOUS_CODING	Ggc/Tgc	Gene_Bra009425
A10	15405108	G	T	G	33	33,0	T	26	0,26	NON_SYNONYMOUS_CODING	cCc/cAc	Gene_Bra009426
A10	15405130	C	T	C	35	35,0	T	24	0,24	NON_SYNONYMOUS_CODING	Ggt/Agt	Gene_Bra009426
A10	15406293	G	C	G	22	22,0	C	22	0,22	NON_SYNONYMOUS_CODING	aCt/aGt	Gene_Bra009426
A10	15406498	C	T	C	23	23,0	T	29	0,29	NON_SYNONYMOUS_CODING	Ggc/Agc	Gene_Bra009426
A10	15406596	G	C	G	30	30,0	C	30	0,30	NON_SYNONYMOUS_CODING	gCt/gGt	Gene_Bra009426
A10	15413765	G	C	G	28	28,0	C	37	0,37	NON_SYNONYMOUS_CODING	aCg/aGg	Gene_Bra009428
A10	15413832	C	T	C	34	34,0	T	30	0,30	NON_SYNONYMOUS_CODING	Gtg/Atg	Gene_Bra009428
A10	15420863	C	A	C	43	43,0	A	30	0,30	NON_SYNONYMOUS_CODING	agC/agA	Gene_Bra009429
A10	15422045	A	T	A	27	27,0	T	38	0,38	NON_SYNONYMOUS_CODING	Tta/Ata	Gene_Bra009430
A10	15423869	T	G	T	48	48,0	G	44	0,44	NON_SYNONYMOUS_CODING	gAa/gCa	Gene_Bra009430
A10	15429985	T	A	T	24	24,0	A	45	0,45	NON_SYNONYMOUS_CODING	aTa/aAa	Gene_Bra009432
A10	15430246	T	G	T	36	35,1	G	27	0,27	NON_SYNONYMOUS_CODING	gTg/gGg	Gene_Bra009432
A10	15430326	A	G	A	31	31,0	G	31	0,31	NON_SYNONYMOUS_CODING	Aac/Gac	Gene_Bra009432
A10	15432138	A	T	A	32	32,0	T	49	0,49	NON_SYNONYMOUS_CODING	Acg/Tcg	Gene_Bra009433
A10	15432936	C	T	C	27	27,0	T	14	0,14	SPLICE_SITE_REGION	-	Gene_Bra009433
A10	15434055	T	C	T	33	33,0	C	31	0,31	SPLICE_SITE_REGION	-	Gene_Bra009433
A10	15434779	C	G	C	23	23,0	G	25	0,25	NON_SYNONYMOUS_CODING	Gaa/Caa	Gene_Bra009434
A10	15434853	T	C	T	23	23,0	C	26	0,26	NON_SYNONYMOUS_CODING	aAc/aGc	Gene_Bra009434
A10	15436100	C	T	C	26	26,0	T	27	0,27	NON_SYNONYMOUS_CODING	Gct/Act	Gene_Bra009434
A10	15446645	T	C	C	39	0,39	C	41	0,41	NON_SYNONYMOUS_CODING	Act/Gct	Gene_Bra009436
A10	15446655	T	G	G	38	0,38	T	42	42,0	NON_SYNONYMOUS_CODING	gaA/gaC	Gene_Bra009436
A10	15446720	A	C	A	42	42,0	C	36	0,36	NON_SYNONYMOUS_CODING	Ttg/Gtg	Gene_Bra009436
A10	15446858	C	T	C	41	41,0	T	34	0,34	NON_SYNONYMOUS_CODING	Gcc/Acc	Gene_Bra009436
A10	15446864	C	T	C	40	40,0	T	33	0,33	NON_SYNONYMOUS_CODING	Gac/Aac	Gene_Bra009436
A10	15447032	A	G	G	31	0,31	G	21	0,21	NON_SYNONYMOUS_CODING	Ttt/Ctt	Gene_Bra009436
A10	15447094	T	G	T	27	27,0	G	23	0,23	NON_SYNONYMOUS_CODING	aAt/aCt	Gene_Bra009436
A10	15447886	C	G	C	41	41,0	S	46	34,12	NON_SYNONYMOUS_CODING	agG/agC	Gene_Bra009437
A10	15448029	C	T	C	38	38,0	Y	42	30,12	NON_SYNONYMOUS_CODING	Gta/Ata	Gene_Bra009437
A10	15448114	G	C	G	47	47,0	C	23	0,23	NON_SYNONYMOUS_CODING	gaC/gaG	Gene_Bra009437
A10	15448323	T	G	T	34	34,0	G	25	0,25	NON_SYNONYMOUS_CODING	Aaa/Caa	Gene_Bra009437
A10	15448932	T	C	T	36	36,0	C	19	0,19	NON_SYNONYMOUS_CODING	Aaa/Gaa	Gene_Bra009437
A10	15449322	T	G	T	23	23,0	G	33	0,33	NON_SYNONYMOUS_CODING	Ata/Cta	Gene_Bra009437
A10	15450071	G	A	G	44	44,0	A	28	0,28	NON_SYNONYMOUS_CODING	tCt/tTt	Gene_Bra009438
A10	15450536	T	C	T	38	38,0	C	37	0,37	NON_SYNONYMOUS_CODING	aAg/aGg	Gene_Bra009438
A10	15450799	T	G	T	39	39,0	G	33	0,33	SPLICE_SITE_REGION	-	Gene_Bra009438
A10	15451591	T	C	T	33	32,1	C	26	0,26	NON_SYNONYMOUS_CODING	Aat/Gat	Gene_Bra009438
A10	15452095	A	T	A	41	41,0	T	35	0,35	SPLICE_SITE_REGION	-	Gene_Bra009438
A10	15452190	C	A	C	38	38,0	A	30	0,30	NON_SYNONYMOUS_CODING	caG/caT	Gene_Bra009438
A10	15453024	C	T	C	34	34,0	T	28	0,28	NON_SYNONYMOUS_CODING	gCa/gTa	Gene_Bra009439
A10	15453092	A	T	A	30	30,0	T	23	0,23	NON_SYNONYMOUS_CODING	Acc/Tcc	Gene_Bra009439
A10	15453343	T	A	A	29	0,29	A	32	0,32	NON_SYNONYMOUS_CODING	gaT/gaA	Gene_Bra009439
A10	15453529	G	C	C	36	0,36	C	25	0,25	NON_SYNONYMOUS_CODING	gaG/gaC	Gene_Bra009439
A10	15453584	G	C	C	30	0,30	C	26	0,26	NON_SYNONYMOUS_CODING	Gtt/Ctt	Gene_Bra009439
A10	15453898	G	T	T	32	0,32	G	29	29,0	NON_SYNONYMOUS_CODING	caG/caT	Gene_Bra009439
A10	15457185	A	G	G	38	0,38	A	37	37,0	SPLICE_SITE_REGION	-	Gene_Bra009441
A10	15457359	G	T	T	37	0,37	G	44	44,0	NON_SYNONYMOUS_CODING	Cac/Aac	Gene_Bra009441
A10	15457555	C	A	A	30	0,30	C	36	36,0	SPLICE_SITE_REGION	-	Gene_Bra009441
A10	15457812	G	T	T	38	0,38	T	23	0,23	NON_SYNONYMOUS_CODING	gCt/gAt	Gene_Bra009441
A10	15457822	C	A	A	40	0,40	A	26	0,26	NON_SYNONYMOUS_CODING	Gtt/Ttt	Gene_Bra009441
A10	15477427	G	A	A	37	0,37	G	38	38,0	NON_SYNONYMOUS_CODING	Gtg/Atg	Gene_Bra009443
A10	15480385	C	G	G	29	0,29	C	29	29,0	SPLICE_SITE_REGION	-	Gene_Bra009444
A10	15491515	A	G	G	27	0,27	A	33	33,0	NON_SYNONYMOUS_CODING	Tcg/Ccg	Gene_Bra009447
A10	15507966	G	T	T	35	0,35	T	45	0,45	SPLICE_SITE_REGION	-	Gene_Bra009450
A10	15517729	T	C	C	44	0,44	T	23	23,0	NON_SYNONYMOUS_CODING	gAg/gGg	Gene_Bra009452
A10	15524086	T	A	A	31	0,31	T	29	29,0	NON_SYNONYMOUS_CODING	Act/Tct	Gene_Bra009453
A10	15526610	T	G	G	34	0,34	T	26	26,0	SPLICE_SITE_REGION	-	Gene_Bra009454
A10	15532794	C	A	A	29	0,29	C	32	32,0	NON_SYNONYMOUS_CODING	Gac/Tac	Gene_Bra009455
A10	15532809	T	C	C	31	0,31	T	31	31,0	NON_SYNONYMOUS_CODING	Aaa/Gaa	Gene_Bra009455
A10	15534540	T	G	G	38	0,38	T	31	31,0	NON_SYNONYMOUS_CODING	gaA/gaC	Gene_Bra009456
A10	15534865	T	A	A	52	0,52	T	36	36,0	NON_SYNONYMOUS_CODING	tAt/tTt	Gene_Bra009456
A10	15535794	A	T	T	42	0,42	T	29	0,29	NON_SYNONYMOUS_CODING	aTg/aAg	Gene_Bra009456
A10	15535935	G	T	T	17	0,17	T	31	0,31	NON_SYNONYMOUS_CODING	aCc/aAc	Gene_Bra009456
A10	15559376	T	C	Y	96	38,58	Y	77	27,50	NON_SYNONYMOUS_CODING	aAt/aGt	Gene_Bra009461
A10	15559409	A	G	R	84	30,54	R	76	29,47	NON_SYNONYMOUS_CODING	aTg/aCg	Gene_Bra009461
A10	15559416	A	T	W	81	30,51	W	78	30,48	NON_SYNONYMOUS_CODING	Ttt/Att	Gene_Bra009461
A10	15559428	T	C	Y	72	30,42	Y	78	32,46	NON_SYNONYMOUS_CODING	Att/Gtt	Gene_Bra009461
A10	15559481	T	G	K	69	53,16	K	65	53,12	NON_SYNONYMOUS_CODING	gAa/gCa	Gene_Bra009461
A10	15559536	T	A	W	56	25,31	W	49	30,19	NON_SYNONYMOUS_CODING	Aca/Tca	Gene_Bra009461
A10	15559570	G	T	K	47	27,20	K	47	33,14	NON_SYNONYMOUS_CODING	gaC/gaA	Gene_Bra009461
A10	15559587	G	A	R	44	28,16	R	42	33,9	NON_SYNONYMOUS_CODING	Ctt/Ttt	Gene_Bra009461
A10	15559798	C	T	Y	74	26,48	Y	62	32,30	NON_SYNONYMOUS_CODING	Gct/Act	Gene_Bra009461
A10	15559810	G	A	R	73	25,48	R	58	29,29	NON_SYNONYMOUS_CODING	Ctc/Ttc	Gene_Bra009461
A10	15559921	G	A	R	82	61,21	R	61	51,10	NON_SYNONYMOUS_CODING	Cct/Tct	Gene_Bra009461
A10	15559945	T	C	Y	78	43,35	Y	51	35,16	NON_SYNONYMOUS_CODING	Agt/Ggt	Gene_Bra009461
A10	15559981	T	A	W	58	38,20	W	44	34,10	SPLICE_SITE_REGION	-	Gene_Bra009461
A10	15560105	A	G	R	71	39,32	R	54	28,26	NON_SYNONYMOUS_CODING	cTc/cCc	Gene_Bra009461
A10	15560120	C	T	Y	75	39,36	Y	57	30,27	NON_SYNONYMOUS_CODING	tGc/tAc	Gene_Bra009461
A10	15560201	A	G	R	98	41,57	R	92	43,49	NON_SYNONYMOUS_CODING	cTa/cCa	Gene_Bra009461
A10	15560211	T	G	K	98	38,60	K	93	45,48	NON_SYNONYMOUS_CODING	Agc/Cgc	Gene_Bra009461
A10	15560330	G	T	K	103	36,67	K	96	37,59	NON_SYNONYMOUS_CODING	gCg/gAg	Gene_Bra009461
A10	15560466	A	G	R	79	37,42	R	68	30,38	NON_SYNONYMOUS_CODING	Tcc/Ccc	Gene_Bra009461
A10	15619281	T	A	A	31	0,31	T	42	42,0	NON_SYNONYMOUS_CODING	aAt/aTt	Gene_Bra009468
A10	15632397	T	G	G	46	0,46	T	40	40,0	SPLICE_SITE_REGION	-	Gene_Bra009470
A10	15633944	G	T	T	39	0,39	G	33	33,0	NON_SYNONYMOUS_CODING	aCc/aAc	Gene_Bra009470
A10	15645282	T	A	A	28	0,28	T	38	38,0	SPLICE_SITE_REGION	-	Gene_Bra009471
A10	15645294	C	T	T	29	0,29	C	39	39,0	NON_SYNONYMOUS_CODING	aCa/aTa	Gene_Bra009471
A10	15645832	A	T	T	43	0,43	A	23	23,0	SPLICE_SITE_REGION	-	Gene_Bra009471
A10	15647463	A	G	G	25	0,25	A	29	29,0	NON_SYNONYMOUS_CODING	Aat/Gat	Gene_Bra009472
A10	15648264	C	G	G	34	0,34	C	30	30,0	NON_SYNONYMOUS_CODING	gaG/gaC	Gene_Bra009473
A10	15648474	T	A	A	36	0,36	T	38	38,0	NON_SYNONYMOUS_CODING	gaA/gaT	Gene_Bra009473
A10	15648503	A	C	C	33	0,33	A	32	32,0	NON_SYNONYMOUS_CODING	Tat/Gat	Gene_Bra009473
A10	15648594	C	G	G	30	0,30	C	35	35,0	NON_SYNONYMOUS_CODING	atG/atC	Gene_Bra009473
A10	15649400	G	T	T	21	0,21	G	25	25,0	NON_SYNONYMOUS_CODING	gaC/gaA	Gene_Bra009473
A10	15649520	G	C	C	24	0,24	G	22	22,0	NON_SYNONYMOUS_CODING	caC/caG	Gene_Bra009473
A10	15652686	T	A	A	21	0,21	T	27	27,0	NON_SYNONYMOUS_CODING	cAa/cTa	Gene_Bra009474
A10	15653101	A	G	G	39	0,39	A	33	33,0	NON_SYNONYMOUS_CODING	Tct/Cct	Gene_Bra009474
A10	15653797	G	C	C	29	0,29	G	27	27,0	NON_SYNONYMOUS_CODING	Cct/Gct	Gene_Bra009474
A10	15654025	A	G	G	26	0,26	A	29	29,0	NON_SYNONYMOUS_CODING	aTa/aCa	Gene_Bra009474
A10	15654088	A	T	T	33	0,33	A	25	24,1	NON_SYNONYMOUS_CODING	cTg/cAg	Gene_Bra009474
A10	15654101	G	A	A	32	0,32	G	29	28,1	SPLICE_SITE_REGION	-	Gene_Bra009474
A10	15655903	T	C	C	41	0,41	T	26	26,0	NON_SYNONYMOUS_CODING	aAg/aGg	Gene_Bra009474
A10	15656303	C	T	T	39	0,39	C	30	30,0	NON_SYNONYMOUS_CODING	Gga/Aga	Gene_Bra009474
A10	15660510	A	C	C	27	0,27	A	34	34,0	SPLICE_SITE_REGION	-	Gene_Bra009476
A10	15660678	G	A	A	37	0,37	G	34	34,0	NON_SYNONYMOUS_CODING	Gta/Ata	Gene_Bra009476
A10	15660999	C	A	A	40	0,40	C	38	38,0	NON_SYNONYMOUS_CODING	Ctc/Atc	Gene_Bra009476
A10	15663312	A	C	C	32	0,32	C	37	0,37	NON_SYNONYMOUS_CODING	Tac/Gac	Gene_Bra009477
A10	15663525	G	A	A	29	0,29	A	38	0,38	NON_SYNONYMOUS_CODING	Cct/Tct	Gene_Bra009477
A10	15663606	T	C	C	30	0,30	T	38	38,0	NON_SYNONYMOUS_CODING	Aag/Gag	Gene_Bra009477
A10	15664478	T	G	G	22	0,22	T	30	30,0	NON_SYNONYMOUS_CODING	aAa/aCa	Gene_Bra009478
A10	15664688	G	A	A	31	1,30	G	35	35,0	NON_SYNONYMOUS_CODING	gCa/gTa	Gene_Bra009478
A10	15664812	T	A	A	28	0,28	T	25	25,0	NON_SYNONYMOUS_CODING	Agt/Tgt	Gene_Bra009478
A10	15664821	C	A	A	26	0,26	C	23	23,0	NON_SYNONYMOUS_CODING	Gct/Tct	Gene_Bra009478
A10	15665021	G	A	A	25	0,25	G	36	36,0	NON_SYNONYMOUS_CODING	gCt/gTt	Gene_Bra009478
A10	15665148	T	C	C	22	0,22	T	29	29,0	NON_SYNONYMOUS_CODING	Ata/Gta	Gene_Bra009478
A10	15665198	C	T	T	25	0,25	C	30	30,0	NON_SYNONYMOUS_CODING	cGa/cAa	Gene_Bra009478
A10	15665286	T	C	C	32	0,32	T	36	36,0	NON_SYNONYMOUS_CODING	Aac/Gac	Gene_Bra009478
A10	15665420	T	C	C	22	0,22	T	35	35,0	NON_SYNONYMOUS_CODING	aAt/aGt	Gene_Bra009478
A10	15667422	T	C	C	32	0,32	T	29	29,0	SPLICE_SITE_REGION	-	Gene_Bra009479
A10	15671561	T	G	G	26	0,26	T	24	24,0	NON_SYNONYMOUS_CODING	gAg/gCg	Gene_Bra009480
A10	15673353	C	A	A	26	0,26	A	29	0,29	NON_SYNONYMOUS_CODING	Ccc/Acc	Gene_Bra009481
A10	15673368	C	T	T	24	0,24	T	31	0,31	NON_SYNONYMOUS_CODING	Ccc/Tcc	Gene_Bra009481
A10	15674097	T	G	G	31	0,31	T	26	26,0	SPLICE_SITE_REGION	-	Gene_Bra009481
A10	15674383	G	A	A	25	0,25	G	39	39,0	SPLICE_SITE_REGION	-	Gene_Bra009481
A10	15675483	G	C	S	4	1,3	G	32	32,0	NON_SYNONYMOUS_CODING	Cct/Gct	Gene_Bra009482
A10	15675492	G	C	S	4	1,3	G	30	30,0	NON_SYNONYMOUS_CODING	Ctt/Gtt	Gene_Bra009482
A10	15675543	C	T	T	15	0,15	C	28	28,0	NON_SYNONYMOUS_CODING	Gaa/Aaa	Gene_Bra009482
A10	15675557	A	G	G	19	0,19	A	29	29,0	NON_SYNONYMOUS_CODING	tTc/tCc	Gene_Bra009482
A10	15675642	A	G	G	35	0,35	A	33	33,0	NON_SYNONYMOUS_CODING	Tcc/Ccc	Gene_Bra009482
A10	15675651	T	C	C	36	0,36	T	35	35,0	NON_SYNONYMOUS_CODING	Aag/Gag	Gene_Bra009482
A10	15675786	G	T	T	39	0,39	G	34	34,0	NON_SYNONYMOUS_CODING	Cct/Act	Gene_Bra009482
A10	15675851	A	G	G	34	0,34	A	32	32,0	NON_SYNONYMOUS_CODING	gTa/gCa	Gene_Bra009482
A10	15682626	G	T	T	25	0,25	G	46	46,0	SPLICE_SITE_REGION	-	Gene_Bra009483
A10	15682902	G	C	C	41	0,41	G	40	40,0	NON_SYNONYMOUS_CODING	Cca/Gca	Gene_Bra009483
A10	15682931	T	A	A	38	0,38	T	39	39,0	SPLICE_SITE_REGION	-	Gene_Bra009483
A10	15684198	G	A	A	24	0,24	G	37	37,0	SPLICE_SITE_REGION	-	Gene_Bra009483
A10	15684365	G	T	T	41	0,41	G	36	36,0	NON_SYNONYMOUS_CODING	cCt/cAt	Gene_Bra009483
A10	15693828	C	A	A	31	0,31	C	41	41,0	NON_SYNONYMOUS_CODING	gaC/gaA	Gene_Bra009485
A10	15693835	G	A	A	37	0,37	G	45	45,0	NON_SYNONYMOUS_CODING	Gtt/Att	Gene_Bra009485
A10	15693926	T	C	C	41	0,41	T	41	41,0	SPLICE_SITE_DONOR	-	Gene_Bra009485
A10	15699355	G	C	C	31	0,31	G	37	37,0	NON_SYNONYMOUS_CODING	Cca/Gca	Gene_Bra009487
A10	15700461	G	T	T	38	0,38	G	25	25,0	NON_SYNONYMOUS_CODING	aCa/aAa	Gene_Bra009488
A10	15700644	C	A	A	24	0,24	C	28	28,0	NON_SYNONYMOUS_CODING	Gtc/Ttc	Gene_Bra009488
A10	15700779	G	C	C	28	0,28	G	28	28,0	SPLICE_SITE_REGION	-	Gene_Bra009488
A10	15700793	T	C	C	35	0,35	T	27	27,0	NON_SYNONYMOUS_CODING	Atc/Gtc	Gene_Bra009488
A10	15700816	C	T	T	35	0,35	C	27	27,0	NON_SYNONYMOUS_CODING	cGc/cAc	Gene_Bra009488
A10	15700861	T	A	A	38	0,38	T	26	26,0	SPLICE_SITE_REGION	-	Gene_Bra009488
A10	15701200	T	C	C	39	0,39	T	34	34,0	NON_SYNONYMOUS_CODING	Aca/Gca	Gene_Bra009488
A10	15701398	A	C	C	33	0,33	A	35	35,0	NON_SYNONYMOUS_CODING	gaT/gaG	Gene_Bra009488
A10	15701408	A	G	G	31	0,31	A	35	35,0	NON_SYNONYMOUS_CODING	tTa/tCa	Gene_Bra009488
A10	15701429	G	T	T	33	0,33	G	35	35,0	NON_SYNONYMOUS_CODING	aCt/aAt	Gene_Bra009488
A10	15701491	A	C	C	7	0,7	A	34	34,0	NON_SYNONYMOUS_CODING	gaT/gaG	Gene_Bra009488
A10	15701517	T	C	C	11	0,11	T	30	30,0	NON_SYNONYMOUS_CODING	Act/Gct	Gene_Bra009488
A10	15702172	A	T	T	22	0,22	A	43	43,0	NON_SYNONYMOUS_CODING	Ttc/Atc	Gene_Bra009488
A10	15702261	C	T	T	31	0,31	C	42	42,0	NON_SYNONYMOUS_CODING	cGt/cAt	Gene_Bra009488
A10	15702807	C	G	G	22	0,22	C	48	48,0	NON_SYNONYMOUS_CODING	atG/atC	Gene_Bra009489
A10	15702978	C	A	A	24	0,24	C	41	41,0	NON_SYNONYMOUS_CODING	Gta/Tta	Gene_Bra009489
A10	15703002	A	T	T	30	0,30	A	41	41,0	NON_SYNONYMOUS_CODING	Tat/Aat	Gene_Bra009489
A10	15703478	C	T	T	27	0,27	C	42	42,0	NON_SYNONYMOUS_CODING	Gca/Aca	Gene_Bra009489
A10	15704608	C	G	G	28	0,28	C	32	32,0	NON_SYNONYMOUS_CODING	aGa/aCa	Gene_Bra009489
A10	15704632	T	C	C	24	0,24	T	33	33,0	NON_SYNONYMOUS_CODING	aAa/aGa	Gene_Bra009489
A10	15704651	T	C	C	22	0,22	T	32	32,0	NON_SYNONYMOUS_CODING	Ata/Gta	Gene_Bra009489
A10	15705954	T	C	C	23	0,23	T	41	41,0	NON_SYNONYMOUS_CODING	aAg/aGg	Gene_Bra009490
A10	15706458	T	A	A	35	0,35	T	30	30,0	NON_SYNONYMOUS_CODING	tAt/tTt	Gene_Bra009490
A10	15706718	G	T	T	37	0,37	G	24	24,0	NON_SYNONYMOUS_CODING	gaC/gaA	Gene_Bra009490
A10	15706795	T	G	G	37	0,37	T	30	30,0	NON_SYNONYMOUS_CODING	Att/Ctt	Gene_Bra009490
A10	15707062	C	G	G	37	0,37	C	32	32,0	NON_SYNONYMOUS_CODING	Gtg/Ctg	Gene_Bra009490
A10	15707262	T	C	C	43	0,43	T	41	41,0	NON_SYNONYMOUS_CODING	aAg/aGg	Gene_Bra009490
A10	15707561	C	A	A	24	0,24	C	21	21,0	NON_SYNONYMOUS_CODING	atG/atT	Gene_Bra009490
A10	15707782	C	T	T	29	0,29	C	24	24,0	NON_SYNONYMOUS_CODING	Gtt/Att	Gene_Bra009490
A10	15709380	T	C	C	32	0,32	T	27	27,0	NON_SYNONYMOUS_CODING	tAc/tGc	Gene_Bra009491

## Sheet: NOTE
Supplementary Table S2 SNP markers and mutant genes between the confidence intervals identified in Chinese cabbage
The Adjacent Markers	Position	#Chr
Marker346068/347912	5394079~5837820	a04
Marker985918/992274	14496771~15715888	a10
